# Supplementary material for: Common and Distinctive Functions of the Hippo Effectors Taz and Yap in Skeletal Muscle Stem Cell Function
Source: Stem Cells. 2017 Jun 27;35(8):1958–72. doi: 10.1002/stem.2652 (PMC5575518; doi:10.1002/stem.2652)
Supplement: Supplementary file 1 — Supporting Information Table 1. [file STEM-35-1958-s001.xlsx]

## Sheet: 1) Overall explanation
Microarray results
Researchers: Abdalla Mohamed, Congshan Sun, Elaina Collie-Duguid, Vanessa De Mello, Pete Zammit, Henning Wackerhage
In this worksheet (worksheet 1) Overall explanation) we explain the content of the other worksheets
Worksheet
2) 24 h YAP1 S127A		In this worksheet we list genes whose mRNA expression responds (up in black, down in red) to 24 h of YAP1 S127A over expression versus empty vector in primary, plated satellite cells
3) 48 h YAP1 S127A		In this worksheet we list genes whose mRNA expression responds (up in black, down in red) to 48 h of YAP1 S127A over expression versus empty vector in primary, plated satellite cells
4) 24 h TAZ S89A		In this worksheet we list genes whose mRNA expression responds (up in black, down in red) to 24 h of TAZ S89A over expression versus empty vector in primary, plated satellite cells
5) 48 h TAZ S89A		In this worksheet we list genes whose mRNA expression responds (up in black, down in red) to 48 h of TAZ S89A over expression versus empty vector in primary, plated satellite cells
6) Comparison YAP & TAZ		In this worksheet we for any gene that responds either to YAP1 S127A or TAZ S89A over expression the expression changes for 24 h and 48 h of YAP1 S127A and TAZ S89A over expression versus empty vector, respectively
7) Overlap YAP & TAZ		In this worksheet we list genes whose mRNA expression responds to either YAP1 S127A and TAZ S89A, or YAP1 S127A only or TAZ S89A only

## Sheet: 2) 24 h YAP1 S127A
Microarray results 24 h YAP1 S127A over expression versus empty vector
Researchers: Abdalla Mohamed, Congshan Sun, Elaina Collie-Duguid, Vanessa De Mello, Pete Zammit, Henning Wackerhage
Aims: To identify genes whose mRNA expression responds to YAP1 S127A over expression in primary, plated satellite cells
Cell model: Primary satellite cells
Colour coding: Genes whose expression increases are labelled black, genes whose expression decreases red.
Table 1. Genes that are either 1.3-fold up or -1.3-fold (down) and significant
			24 h of YAP1 S127A
			versus empty vector
Affymetrix ID	Gene symbol	Gene description	p-value	fold-change
17516518	Mcam	NM_023061 // Mcam // melanoma cell adhesion molecule // 9 A5.1|9 // 84004 /// ENSMUST00	1.95625e-07	1.54643
17489905	Plekhf1	NM_024413 // Plekhf1 // pleckstrin homology domain containing, family F (with FYVE doma	1.05074e-05	1.39275
17473127	Myadm	NM_001093764 // Myadm // myeloid-associated differentiation marker // 7 A1|7 1.92 cM //	3.50199e-06	1.34102

## Sheet: 3) 48 h YAP1 S127A
Microarray results 48 h YAP1 S127A over expression versus empty vector
Researchers: Abdalla Mohamed, Congshan Sun, Elaina Collie-Duguid, Vanessa De Mello, Pete Zammit, Henning Wackerhage
Aims: To identify genes whose mRNA expression responds to YAP1 S127A over expression in primary, plated satellite cells
Cell model: Primary satellite cells
Colour coding: Genes whose expression increases are labelled black, genes whose expression decreases red.
Table 1. Genes that are either 1.3-fold up or -1.3-fold (down) and significant
			48 h of YAP1 S127A
			versus empty vector
Affymetrix ID	Gene symbol	Gene description	p-value	fold-change
17286830	Edn1	NM_010104 // Edn1 // endothelin 1 // 13 A4|13 20.82 cM // 13614 /// ENSMUST00000021796	2.28758e-09	4.68719
17399817	S100a7a	NM_199422 // S100a7a // S100 calcium binding protein A7A // 3 F1|3 // 381493 /// XM_006	1.26413e-08	3.72059
17401066	Ngf	NM_013609 // Ngf // nerve growth factor // 3 F2.2|3 45.25 cM // 18049 /// ENSMUST000001	0.000480513	2.93215
17472085	Pbp2	NM_029595 // Pbp2 // phosphatidylethanolamine binding protein 2 // 6 G1|6 // 76400 ///	2.63794e-07	2.88085
17337197	Cdsn	NM_001008424 // Cdsn // corneodesmosin // 17 B1|17 // 386463 /// XM_006525378 // Cdsn /	1.79533e-05	2.71293
17285944	Cmah	NM_001111110 // Cmah // cytidine monophospho-N-acetylneuraminic acid hydroxylase // 13|	4.40812e-05	2.69298
17386210	Lrp2	NM_001081088 // Lrp2 // low density lipoprotein receptor-related protein 2 // 2 C2|2 40	5.61625e-11	2.69122
17456161	Cav1	NM_001243064 // Cav1 // caveolin 1, caveolae protein // 6|6 A2 // 12389 /// NM_007616 /	3.67754e-09	2.66727
17344132	Hspa1a	NM_010479 // Hspa1a // heat shock protein 1A // 17 B1|17 18.51 cM // 193740 /// ENSMUST	3.35026e-07	2.62568
17266520	Lgals9	NM_001159301 // Lgals9 // lectin, galactose binding, soluble 9 // 11 B5|11 // 16859 ///	0.000117832	2.60218
17207971		---	0.00080685	2.47138
17508609	Nrg1	XM_006509086 // Nrg1 // neuregulin 1 // 8 A3|8 // 211323 /// AY648976 // Nrg1 // neureg	5.83513e-06	2.38611
17365700	5830416P10Rik	NR_028427 // 5830416P10Rik // RIKEN cDNA 5830416P10 gene // 19 D2|19 // 381232 /// ENSM	7.54232e-07	2.3367
17308242	Pdlim2	NM_001253736 // Pdlim2 // PDZ and LIM domain 2 // 14 D2|14 // 213019 /// NM_145978 // P	2.10072e-07	2.19981
17453819	Serpine1	NM_008871 // Serpine1 // serine (or cysteine) peptidase inhibitor, clade E, member 1 //	0.00193316	2.16239
17466286	2210010C04Rik	NM_023333 // 2210010C04Rik // RIKEN cDNA 2210010C04 gene // 6 B1|6 // 67373 /// ENSMUST	0.000543564	2.14598
17268137	Itga3	NM_013565 // Itga3 // integrin alpha 3 // 11 D|11 59.01 cM // 16400 /// ENSMUST00000001	1.986e-06	2.14063
17257308	Gm25362	ENSMUST00000158854 // Gm25362 // predicted gene, 25362 // --- // ---	0.00125332	2.04539
17397511	Lhfp	NM_175386 // Lhfp // lipoma HMGIC fusion partner // 3 C|3 // 108927 /// ENSMUST00000059	1.18048e-06	2.03809
17295386	Tmem171	NM_001025606 // Tmem171 // transmembrane protein 171 // 13 D1|13 // 380863 /// ENSMUST0	5.60527e-07	2.02483
17325321	Gm10092	ENSMUST00000077110 // Gm10092 // predicted gene 10092 // --- // ---	0.00230126	2.02425
17474974	Plaur	NM_011113 // Plaur // plasminogen activator, urokinase receptor // 7 A3|7 // 18793 ///	7.87859e-05	2.02273
17286375	Serpinb9b	NM_011452 // Serpinb9b // serine (or cysteine) peptidase inhibitor, clade B, member 9b	0.000353316	2.01208
17410974	Cyr61	NM_010516 // Cyr61 // cysteine rich protein 61 // 3 H2|3 70.18 cM // 16007 /// ENSMUST0	2.29024e-05	1.98593
17345865	Rftn1	NM_181397 // Rftn1 // raftlin lipid raft linker 1 // 17 C|17 // 76438 /// ENSMUST000000	3.72374e-05	1.9838
17374332	Fmn1	NM_001285458 // Fmn1 // formin 1 // 2 C1-qter|2 57.3 cM // 14260 /// NM_001285459 // Fm	3.00604e-07	1.94242
17234955	Fstl3	NM_031380 // Fstl3 // follistatin-like 3 // 10 C1|10 // 83554 /// ENSMUST00000020575 //	3.02234e-06	1.93957
17544396	4930570D08Rik	ENSMUST00000130431 // 4930570D08Rik // RIKEN cDNA 4930570D08 gene // --- // --- /// AK0	0.00182584	1.93373
17423136	LOC102638175	XR_390383 // LOC102638175 // uncharacterized LOC102638175 // --- // 102638175 /// XR_40	1.40008e-06	1.92915
17310072	Gdnf	NM_010275 // Gdnf // glial cell line derived neurotrophic factor // 15 A1|15 // 14573 /	0.000710589	1.92515
17502573	Hmox1	NM_010442 // Hmox1 // heme oxygenase (decycling) 1 // 8 C1|8 35.59 cM // 15368 /// ENSM	0.000151848	1.90925
17416212	1700024P16Rik	NM_001162980 // 1700024P16Rik // RIKEN cDNA 1700024P16 gene // 4 C6|4 // 242594 /// NM_	8.37698e-06	1.90701
17516518	Mcam	NM_023061 // Mcam // melanoma cell adhesion molecule // 9 A5.1|9 // 84004 /// ENSMUST00	8.37214e-10	1.90143
17308257	Sorbs3	NM_001271407 // Sorbs3 // sorbin and SH3 domain containing 3 // 14 D2|14 36.27 cM // 20	4.58367e-06	1.8874
17287361	Gadd45g	NM_011817 // Gadd45g // growth arrest and DNA-damage-inducible 45 gamma // 13|13 A5-B /	3.16703e-06	1.88725
17218321	Rgs16	NM_011267 // Rgs16 // regulator of G-protein signaling 16 // 1 G3|1 65.43 cM // 19734 /	0.00084984	1.88576
17339801	Crim1	NM_015800 // Crim1 // cysteine rich transmembrane BMP regulator 1 (chordin like) // 17	6.53167e-05	1.86928
17477073	Siglecg	NM_172900 // Siglecg // sialic acid binding Ig-like lectin G // 7 B4|7 // 243958 /// XM	3.3298e-06	1.85256
17485609		---	0.00117741	1.85083
17447831	Fgfbp1	NM_001271616 // Fgfbp1 // fibroblast growth factor binding protein 1 // 5 B3|5 // 14181	0.000114378	1.84327
17358690	Papss2	NM_001201470 // Papss2 // 3-phosphoadenosine 5-phosphosulfate synthase 2 // 19 C1|19 27	0.00114086	1.83884
17403439	Ddah1	NM_026993 // Ddah1 // dimethylarginine dimethylaminohydrolase 1 // 3|3 H3 // 69219 ///	5.65086e-06	1.83616
17287368	LOC102635721	XR_382369 // LOC102635721 // uncharacterized LOC102635721 // --- // 102635721 /// ENSMU	0.00037542	1.83204
17344126	Hspa1b	NM_010478 // Hspa1b // heat shock protein 1B // 17 B1|17 18.5 cM // 15511 /// ENSMUST00	0.000540281	1.81634
17389709	Gpr176	NM_201367 // Gpr176 // G protein-coupled receptor 176 // 2 E5|2 // 381413 /// ENSMUST00	5.8079e-06	1.80805
17304186	Plac9b	NM_001270503 // Plac9b // placenta specific 9b // 14 A3|14 // 100039246 /// NM_207229 /	2.23687e-06	1.80784
17430576	Tinagl1	NM_001168333 // Tinagl1 // tubulointerstitial nephritis antigen-like 1 // 4|4 D3 // 942	0.000148347	1.80414
17526576	Tagln	NM_011526 // Tagln // transgelin // 9 A5.2|9 25.36 cM // 21345 /// ENSMUST00000034590 /	0.0011326	1.79508
17318089	Ly6c1	NM_001252057 // Ly6c1 // lymphocyte antigen 6 complex, locus C1 // 15 D3|15 34.29 cM //	0.00219858	1.7927
17326711	Cxadr	NM_001025192 // Cxadr // coxsackie virus and adenovirus receptor // 16|16 C // 13052 //	5.68348e-07	1.79002
17321823	Krt80	NM_028770 // Krt80 // keratin 80 // 15 F3|15 // 74127 /// XM_006521487 // Krt80 // kera	0.000967388	1.78454
17394297	Pltp	NM_011125 // Pltp // phospholipid transfer protein // 2 H3|2 85.27 cM // 18830 /// ENSM	2.10906e-06	1.77886
17268255	Igf2bp1	NM_009951 // Igf2bp1 // insulin-like growth factor 2 mRNA binding protein 1 // 11 D|11	0.000109067	1.77763
17304155	Plac9b	NM_001270503 // Plac9b // placenta specific 9b // 14 A3|14 // 100039246 /// NM_207229 /	2.25755e-06	1.76819
17304170	Plac9b	NM_001270503 // Plac9b // placenta specific 9b // 14 A3|14 // 100039246 /// NM_207229 /	2.25755e-06	1.76819
17201495		---	0.000138675	1.75671
17377638	Angpt4	ENSMUST00000028955 // Angpt4 // angiopoietin 4 // 2 G3|2 74.83 cM // 11602 /// NM_00964	0.000169615	1.74942
17535448	Zfp185	NM_001109043 // Zfp185 // zinc finger protein 185 // X A7.3|X 37.29 cM // 22673 /// NM_	4.95559e-05	1.74113
17291469	Prl7a1	AK028371 // Prl7a1 // prolactin family 7, subfamily a, member 1 // 13 A3.1|13 12.56 cM	0.000895935	1.74075
17426348	Tnfsf15	NM_177371 // Tnfsf15 // tumor necrosis factor (ligand) superfamily, member 15 // 4 C1|4	0.000201894	1.74073
17209041		---	1.36608e-05	1.73496
17219698	Spta1	NM_011465 // Spta1 // spectrin alpha, erythrocytic 1 // 1 H3|1 80.97 cM // 20739 /// EN	6.51011e-05	1.73214
17292722	Cltb	NM_028870 // Cltb // clathrin, light polypeptide (Lcb) // 13 B1|13 // 74325 /// ENSMUST	1.52055e-07	1.71835
17344978	9130008F23Rik	NM_027834 // 9130008F23Rik // RIKEN cDNA 9130008F23 gene // 17|17 C // 71583 /// ENSMUS	0.00121466	1.71532
17299575	Ang	NM_007447 // Ang // angiogenin, ribonuclease, RNase A family, 5 // 14 B-C1|14 26.37 cM	1.95787e-06	1.71302
17347267	Fez2	NM_001285940 // Fez2 // fasciculation and elongation protein zeta 2 (zygin II) // 17 E3	3.2363e-07	1.71292
17401725	Gm22942	ENSMUST00000158563 // Gm22942 // predicted gene, 22942 // --- // ---	0.00223936	1.69825
17501633	Lpl	NM_008509 // Lpl // lipoprotein lipase // 8 B3.3|8 33.88 cM // 16956 /// ENSMUST0000001	0.00135825	1.69455
17489905	Plekhf1	NM_024413 // Plekhf1 // pleckstrin homology domain containing, family F (with FYVE doma	2.73501e-08	1.6917
17339772	Rasgrp3	NM_001166493 // Rasgrp3 // RAS, guanyl releasing protein 3 // 17 E2|17 // 240168 /// NM	0.000223529	1.6782
17212719	Sdpr	NM_138741 // Sdpr // serum deprivation response // 1 C1.1|1 // 20324 /// ENSMUST0000005	7.98807e-05	1.67452
17410410	Sgms2	NM_028943 // Sgms2 // sphingomyelin synthase 2 // 3 G3|3 // 74442 /// XM_006502194 // S	0.000149771	1.67028
17493653	LOC381967	NR_103487 // LOC381967 // uncharacterized LOC381967 // 7 E1|7 // 381967 /// ENSMUST0000	5.73307e-05	1.66248
17374488	Thbs1	NM_011580 // Thbs1 // thrombospondin 1 // 2 F1-F3|2 59.34 cM // 21825 /// ENSMUST000000	0.000145129	1.64587
17219206	Rnu1b1	NR_004412 // Rnu1b1 // U1b1 small nuclear RNA // 3 41.78 cM // 19844 /// NR_004413 // R	0.000333431	1.63672
17400568	Rnu1b1	NR_004412 // Rnu1b1 // U1b1 small nuclear RNA // 3 41.78 cM // 19844 /// NR_004413 // R	0.000333431	1.63672
17400579	Rnu1b1	NR_004412 // Rnu1b1 // U1b1 small nuclear RNA // 3 41.78 cM // 19844 /// NR_004413 // R	0.000333431	1.63672
17400588	Rnu1b1	NR_004412 // Rnu1b1 // U1b1 small nuclear RNA // 3 41.78 cM // 19844 /// NR_004413 // R	0.000333431	1.63672
17400590	Rnu1b1	NR_004412 // Rnu1b1 // U1b1 small nuclear RNA // 3 41.78 cM // 19844 /// NR_004413 // R	0.000333431	1.63672
17408038	Rnu1b1	NR_004412 // Rnu1b1 // U1b1 small nuclear RNA // 3 41.78 cM // 19844 /// NR_004413 // R	0.000333431	1.63672
17408063	Rnu1b1	NR_004412 // Rnu1b1 // U1b1 small nuclear RNA // 3 41.78 cM // 19844 /// NR_004413 // R	0.000333431	1.63672
17408065	Rnu1b1	NR_004412 // Rnu1b1 // U1b1 small nuclear RNA // 3 41.78 cM // 19844 /// NR_004413 // R	0.000333431	1.63672
17425278	Rnu1b1	NR_004412 // Rnu1b1 // U1b1 small nuclear RNA // 3 41.78 cM // 19844 /// NR_004413 // R	0.000333431	1.63672
17403436	Gm17501	ENSMUST00000181247 // Gm17501 // predicted gene, 17501 // 3|3 // 100216343 /// AK040843	2.80417e-05	1.62652
17292450	Fgd3	NM_015759 // Fgd3 // FYVE, RhoGEF and PH domain containing 3 // 13 A5|13 25.18 cM // 30	3.85667e-05	1.6263
17324510	Gm4524	XR_384788 // Gm4524 // predicted gene 4524 // 16 B1|16 // 100043571 /// XR_396958 // Gm	0.000585952	1.62357
17364851	Loxl4	NM_001164311 // Loxl4 // lysyl oxidase-like 4 // 19 D1|19 // 67573 /// NM_053083 // Lox	4.22141e-05	1.61813
17411420	Cth	NM_145953 // Cth // cystathionase (cystathionine gamma-lyase) // 3 H4|3 // 107869 /// E	4.16531e-05	1.61501
17475603	Prx	NM_019412 // Prx // periaxin // 7 A3|7 15.91 cM // 19153 /// ENSMUST00000065487 // Prx	4.31096e-06	1.61492
17425077	Tbc1d2	NM_198664 // Tbc1d2 // TBC1 domain family, member 2 // 4 B1|4 // 381605 /// ENSMUST0000	8.62595e-07	1.61489
17417654	Gm25099	ENSMUST00000093716 // Gm25099 // predicted gene, 25099 // --- // ---	0.00107395	1.61365
17394036	Fitm2	NM_173397 // Fitm2 // fat storage-inducing transmembrane protein 2 // 2 H3|2 // 228859	1.1502e-05	1.61184
17330742	Plcxd2	NM_001134480 // Plcxd2 // phosphatidylinositol-specific phospholipase C, X domain conta	0.000160259	1.6116
17463781	Emp1	NM_001288627 // Emp1 // epithelial membrane protein 1 // 6 G1|6 66.25 cM // 13730 /// N	0.000107119	1.61153
17445460	LOC102632947	XR_376721 // LOC102632947 // uncharacterized LOC102632947 // --- // 102632947 /// ENSMU	4.77211e-05	1.61145
17285225	Nid1	NM_010917 // Nid1 // nidogen 1 // 13 A1|13 5.26 cM // 18073 /// ENSMUST00000005532 // N	4.00599e-05	1.61102
17487408	Pvrl2	NM_008990 // Pvrl2 // poliovirus receptor-related 2 // 7 A3|7 9.94 cM // 19294 /// ENSM	6.9977e-06	1.60488
17229178	Atp1b1	NM_009721 // Atp1b1 // ATPase, Na+/K+ transporting, beta 1 polypeptide // 1 H2.2|1 71.7	0.000195057	1.60228
17285244	Nid1	NM_010917 // Nid1 // nidogen 1 // 13 A1|13 5.26 cM // 18073 /// ENSMUST00000005532 // N	5.3139e-05	1.59213
17353699	Hbegf	NM_010415 // Hbegf // heparin-binding EGF-like growth factor // 18 B2|18 19.46 cM // 15	0.00210684	1.58961
17456152	Cav2	NM_016900 // Cav2 // caveolin 2 // 6|6 A2 // 12390 /// ENSMUST00000000058 // Cav2 // ca	3.50697e-05	1.5863
17520856	Amotl2	NM_019764 // Amotl2 // angiomotin-like 2 // 9 F1|9 // 56332 /// XM_006511772 // Amotl2	2.43804e-06	1.58546
17217182	Nuak2	NM_001195025 // Nuak2 // NUAK family, SNF1-like kinase, 2 // 1 E4|1 // 74137 /// NM_028	1.70307e-05	1.58051
17451900	Gm26411	ENSMUST00000157668 // Gm26411 // predicted gene, 26411 // --- // ---	0.000374332	1.57175
17295125	F2rl1	NM_007974 // F2rl1 // coagulation factor II (thrombin) receptor-like 1 // 13 D1|13 49.5	0.0015767	1.57028
17357389	Ahnak	NM_001039959 // Ahnak // AHNAK nucleoprotein (desmoyokin) // 19 A|19 // 66395 /// NM_00	2.87227e-09	1.56873
17534095	Pgrmc1	NM_016783 // Pgrmc1 // progesterone receptor membrane component 1 // X A3.3|X // 53328	3.56867e-07	1.56579
17269748	Ptrf	NM_008986 // Ptrf // polymerase I and transcript release factor // 11 D|11 63.95 cM //	1.99209e-06	1.56578
17364474	Pdlim1	NM_016861 // Pdlim1 // PDZ and LIM domain 1 (elfin) // 19|19 D1 // 54132 /// ENSMUST000	1.24145e-06	1.56569
17373530	Syt13	NM_030725 // Syt13 // synaptotagmin XIII // 2 E1|2 // 80976 /// ENSMUST00000028648 // S	0.000298774	1.56459
17541636	Hs6st2	NM_001077202 // Hs6st2 // heparan sulfate 6-O-sulfotransferase 2 // X|X A3.3 // 50786 /	2.17217e-05	1.56366
17242785	Sbno2	NM_183426 // Sbno2 // strawberry notch homolog 2 (Drosophila) // 10 C1|10 // 216161 ///	0.000180303	1.5631
17481350	Olfr679	NM_147044 // Olfr679 // olfactory receptor 679 // 7 E3|7 // 259046 /// ENSMUST000000981	0.00167352	1.56255
17307991	Dock5	NM_177780 // Dock5 // dedicator of cytokinesis 5 // 14 D1|14 // 68813 /// ENSMUST000000	3.96077e-05	1.56018
17543529	Slc7a3	NM_007515 // Slc7a3 // solute carrier family 7 (cationic amino acid transporter, y+ sys	0.000198506	1.55765
17280842	Ifrd1	NM_013562 // Ifrd1 // interferon-related developmental regulator 1 // 12 B1|12 18.06 cM	0.00133417	1.55558
17507374	Irs2	NM_001081212 // Irs2 // insulin receptor substrate 2 // 8 A1.1|8 5.35 cM // 384783 ///	0.00080419	1.55383
17239597	Tnfaip3	NM_001166402 // Tnfaip3 // tumor necrosis factor, alpha-induced protein 3 // 10 A3|10 8	0.00021171	1.55321
17401072	Tspan2	NM_001243132 // Tspan2 // tetraspanin 2 // 3|3 F3 // 70747 /// NM_027533 // Tspan2 // t	0.000450478	1.55249
17508300	Adam9	NM_001270996 // Adam9 // a disintegrin and metallopeptidase domain 9 (meltrin gamma) //	4.18713e-06	1.54799
17455578	Stard13	NM_001163493 // Stard13 // StAR-related lipid transfer (START) domain containing 13 //	0.000350827	1.54375
17306396	Ajuba	NM_010590 // Ajuba // ajuba LIM protein // 14 C3|14 // 16475 /// ENSMUST00000054487 //	8.77608e-05	1.54231
17478864	Mtmr10	NM_172742 // Mtmr10 // myotubularin related protein 10 // 7 C|7 // 233315 /// ENSMUST00	4.61946e-06	1.5413
17468075	Htra2	NM_019752 // Htra2 // HtrA serine peptidase 2 // 6 C3|6 35.94 cM // 64704 /// ENSMUST00	4.74147e-05	1.52313
17207515		---	0.00153918	1.52304
17508804	Dlc1	NM_001194940 // Dlc1 // deleted in liver cancer 1 // 8 A4-B2|8 23.05 cM // 50768 /// NM	0.0013478	1.51393
17375997	Mertk	NM_008587 // Mertk // c-mer proto-oncogene tyrosine kinase // 2 F1|2 // 17289 /// ENSMU	6.66752e-05	1.51332
17403463	Syde2	NM_001166064 // Syde2 // synapse defective 1, Rho GTPase, homolog 2 (C. elegans) // 3 H	1.63083e-05	1.51157
17430894	Smpdl3b	NM_133888 // Smpdl3b // sphingomyelin phosphodiesterase, acid-like 3B // 4 D2.3|4 // 10	0.0014752	1.51052
17448174	Arap2	NM_178407 // Arap2 // ArfGAP with RhoGAP domain, ankyrin repeat and PH domain 2 // 5 C3	0.000409007	1.50526
17483912	Htra1	NM_019564 // Htra1 // HtrA serine peptidase 1 // 7 F3|7 // 56213 /// ENSMUST00000006367	6.92824e-05	1.50495
17266038	Fam101b	NM_029658 // Fam101b // family with sequence similarity 101, member B // 11|11 B4 // 76	1.85488e-05	1.50493
17239040	Ulbp1	NM_029975 // Ulbp1 // UL16 binding protein 1 // 10 A3|10 // 77777 /// ENSMUST0000016979	0.000172327	1.5
17240190	Dse	NM_172508 // Dse // dermatan sulfate epimerase // 10 B1|10 // 212898 /// ENSMUST0000004	4.71711e-06	1.49782
17487035		---	0.001742	1.49782
17421033	Epha2	NM_010139 // Epha2 // Eph receptor A2 // 4 D-E|4 73.67 cM // 13836 /// ENSMUST000000066	0.000729572	1.49689
17235077	Cnn2	NM_007725 // Cnn2 // calponin 2 // 10 C1|10 // 12798 /// ENSMUST00000004784 // Cnn2 //	1.38842e-05	1.49322
17547466		---	0.00199114	1.49084
17381791	Cubn	NM_001081084 // Cubn // cubilin (intrinsic factor-cobalamin receptor) // 2 A1|2 9.86 cM	3.56657e-05	1.49014
17276020	Frmd6	NM_028127 // Frmd6 // FERM domain containing 6 // 12 C2-C3|12 // 319710 /// XM_00651597	1.07403e-06	1.48684
17365617	Itprip	NM_001001738 // Itprip // inositol 1,4,5-triphosphate receptor interacting protein // 1	0.000941637	1.48672
17530000	Pik3cb	NM_029094 // Pik3cb // phosphatidylinositol 3-kinase, catalytic, beta polypeptide // 9|	0.000929647	1.48647
17389467	Grem1	ENSMUST00000099575 // Grem1 // gremlin 1 // 2 E4|2 57.43 cM // 23892 /// NM_011824 // G	0.000735357	1.48583
17437704	Klhl5	NM_175174 // Klhl5 // kelch-like 5 // 5 C3.1|5 // 71778 /// XM_006504134 // Klhl5 // ke	1.52359e-06	1.48396
17325648	LOC102641625	XR_397010 // LOC102641625 // uncharacterized LOC102641625 // --- // 102641625 /// ENSMU	0.00165695	1.48275
17237510	4933412E12Rik	NR_038025 // 4933412E12Rik // RIKEN cDNA 4933412E12 gene // 10|10 // 71086 /// NR_03802	0.000419016	1.48054
17297576	Adk	NM_001243041 // Adk // adenosine kinase // 14|14 A2-B // 11534 /// NM_134079 // Adk //	6.27985e-05	1.47978
17253055	Myo1c	NM_001080774 // Myo1c // myosin IC // 11 C-E1|11 45.92 cM // 17913 /// NM_001080775 //	3.08561e-06	1.4794
17331162	Col8a1	NM_007739 // Col8a1 // collagen, type VIII, alpha 1 // 16 C1.1|16 // 12837 /// ENSMUST0	3.38898e-06	1.47752
17431612	C1qc	ENSMUST00000046332 // C1qc // complement component 1, q subcomponent, C chain // 4 D3|4	0.000486021	1.4755
17235511	Gadd45b	NM_008655 // Gadd45b // growth arrest and DNA-damage-inducible 45 beta // 10 C1|10 39.7	0.000223175	1.47522
17392724	Gm26681	ENSMUST00000180851 // Gm26681 // predicted gene, 26681 // --- // ---	9.0233e-05	1.47505
17409075	Csf1	NM_001113530 // Csf1 // colony stimulating factor 1 (macrophage) // 3 F3|3 46.83 cM //	0.000511545	1.47434
17248981	Olfr1384	NM_146472 // Olfr1384 // olfactory receptor 1384 // 11 B1|11 // 258464 /// BC119159 //	0.00107484	1.47363
17497525	Adam8	NM_001291066 // Adam8 // a disintegrin and metallopeptidase domain 8 // 7|7 F3-F5 // 11	0.000830553	1.47297
17254743	Rnu3b4	NR_002843 // Rnu3b4 // U3B small nuclear RNA 4 // 11 C|11 52.11 cM // 19861 /// NR_0044	0.000572279	1.47052
17254745	Rnu3b4	NR_002843 // Rnu3b4 // U3B small nuclear RNA 4 // 11 C|11 52.11 cM // 19861 /// NR_0044	0.000572279	1.47052
17254747	Rnu3b4	NR_002843 // Rnu3b4 // U3B small nuclear RNA 4 // 11 C|11 52.11 cM // 19861 /// NR_0044	0.000572279	1.47052
17254749	Rnu3b4	NR_002843 // Rnu3b4 // U3B small nuclear RNA 4 // 11 C|11 52.11 cM // 19861 /// NR_0044	0.000572279	1.47052
17507377	Col4a1	NM_009931 // Col4a1 // collagen, type IV, alpha 1 // 8 A1.1|8 5.53 cM // 12826 /// XM_0	0.000500182	1.46659
17280897	Stxbp6	NM_144552 // Stxbp6 // syntaxin binding protein 6 (amisyn) // 12 B3|12 // 217517 /// XM	0.000132945	1.46468
17229842	Pea15a	ENSMUST00000111247 // Pea15a // phosphoprotein enriched in astrocytes 15A // 1 H3|1 79.	6.91642e-08	1.46425
17526695	Nnmt	NM_010924 // Nnmt // nicotinamide N-methyltransferase // 9 A5.3|9 26.45 cM // 18113 ///	0.00213536	1.46058
17494503	Prkcdbp	NM_028444 // Prkcdbp // protein kinase C, delta binding protein // 7|7 F1 // 109042 ///	2.76175e-06	1.46031
17514447	Casp12	NM_009808 // Casp12 // caspase 12 // 9 A1|9 2.46 cM // 12364 /// ENSMUST00000027009 //	0.00193422	1.46022
17235937	Eid3	NM_025499 // Eid3 // EP300 interacting inhibitor of differentiation 3 // 10 C1|10 // 66	0.00195357	1.4594
17526315	Phldb1	XM_006509913 // Phldb1 // pleckstrin homology-like domain, family B, member 1 // 9 A5.2	8.29733e-05	1.45925
17250775	Trim16	NM_053169 // Trim16 // tripartite motif-containing 16 // 11 B2|11 // 94092 /// ENSMUST0	1.43278e-06	1.45527
17426784	2310067E19Rik	BC066147 // 2310067E19Rik // RIKEN cDNA 2310067E19 gene // 4 C3|4 // 76455	0.00130521	1.45327
17369613	Aif1l	NM_145144 // Aif1l // allograft inflammatory factor 1-like // 2 B|2 // 108897 /// ENSMU	0.000141295	1.45283
17429454	Ctps	NM_016748 // Ctps // cytidine 5-triphosphate synthase // 4 D2.2|4 56.52 cM // 51797 ///	1.02651e-07	1.45228
17357444	Fads3	NM_021890 // Fads3 // fatty acid desaturase 3 // 19|19 B // 60527 /// ENSMUST0000011599	1.73392e-06	1.45203
17266563	Wsb1	NM_001042565 // Wsb1 // WD repeat and SOCS box-containing 1 // 11 B5|11 // 78889 /// EN	1.07199e-05	1.45007
17542829	Rab39b	NM_175122 // Rab39b // RAB39B, member RAS oncogene family // X A7.3|X 38.26 cM // 67790	0.00140375	1.44658
17512572	Slc12a4	NM_001253804 // Slc12a4 // solute carrier family 12, member 4 // 8 D3|8 53.06 cM // 204	3.70812e-06	1.44452
17441808	Gm26205	ENSMUST00000082907 // Gm26205 // predicted gene, 26205 // --- // ---	0.00173232	1.44186
17385850	Gm13575	ENSMUST00000142353 // Gm13575 // predicted gene 13575 // --- // --- /// XR_399819 // LO	0.000106567	1.44064
17261750	Wwc1	NM_170779 // Wwc1 // WW, C2 and coiled-coil domain containing 1 // 11 A4|11 // 211652 /	0.00153739	1.43962
17472063	Hebp1	NM_013546 // Hebp1 // heme binding protein 1 // 6 G1|6 // 15199 /// ENSMUST00000045855	0.000266175	1.43874
17505313	Zfhx3	NM_007496 // Zfhx3 // zinc finger homeobox 3 // 8|8 E1 // 11906 /// XM_006530586 // Zfh	4.95679e-06	1.43799
17289794	Plk2	NM_152804 // Plk2 // polo-like kinase 2 // 13|13 D2.1 // 20620 /// ENSMUST00000022212 /	7.181e-05	1.43767
17330705		---	0.00108844	1.43689
17439464	Anxa3	NM_013470 // Anxa3 // annexin A3 // 5 E3|5 47.29 cM // 11745 /// ENSMUST00000031447 //	0.00214445	1.436
17453129		---	0.000349684	1.43382
17279670	Rapgef5	NM_175930 // Rapgef5 // Rap guanine nucleotide exchange factor (GEF) 5 // 12 F2|12 // 2	0.000172755	1.42898
17321307	Rnd1	ENSMUST00000120997 // Rnd1 // Rho family GTPase 1 // 15 F1|15 // 223881 /// BC048531 //	0.00129876	1.42835
17452640	Clip1	NM_001291229 // Clip1 // CAP-GLY domain containing linker protein 1 // 5 F|5 // 56430 /	2.25688e-06	1.4263
17409649	Vcam1	NM_011693 // Vcam1 // vascular cell adhesion molecule 1 // 3 G1|3 50.17 cM // 22329 ///	9.66497e-06	1.42439
17370455	Nek6	NM_021606 // Nek6 // NIMA (never in mitosis gene a)-related expressed kinase 6 // 2 B|2	6.45717e-05	1.42229
17245433	Msrb3	NM_177092 // Msrb3 // methionine sulfoxide reductase B3 // 10 D2|10 // 320183 /// XM_00	0.0017264	1.4212
17325514	Fstl1	NM_008047 // Fstl1 // follistatin-like 1 // 16 B3|16 26.48 cM // 14314 /// ENSMUST00000	8.23015e-05	1.42111
17260742	Gm24714	ENSMUST00000102382 // Gm24714 // predicted gene, 24714 // --- // ---	0.0018757	1.41898
17506585	Spire2	NM_172287 // Spire2 // spire homolog 2 (Drosophila) // 8 E1|8 // 234857 /// ENSMUST0000	0.000279658	1.41868
17297372		---	0.000167103	1.41779
17363204	Psat1	NM_177420 // Psat1 // phosphoserine aminotransferase 1 // 19 A|19 10.86 cM // 107272 //	1.25133e-06	1.41764
17215650	Lrrfip1	NM_001111311 // Lrrfip1 // leucine rich repeat (in FLII) interacting protein 1 // 1 D|1	2.27921e-06	1.41714
17354189	Mcc	NM_001085373 // Mcc // mutated in colorectal cancers // 18 B3|18 23.74 cM // 328949 ///	0.000898498	1.416
17219079	Fam78b	NM_001160262 // Fam78b // family with sequence similarity 78, member B // 1 H2.3|1 // 2	0.0019116	1.41544
17486805	Snord23	NR_028539 // Snord23 // small nucleolar RNA, C/D box 23 // 7|7 // 100217441 /// ENSMUST	0.000329597	1.41442
17308965	Diap3	NM_019670 // Diap3 // diaphanous homolog 3 (Drosophila) // 14|14 D3 // 56419 /// XM_006	0.000202985	1.41142
17425496	Tmem245	NM_175518 // Tmem245 // transmembrane protein 245 // 4 B3|4 // 242474 /// ENSMUST000000	4.06979e-05	1.41093
17459778	Gm23727	ENSMUST00000083352 // Gm23727 // predicted gene, 23727 // --- // ---	0.00125052	1.41089
17399995	S100a11	NM_016740 // S100a11 // S100 calcium binding protein A11 (calgizzarin) // 3|3 E-F // 20	2.53878e-07	1.41017
17222642	Fhl2	NM_001289533 // Fhl2 // four and a half LIM domains 2 // 1 B|1 // 14200 /// NM_010212 /	2.75442e-09	1.40825
17457787	Trbc1	ENSMUST00000103291 // Trbc1 // T cell receptor beta, constant region 1 // --- // --- //	0.00047667	1.40756
17244474		---	0.000598042	1.40105
17492754	Cpeb1	NM_001252525 // Cpeb1 // cytoplasmic polyadenylation element binding protein 1 // 7 D3|	0.00140551	1.39896
17495549	Itpripl2	NM_001033380 // Itpripl2 // inositol 1,4,5-triphosphate receptor interacting protein-li	0.000953622	1.39849
17511912	Ccdc102a	NM_001033533 // Ccdc102a // coiled-coil domain containing 102A // 8 D1|8 // 234582 ///	0.000200595	1.39699
17545045	Kcne1l	NM_021487 // Kcne1l // potassium voltage-gated channel, Isk-related family, member 1-li	0.00110111	1.39631
17467742	Vamp5	NM_001080742 // Vamp5 // vesicle-associated membrane protein 5 // 6 C1|6 // 53620 /// N	0.000181384	1.39616
17340356	Ston1	NM_029858 // Ston1 // stonin 1 // 17|17 E5 // 77057 /// XM_006525112 // Ston1 // stonin	0.000141257	1.39569
17330150	Gm22885	ENSMUST00000157410 // Gm22885 // predicted gene, 22885 // --- // ---	0.00205082	1.394
17388041	Ptprj	NM_001135657 // Ptprj // protein tyrosine phosphatase, receptor type, J // 2 E1-2|2 50.	0.000328688	1.39375
17370977	Pkp4	NM_026361 // Pkp4 // plakophilin 4 // 2|2 C3 // 227937 /// NM_175464 // Pkp4 // plakoph	9.72024e-05	1.39143
17330708	Phldb2	NM_001252442 // Phldb2 // pleckstrin homology-like domain, family B, member 2 // 16 B5|	1.12334e-05	1.3897
17248754	Adam19	NM_001291890 // Adam19 // a disintegrin and metallopeptidase domain 19 (meltrin beta) /	0.00126291	1.38968
17297537	Plau	NM_008873 // Plau // plasminogen activator, urokinase // 14 A3|14 11.53 cM // 18792 ///	0.00121775	1.38724
17492314	Mfge8	NM_001045489 // Mfge8 // milk fat globule-EGF factor 8 protein // 7 D3|7 44.9 cM // 173	8.81237e-06	1.38561
17391426		---	0.000210713	1.38491
17261730	Rars	NM_025936 // Rars // arginyl-tRNA synthetase // 11 A4|11 // 104458 /// ENSMUST000000189	6.43899e-06	1.38467
17521405	Rassf1	NM_001243748 // Rassf1 // Ras association (RalGDS/AF-6) domain family member 1 // 9 F1|	0.000187898	1.38395
17517031	Zw10	NM_012039 // Zw10 // zw10 kinetochore protein // 9|9 B // 26951 /// ENSMUST00000034803	0.000109079	1.38183
17249684	4930404A10Rik	NM_029105 // 4930404A10Rik // RIKEN cDNA 4930404A10 gene // 11 B1.3|11 // 74847 /// ENS	0.00066882	1.38161
17361546	Cst6	NM_028623 // Cst6 // cystatin E/M // 19 A|19 4.3 cM // 73720 /// ENSMUST00000025764 //	0.00157162	1.38061
17403451	Bcl10	NM_009740 // Bcl10 // B cell leukemia/lymphoma 10 // 3|3 H3 // 12042 /// ENSMUST0000002	0.000266533	1.37936
17511927	Kifc3	NM_001145831 // Kifc3 // kinesin family member C3 // 8 D1|8 47.12 cM // 16582 /// NM_01	0.000137702	1.37848
17366373	Nmt2	NM_001290368 // Nmt2 // N-myristoyltransferase 2 // 2 A1|2 // 18108 /// NM_001290369 //	0.000255707	1.37836
17264046	Lrrc75a	NM_198861 // Lrrc75a // leucine rich repeat containing 75A // 11 B2|11 // 192976 /// XM	0.000166837	1.37568
17307184	Lats2	NM_015771 // Lats2 // large tumor suppressor 2 // 14 C3|14 // 50523 /// NM_153382 // La	0.000958148	1.37554
17301558	Kctd9	NM_001111028 // Kctd9 // potassium channel tetramerisation domain containing 9 // 14 D1	0.000485396	1.3751
17337557	H2-M3	NM_013819 // H2-M3 // histocompatibility 2, M region locus 3 // 17 B1|17 19.16 cM // 14	9.00785e-05	1.37352
17333418	Mllt4	NM_010806 // Mllt4 // myeloid/lymphoid or mixed-lineage leukemia (trithorax homolog, Dr	4.04386e-05	1.36872
17470457	Bid	NM_007544 // Bid // BH3 interacting domain death agonist // 6 F1|6 57.02 cM // 12122 //	0.000145633	1.36821
17445370	Cldn12	NM_001193659 // Cldn12 // claudin 12 // 5 A1|5 // 64945 /// NM_001193660 // Cldn12 // c	2.2408e-06	1.36702
17481916	Parva	NM_020606 // Parva // parvin, alpha // 7 F1|7 // 57342 /// XM_006508050 // Parva // par	4.2357e-05	1.36687
17484952	Tspan4	NM_001252588 // Tspan4 // tetraspanin 4 // 7 F5|7 // 64540 /// NM_053082 // Tspan4 // t	0.00105322	1.36541
17495262	Rras2	NM_025846 // Rras2 // related RAS viral (r-ras) oncogene homolog 2 // 7 F2|7 // 66922 /	2.3798e-06	1.36175
17287115	Bicd2	NM_001039179 // Bicd2 // bicaudal D homolog 2 (Drosophila) // 13 A5|13 // 76895 /// NM_	1.2801e-05	1.36119
17440667	Tpst2	NM_009419 // Tpst2 // protein-tyrosine sulfotransferase 2 // 5 F|5 54.65 cM // 22022 //	0.000172398	1.35766
17385574	Ly75	NM_013825 // Ly75 // lymphocyte antigen 75 // 2 C1.1|2 // 17076 /// ENSMUST00000028362	4.19944e-05	1.35639
17211713	Ptpn18	NM_011206 // Ptpn18 // protein tyrosine phosphatase, non-receptor type 18 // 1 B|1 13.2	0.000626987	1.35587
17230611	Capn2	NM_009794 // Capn2 // calpain 2 // 1 H5|1 // 12334 /// ENSMUST00000068505 // Capn2 // c	2.57688e-05	1.35552
17488799	2200002D01Rik	NM_028179 // 2200002D01Rik // RIKEN cDNA 2200002D01 gene // 7 A3|7 // 72275 /// ENSMUST	0.00140708	1.35363
17392880	4930556L07Rik	ENSMUST00000134422 // 4930556L07Rik // RIKEN cDNA 4930556L07 gene // 2 G3|2 // 75283 //	0.00107562	1.35312
17360216	Gsto1	NM_010362 // Gsto1 // glutathione S-transferase omega 1 // 19 D1|19 // 14873 /// ENSMUS	0.000863489	1.3531
17285922	Slc17a1	NM_001170638 // Slc17a1 // solute carrier family 17 (sodium phosphate), member 1 // 13	0.000543889	1.34939
17439622	Agpat9	ENSMUST00000092990 // Agpat9 // 1-acylglycerol-3-phosphate O-acyltransferase 9 // 5 E4|	9.10965e-06	1.34917
17392991	Bcl2l1	NM_001289716 // Bcl2l1 // BCL2-like 1 // 2 H1|2 75.41 cM // 12048 /// ENSMUST0000010982	0.00133094	1.34794
17314541	Pced1b	NM_172293 // Pced1b // PC-esterase domain containing 1B // 15 F1|15 // 239647 /// XM_00	0.00112762	1.34781
17315133	Acvrl1	NM_001277255 // Acvrl1 // activin A receptor, type II-like 1 // 15|15 F3 // 11482 /// N	0.000149169	1.34744
17346956	Myl12b	ENSMUST00000038446 // Myl12b // myosin, light chain 12B, regulatory // 17 E1.3|17 // 67	0.00140739	1.34739
17515315	Ldlr	NM_001252658 // Ldlr // low density lipoprotein receptor // 9 A3|9 7.87 cM // 16835 ///	0.000108419	1.34698
17502976	Ddx39	NM_197982 // Ddx39 // DEAD (Asp-Glu-Ala-Asp) box polypeptide 39 // 8 C2|8 // 68278 ///	0.00154135	1.34235
17305959		---	0.00234854	1.34223
17296281	Gpx8	NM_027127 // Gpx8 // glutathione peroxidase 8 (putative) // 13 D2.2|13 // 69590 /// ENS	0.000247192	1.34183
17520742	Dzip1l	NM_028258 // Dzip1l // DAZ interacting protein 1-like // 9|9 F1 // 72507 /// ENSMUST000	1.92231e-05	1.34109
17250533	Map2k3	NM_008928 // Map2k3 // mitogen-activated protein kinase kinase 3 // 11 B2|11 // 26397 /	0.00030964	1.34
17320967	Amigo2	NM_001164563 // Amigo2 // adhesion molecule with Ig like domain 2 // 15 F1|15 // 105827	0.00077621	1.33986
17237186	E2f7	NM_178609 // E2f7 // E2F transcription factor 7 // 10 D1|10 57.74 cM // 52679 /// ENSMU	0.00182194	1.33969
17297059	Abhd6	NM_025341 // Abhd6 // abhydrolase domain containing 6 // 14 A1|14 // 66082 /// XM_00651	0.000137976	1.33877
17372161	Agps	NM_172666 // Agps // alkylglycerone phosphate synthase // 2 C3|2 // 228061 /// ENSMUST0	3.73853e-06	1.33814
17275490	Fam177a	XM_006516277 // Fam177a // family with sequence similarity 177, member A // 12 C1|12 //	0.000271838	1.33443
17275516	Fam177a	XM_006516277 // Fam177a // family with sequence similarity 177, member A // 12 C1|12 //	0.000271838	1.33443
17394175	Sdc4	NM_011521 // Sdc4 // syndecan 4 // 2 H3|2 85.16 cM // 20971 /// ENSMUST00000017153 // S	1.1573e-06	1.33242
17228349	Ier5	NM_010500 // Ier5 // immediate early response 5 // 1 G3|1 66.45 cM // 15939 /// ENSMUST	0.000737942	1.33103
17255788	Arhgap23	NM_021493 // Arhgap23 // Rho GTPase activating protein 23 // 11 D|11 // 58996 /// XM_00	0.00154603	1.32994
17453124	Psph	NM_133900 // Psph // phosphoserine phosphatase // 5 G1.3|5 // 100678 /// XM_006504274 /	0.00123891	1.32981
17445426	Steap2	NM_001103157 // Steap2 // six transmembrane epithelial antigen of prostate 2 // 5 A1|5	0.00101519	1.32556
17474574	Ppp1r13l	NM_001010836 // Ppp1r13l // protein phosphatase 1, regulatory (inhibitor) subunit 13 li	5.07007e-05	1.32523
17446322	Prkag2	NM_145401 // Prkag2 // protein kinase, AMP-activated, gamma 2 non-catalytic subunit //	0.00132379	1.32424
17374807	Chac1	NM_026929 // Chac1 // ChaC, cation transport regulator 1 // 2 E5|2 // 69065 /// ENSMUST	0.000192818	1.32221
17299329	Lgals3	ENSMUST00000146468 // Lgals3 // lectin, galactose binding, soluble 3 // 14 C1|14 // 168	0.000221167	1.32157
17230945	Smyd2	NM_026796 // Smyd2 // SET and MYND domain containing 2 // 1 H6|1 // 226830 /// XM_00649	9.09462e-05	1.31961
17324803	Pcyt1a	NM_001163159 // Pcyt1a // phosphate cytidylyltransferase 1, choline, alpha isoform // 1	4.80058e-05	1.3185
17227780	Rgs1	NM_015811 // Rgs1 // regulator of G-protein signaling 1 // 1 F|1 62.56 cM // 50778 ///	0.00147288	1.31741
17277396	Jdp2	NM_001205053 // Jdp2 // Jun dimerization protein 2 // 12|12 D3 // 81703 /// NM_030887 /	0.000295336	1.31732
17456080		---	0.000781532	1.31604
17532923	Wdr45	NM_001290792 // Wdr45 // WD repeat domain 45 // X A1.1|X 3.48 cM // 54636 /// NM_001290	0.00105415	1.3155
17326996	Eva1c	NM_027627 // Eva1c // eva-1 homolog C (C. elegans) // 16 C3.3|16 // 70967 /// XM_006523	0.000662954	1.31534
17298267	Itih4	NM_001159299 // Itih4 // inter alpha-trypsin inhibitor, heavy chain 4 // 14 B|14 19.09	0.00135235	1.31532
17481863	Mical2	NM_001193305 // Mical2 // microtubule associated monooxygenase, calponin and LIM domain	2.45312e-06	1.31513
17359636	Abcc2	NM_013806 // Abcc2 // ATP-binding cassette, sub-family C (CFTR/MRP), member 2 // 19 C3|	0.000360996	1.31395
17392546	AI646519	NR_040330 // AI646519 // expressed sequence AI646519 // --- // 99041 /// ENSMUST0000014	0.000563701	1.31372
17430835	Phactr4	NM_175306 // Phactr4 // phosphatase and actin regulator 4 // 4 D2.3|4 // 100169 /// ENS	1.08881e-05	1.31283
17457887	Tmem139	NM_175408 // Tmem139 // transmembrane protein 139 // 6 B2.1|6 // 109218 /// XM_00650532	0.0022064	1.31241
17527678	Pml	NM_008884 // Pml // promyelocytic leukemia // 9 B|9 31.63 cM // 18854 /// NM_178087 //	0.000859923	1.31089
17521422	Hyal2	NM_010489 // Hyal2 // hyaluronoglucosaminidase 2 // 9 F1|9 58.12 cM // 15587 /// XM_006	7.95312e-05	1.31037
17433815	Mmp23	NM_011985 // Mmp23 // matrix metallopeptidase 23 // 4 E2|4 // 26561 /// ENSMUST00000030	0.00030817	1.30957
17389775	A430105I19Rik	NM_001001982 // A430105I19Rik // RIKEN cDNA A430105I19 gene // 2 E5|2 // 214239 /// XR_	0.000165335	1.30951
17363072	Olfr76	ENSMUST00000087822 // Olfr76 // olfactory receptor 76 // 19 C1|19 // 258677 /// BC13807	0.00172319	1.30924
17499117	Atp11a	NM_001293667 // Atp11a // ATPase, class VI, type 11A // 8|8 A2 // 50770 /// NM_00129366	0.00186005	1.30921
17425622	Txndc8	NM_026132 // Txndc8 // thioredoxin domain containing 8 // 4 B3|4 // 67402 /// ENSMUST00	0.000531609	1.30912
17489577	Wtip	NM_207212 // Wtip // WT1-interacting protein // 7 B1|7 // 101543 /// ENSMUST00000038537	1.85956e-05	1.30904
17549482		---	0.0010606	1.30869
17342916	Slc26a8	NM_001290320 // Slc26a8 // solute carrier family 26, member 8 // 17 A3.3|17 14.82 cM //	0.00016103	1.30866
17466982	Scrn1	ENSMUST00000019268 // Scrn1 // secernin 1 // 6 B3|6 // 69938 /// AK129084 // Scrn1 // s	0.000542736	1.30637
17433968	Gm13648	ENSMUST00000138361 // Gm13648 // predicted gene 13648 // --- // 100415901 /// BC048384	0.00148369	1.30504
17235915	Txnrd1	NM_015762 // Txnrd1 // thioredoxin reductase 1 // 10 C1|10 // 50493 /// AB027565 // Txn	0.000835532	1.30401
17213295	Nop58	NM_018868 // Nop58 // NOP58 ribonucleoprotein // 1 C1.3|1 // 55989 /// XM_006496149 //	5.34758e-05	1.30353
17285000	Klf6	NM_011803 // Klf6 // Kruppel-like factor 6 // 13 A1|13 // 23849 /// ENSMUST00000000080	0.000185255	1.30349
17500551	Mfhas1	NM_001081279 // Mfhas1 // malignant fibrous histiocytoma amplified sequence 1 // 8 A4|8	0.00119874	1.30273
17261470	Rhbdf1	NM_001291818 // Rhbdf1 // rhomboid family 1 (Drosophila) // 11 A4|11 18.83 cM // 13650	0.000406746	1.30262
17283742	Syne3	NM_001042699 // Syne3 // spectrin repeat containing, nuclear envelope family member 3 /	0.00210437	1.30238
17231229	Hsd11b1	ENSMUST00000159644 // Hsd11b1 // hydroxysteroid 11-beta dehydrogenase 1 // 1 H6|1 // 15	0.00125985	1.30174
17503681	Cyld	NM_001128170 // Cyld // cylindromatosis (turban tumor syndrome) // 8 C3|8 // 74256 ///	0.00141416	1.30064
17415544	Fggy	NM_001113412 // Fggy // FGGY carbohydrate kinase domain containing // 4 C5|4 // 75578 /	0.00101824	-1.30012
17427476	Kank4	NM_172872 // Kank4 // KN motif and ankyrin repeat domains 4 // 4 C6|4 // 242553 /// ENS	0.00146162	-1.30125
17439830	Spp1	NM_001204201 // Spp1 // secreted phosphoprotein 1 // 5 E5|5 50.68 cM // 20750 /// NM_00	0.000119717	-1.30327
17457092	Lrguk	NM_028886 // Lrguk // leucine-rich repeats and guanylate kinase domain containing // 6|	0.000942801	-1.30462
17479834	Mex3b	NM_175366 // Mex3b // mex3 homolog B (C. elegans) // 7 D3|7 47.35 cM // 108797 /// ENSM	0.000469321	-1.30472
17363828	Ermp1	NM_001081213 // Ermp1 // endoplasmic reticulum metallopeptidase 1 // 19 C1|19 24.17 cM	0.000453208	-1.30611
17446354	Kmt2c	NM_001081383 // Kmt2c // lysine (K)-specific methyltransferase 2C // 5 A3|5 // 231051 /	2.7484e-06	-1.3118
17397523	Proser1	NM_173382 // Proser1 // proline and serine rich 1 // 3 C|3 // 212127 /// ENSMUST0000005	0.000886016	-1.31227
17358375	Smarca2	NM_011416 // Smarca2 // SWI/SNF related, matrix associated, actin dependent regulator o	0.000164158	-1.31454
17232684	Rev3l	NM_011264 // Rev3l // REV3-like, catalytic subunit of DNA polymerase zeta RAD54 like (S	0.000237235	-1.31612
17466861	Mira	NR_045199 // Mira // mistral long non-coding RNA // 6 B3|6 // 100736249 /// XM_00650561	0.000495607	-1.3166
17284894	Asb13	NM_001267724 // Asb13 // ankyrin repeat and SOCS box-containing 13 // 13 A1|13 // 14268	0.000167217	-1.32132
17250530	LOC102639276	XR_388709 // LOC102639276 // uncharacterized LOC102639276 // --- // 102639276 /// ENSMU	0.00147665	-1.32358
17369131	Phyhd1	NM_001252568 // Phyhd1 // phytanoyl-CoA dioxygenase domain containing 1 // 2 B|2 // 227	0.00118748	-1.32382
17262416	Zfp454	NM_172794 // Zfp454 // zinc finger protein 454 // 11 B1.3|11 // 237758 /// ENSMUST00000	0.000528981	-1.3257
17427312	Jun	NM_010591 // Jun // jun proto-oncogene // 4 C5-C7|4 43.34 cM // 16476 /// ENSMUST000001	0.00109858	-1.32578
17372009	Gm13705	ENSMUST00000125413 // Gm13705 // predicted gene 13705 // --- // --- /// XR_104741 // Ch	3.36346e-06	-1.32589
17268010	Acsf2	NM_153807 // Acsf2 // acyl-CoA synthetase family member 2 // 11 D|11 // 264895 /// ENSM	0.000125336	-1.32628
17304193	Tmem254b	NM_001270495 // Tmem254b // transmembrane protein 254b // 14 A3|14 // 100039257 /// NM_	1.35477e-06	-1.32765
17299089	9930105H17Rik	ENSMUST00000160298 // 9930105H17Rik // RIKEN cDNA 9930105H17 gene // --- // 100669 ///	0.000512447	-1.32824
17400486	Mtmr11	NM_181409 // Mtmr11 // myotubularin related protein 11 // 3 F2.1|3 // 194126 /// ENSMUS	0.000234741	-1.32977
17483325	Fbrs	NM_010183 // Fbrs // fibrosin // 7|7 F4 // 14123 /// ENSMUST00000048896 // Fbrs // fibr	0.00123398	-1.33056
17304177	Tmem254b	NM_001270495 // Tmem254b // transmembrane protein 254b // 14 A3|14 // 100039257 /// NM_	7.59507e-06	-1.33108
17309340	Spry2	NM_011897 // Spry2 // sprouty homolog 2 (Drosophila) // 14 E2.3|14 56.16 cM // 24064 //	5.53321e-06	-1.33161
17263953	Zswim7	NM_027198 // Zswim7 // zinc finger SWIM-type containing 7 // 11 B2|11 // 69747 /// ENSM	0.000310712	-1.33563
17423756	Ankrd6	NM_001012450 // Ankrd6 // ankyrin repeat domain 6 // 4 A5|4 // 140577 /// NM_001012451	0.00214633	-1.33652
17463973	Plekha5	NM_144920 // Plekha5 // pleckstrin homology domain containing, family A member 5 // 6 G	7.69417e-06	-1.33662
17288699	Ell2	NM_138953 // Ell2 // elongation factor RNA polymerase II 2 // 13 C1|13 // 192657 /// EN	0.000162002	-1.33841
17462092	Zfand4	NM_001290338 // Zfand4 // zinc finger, AN1-type domain 4 // 6|6 F1 // 67492 /// XM_0065	0.000628607	-1.33856
17346231	Ptprs	NM_011218 // Ptprs // protein tyrosine phosphatase, receptor type, S // 17 D|17 29.32 c	0.000127413	-1.33982
17340050	Plekhh2	NM_177606 // Plekhh2 // pleckstrin homology domain containing, family H (with MyTH4 dom	0.000455631	-1.34015
17235087	Abca7	NM_013850 // Abca7 // ATP-binding cassette, sub-family A (ABC1), member 7 // 10 B4-C1|1	0.00174008	-1.34058
17425151	Alg2	NM_019998 // Alg2 // asparagine-linked glycosylation 2 (alpha-1,3-mannosyltransferase)	0.000341577	-1.3418
17506249	Gse1	NM_001145896 // Gse1 // genetic suppressor element 1 // 8 E1|8 // 382034 /// NM_0011458	0.000280066	-1.34192
17519821	Myo6	NM_001039546 // Myo6 // myosin VI // 9 E1|9 43.98 cM // 17920 /// ENSMUST00000035889 //	0.000337146	-1.34234
17540535	Elk1	NM_007922 // Elk1 // ELK1, member of ETS oncogene family // X A1-A3|X 16.45 cM // 13712	0.000175414	-1.34237
17517448	Hykk	NM_177351 // Hykk // hydroxylysine kinase 1 // 9 B|9 // 235386 /// ENSMUST00000039742 /	0.000267872	-1.3446
17313504	Srebf2	NM_033218 // Srebf2 // sterol regulatory element binding factor 2 // 15 E1|15 // 20788	8.2191e-05	-1.34677
17473660	Zfp418	NM_146179 // Zfp418 // zinc finger protein 418 // 7 A1|7 // 232854 /// ENSMUST000000514	0.000409165	-1.34898
17504327	Ndrg4	XM_006530867 // Ndrg4 // N-myc downstream regulated gene 4 // 8 D1|8 // 234593 /// XM_0	0.000868615	-1.35037
17304162	Tmem254b	NM_001270495 // Tmem254b // transmembrane protein 254b // 14 A3|14 // 100039257 /// NM_	4.24539e-06	-1.35219
17489124	Proser3	NM_183321 // Proser3 // proline and serine rich 3 // 7 B1|7 // 333193 /// XM_006540124	0.000633602	-1.35221
17435055	Gsap	NM_175437 // Gsap // gamma-secretase activating protein // 5 A3|5 // 212167 /// XM_0065	0.000417013	-1.3527
17285204	Ero1lb	NM_026184 // Ero1lb // ERO1-like beta (S. cerevisiae) // 13 A1|13 // 67475 /// XM_00651	0.00154596	-1.35345
17216373	Phlpp1	NM_133821 // Phlpp1 // PH domain and leucine rich repeat protein phosphatase 1 // 1 E2.	1.45002e-05	-1.35432
17213265	Fzd7	NM_008057 // Fzd7 // frizzled homolog 7 (Drosophila) // 1 C1.3|1 30.08 cM // 14369 ///	0.000155378	-1.35457
17301213	Ctsb	NM_007798 // Ctsb // cathepsin B // 14 D1|14 33.24 cM // 13030 /// ENSMUST00000006235 /	0.00122523	-1.35588
17266698	Myo1d	NM_177390 // Myo1d // myosin ID // 11 B5|11 47.95 cM // 338367 /// XM_006533586 // Myo1	0.00122428	-1.35686
17312882	H1f0	NM_008197 // H1f0 // H1 histone family, member 0 // 15 E1|15 37.7 cM // 14958 /// ENSMU	5.44871e-05	-1.35754
17383633	Crat	NM_007760 // Crat // carnitine acetyltransferase // 2 B|2 21.69 cM // 12908 /// ENSMUST	0.000295291	-1.35886
17402541	Pitx2	NM_001042504 // Pitx2 // paired-like homeodomain transcription factor 2 // 3 G3|3 57.84	0.00155756	-1.35934
17414188	Slc44a1	NM_001159633 // Slc44a1 // solute carrier family 44, member 1 // 4 B2|4 // 100434 /// N	2.96538e-05	-1.35941
17355145	Mppe1	NM_172630 // Mppe1 // metallophosphoesterase 1 // 18 E1|18 // 225651 /// XM_006525888 /	5.78327e-05	-1.35988
17484409	Gpr123	NM_177469 // Gpr123 // G protein-coupled receptor 123 // 7 F4|7 84.89 cM // 52389 /// E	8.50797e-05	-1.3603
17237208	Csrp2	NM_007792 // Csrp2 // cysteine and glycine-rich protein 2 // 10 D1|10 // 13008 /// ENSM	0.00190043	-1.36083
17262600	Tcf7	NM_009331 // Tcf7 // transcription factor 7, T cell specific // 11 B1.3|11 31.86 cM //	0.00127392	-1.36173
17416023	Pde4b	NM_001177980 // Pde4b // phosphodiesterase 4B, cAMP specific // 4 C6|4 46.99 cM // 1857	0.00140662	-1.362
17384205	Mvb12b	NM_175184 // Mvb12b // multivesicular body subunit 12B // 2 B|2 // 72543 /// ENSMUST000	9.67772e-07	-1.36223
17296436	Parp8	NM_001081009 // Parp8 // poly (ADP-ribose) polymerase family, member 8 // 13 D2.3|13 65	0.000173278	-1.3624
17500270	Zfp703	NM_001110508 // Zfp703 // zinc finger protein 703 // 8 A2|8 // 353310 /// ENSMUST000001	2.54286e-06	-1.36394
17464580	Bet1	NM_009748 // Bet1 // blocked early in transport 1 homolog (S. cerevisiae) // 6 A1|6 //	0.00167922	-1.36588
17404478	Mecom	XM_006535387 // Mecom // MDS1 and EVI1 complex locus // 3 A3|3 12.66 cM // 14013 /// XM	0.000379551	-1.36915
17500626	Tusc3	NM_030254 // Tusc3 // tumor suppressor candidate 3 // 8|8 B1.2 // 80286 /// ENSMUST0000	0.000650259	-1.37117
17315705	Card6	NM_001163138 // Card6 // caspase recruitment domain family, member 6 // 15 A1|15 // 239	0.00106129	-1.37173
17475685	Zfp60	NM_009560 // Zfp60 // zinc finger protein 60 // 7 A3|7 15.97 cM // 22718 /// ENSMUST000	0.00196401	-1.37201
17416427	Tmem59	NM_029565 // Tmem59 // transmembrane protein 59 // 4 C7|4 50.12 cM // 56374 /// ENSMUST	4.40966e-05	-1.37264
17474231	Ccdc8	ENSMUST00000094805 // Ccdc8 // coiled-coil domain containing 8 // 7 A2|7 // 434130 ///	0.000135571	-1.37428
17256264	Igfbp4	NM_010517 // Igfbp4 // insulin-like growth factor binding protein 4 // 11 D|11 // 16010	0.000272533	-1.37469
17453242	Auts2	NM_177047 // Auts2 // autism susceptibility candidate 2 // 5 G2|5 // 319974 /// ENSMUST	0.00129959	-1.37531
17361454	Cnih2	NM_009920 // Cnih2 // cornichon homolog 2 (Drosophila) // 19 A|19 // 12794 /// ENSMUST0	0.00194044	-1.37617
17419277	Sdc3	NM_011520 // Sdc3 // syndecan 3 // 4 D2.3|4 63.63 cM // 20970 /// ENSMUST00000070478 //	0.000444549	-1.37683
17500716	Slc7a2	ENSMUST00000057784 // Slc7a2 // solute carrier family 7 (cationic amino acid transporte	0.00154784	-1.37871
17473817	Zfp446	NM_001168562 // Zfp446 // zinc finger protein 446 // 7 A1|7 // 269870 /// ENSMUST000001	4.76065e-05	-1.3788
17458616	Hoxa11os	ENSMUST00000134512 // Hoxa11os // homeobox A11, opposite strand // 6 B3|6 25.4 cM // 15	0.00185409	-1.37979
17386770	Fkbp7	NM_010222 // Fkbp7 // FK506 binding protein 7 // 2 C3|2 45.09 cM // 14231 /// ENSMUST00	0.000805025	-1.38018
17466894	Hoxa13	NM_008264 // Hoxa13 // homeobox A13 // 6 B3|6 25.41 cM // 15398 /// ENSMUST00000047993	0.00105076	-1.38113
17309118	Tbc1d4	NM_001081278 // Tbc1d4 // TBC1 domain family, member 4 // 14 E2.3|14 // 210789 /// XM_0	0.00145925	-1.38228
17222149	Neurl3	NM_153408 // Neurl3 // neuralized homolog 3 homolog (Drosophila) // 1 B|1 // 214854 ///	7.48755e-05	-1.38284
17510099	Ssbp4	NM_133772 // Ssbp4 // single stranded DNA binding protein 4 // 8|8 // 76900 /// ENSMUST	0.000252095	-1.38291
17261035	Ahsa2	NM_001290655 // Ahsa2 // AHA1, activator of heat shock protein ATPase 2 // 11 A3.2|11 /	0.000189252	-1.38481
17217500	Kdm5b	NM_152895 // Kdm5b // lysine (K)-specific demethylase 5B // 1 E4|1 58.24 cM // 75605 //	0.00230743	-1.38523
17378600	Epb4.1l1	NM_001006664 // Epb4.1l1 // erythrocyte protein band 4.1-like 1 // 2 H1|2 77.39 cM // 1	0.000115246	-1.38531
17224813	Dock10	NM_001285927 // Dock10 // dedicator of cytokinesis 10 // 1 C4|1 // 210293 /// NM_175291	4.87548e-05	-1.38548
17221792	Fam135a	NM_026604 // Fam135a // family with sequence similarity 135, member A // 1 A5|1 // 6818	0.0010774	-1.38615
17295796	Pik3r1	NM_001024955 // Pik3r1 // phosphatidylinositol 3-kinase, regulatory subunit, polypeptid	0.000469899	-1.38785
17380578	Etohi1	NM_001177399 // Etohi1 // ethanol induced 1 // 2 H4|2 // 626848	0.00034298	-1.38957
17396315	Tbl1xr1	NM_030732 // Tbl1xr1 // transducin (beta)-like 1X-linked receptor 1 // 3 A3|3 // 81004	9.12588e-06	-1.39039
17434027	Plekhn1	NM_001008233 // Plekhn1 // pleckstrin homology domain containing, family N member 1 //	0.00170381	-1.39163
17538779		---	0.00119501	-1.39165
17375503	AA467197	ENSMUST00000047498 // AA467197 // expressed sequence AA467197 // 2 E5|2 // 433470 /// N	0.00120101	-1.39177
17518142	Tle3	NM_001083927 // Tle3 // transducin-like enhancer of split 3, homolog of Drosophila E(sp	4.25747e-06	-1.39385
17467209	Fam13a	NM_153574 // Fam13a // family with sequence similarity 13, member A // 6 B3|6 // 58909	0.00201057	-1.39622
17453573	Hip1	NM_146001 // Hip1 // huntingtin interacting protein 1 // 5 F-G2|5 75.18 cM // 215114 //	0.0001457	-1.39749
17218277	Nmnat2	NM_175460 // Nmnat2 // nicotinamide nucleotide adenylyltransferase 2 // 1 G3|1 // 22651	0.0016901	-1.39913
17355304	4930503L19Rik	NM_172967 // 4930503L19Rik // RIKEN cDNA 4930503L19 gene // 18 E2|18 // 269033 /// ENSM	0.000108346	-1.40069
17480880	Pde2a	NM_001008548 // Pde2a // phosphodiesterase 2A, cGMP-stimulated // 7 E3|7 // 207728 ///	0.000623899	-1.40129
17307860	Ptk2b	NM_001162365 // Ptk2b // PTK2 protein tyrosine kinase 2 beta // 14 D1|14 34.36 cM // 19	0.000689857	-1.40281
17473639	Usp29	NM_001290994 // Usp29 // ubiquitin specific peptidase 29 // 7 A1|7 4.04 cM // 57775 ///	0.00217489	-1.40309
17294135	Srd5a1	NM_175283 // Srd5a1 // steroid 5 alpha-reductase 1 // 13 C1|13 35.55 cM // 78925 /// XM	0.00108319	-1.4039
17335865	Ndufv3	NM_030087 // Ndufv3 // NADH dehydrogenase (ubiquinone) flavoprotein 3 // 17 B1|17 // 78	0.000121524	-1.40534
17360331	Mxi1	NM_001008542 // Mxi1 // Max interacting protein 1 // 19 D|19 47.53 cM // 17859 /// NM_0	0.00013565	-1.40713
17291874	Nrn1	NM_153529 // Nrn1 // neuritin 1 // 13 A3.3|13 // 68404 /// XM_006516738 // Nrn1 // neur	0.000804497	-1.40937
17406831	Syt11	ENSMUST00000107505 // Syt11 // synaptotagmin XI // 3 F1|3 38.96 cM // 229521 /// NM_018	0.000251578	-1.41004
17270104		---	0.000901559	-1.41026
17442909	Gbas	NM_008095 // Gbas // glioblastoma amplified sequence // 5 G1.3|5 // 14467 /// XR_377051	0.000911549	-1.41078
17328947	Tbx1	NM_001285472 // Tbx1 // T-box 1 // 16 A3|16 11.51 cM // 21380 /// NM_001285476 // Tbx1	0.000731564	-1.41121
17545712	Cnksr2	NM_177751 // Cnksr2 // connector enhancer of kinase suppressor of Ras 2 // X F4|X // 24	0.000294797	-1.41155
17484106		---	0.00125954	-1.41219
17456001	Glcci1	NM_133236 // Glcci1 // glucocorticoid induced transcript 1 // 6 A1|6 // 170772 /// ENSM	0.000507422	-1.41345
17445308	Cyp51	NM_020010 // Cyp51 // cytochrome P450, family 51 // 5 A2|5 2.3 cM // 13121 /// ENSMUST0	0.00151565	-1.4139
17255210	Tob1	NM_009427 // Tob1 // transducer of ErbB-2.1 // 11|11 C // 22057 /// ENSMUST00000041589	6.71891e-05	-1.41491
17374833	Nusap1	NM_001042652 // Nusap1 // nucleolar and spindle associated protein 1 // 2 E5|2 // 10890	0.000177496	-1.4162
17349514	Egr1	NM_007913 // Egr1 // early growth response 1 // 18 C/D|18 18.76 cM // 13653 /// ENSMUST	0.000620879	-1.41659
17506230	6430548M08Rik	NM_001163760 // 6430548M08Rik // RIKEN cDNA 6430548M08 gene // 8 E1|8 // 234797 /// NM_	0.000257839	-1.41845
17326208	Cblb	NM_001033238 // Cblb // Casitas B-lineage lymphoma b // 16 B5|16 // 208650 /// XM_00652	0.000347483	-1.41859
17360501	Tcf7l2	NM_001142918 // Tcf7l2 // transcription factor 7 like 2, T cell specific, HMG box // 19	2.35848e-05	-1.4196
17544535	Armcx6	XM_006528554 // Armcx6 // armadillo repeat containing, X-linked 6 // X E3|X // 278097 /	0.000813631	-1.42211
17379229	Tox2	ENSMUST00000099110 // Tox2 // TOX high mobility group box family member 2 // 2 H3|2 //	6.73766e-05	-1.42412
17224771	Serpine2	NM_009255 // Serpine2 // serine (or cysteine) peptidase inhibitor, clade E, member 2 //	2.20244e-05	-1.42469
17420024	E2f2	NM_177733 // E2f2 // E2F transcription factor 2 // 4 D3|4 // 242705 /// ENSMUST00000061	0.000905517	-1.4272
17501579	LOC102635305	XR_404983 // LOC102635305 // uncharacterized LOC102635305 // --- // 102635305 /// ENSMU	0.00105409	-1.42739
17449899	Cnot6l	NM_001285511 // Cnot6l // CCR4-NOT transcription complex, subunit 6-like // 5 E3|5 // 2	1.05641e-06	-1.42837
17435189	Kmt2e	NM_026984 // Kmt2e // lysine (K)-specific methyltransferase 2E // 5 A3|5 // 69188 /// E	0.000111366	-1.43051
17493461	Aqp11	NM_175105 // Aqp11 // aquaporin 11 // 7 E2|7 // 66333 /// ENSMUST00000084986 // Aqp11 /	0.00199358	-1.43204
17271861	Hid1	NM_175454 // Hid1 // HID1 domain containing // 11 E2|11 // 217310 /// ENSMUST0000004415	0.00103508	-1.43273
17528617	Fam63b	NM_172772 // Fam63b // family with sequence similarity 63, member B // 9 D|9 // 235461	0.0021652	-1.43365
17533776	Ppp1r2-ps7	NR_033731 // Ppp1r2-ps7 // protein phosphatase 1, regulatory (inhibitor) subunit 2, pse	0.000646236	-1.43375
17406990	Efna1	NM_010107 // Efna1 // ephrin A1 // 3 F1|3 39.04 cM // 13636 /// ENSMUST00000029566 // E	5.33961e-06	-1.43653
17458841	Adcyap1r1	NM_001025372 // Adcyap1r1 // adenylate cyclase activating polypeptide 1 receptor 1 // 6	0.00100568	-1.43745
17405908	Bche	NM_009738 // Bche // butyrylcholinesterase // 3 E3|3 // 12038 /// ENSMUST00000029367 //	0.00107895	-1.43849
17543817	Slc16a2	NM_009197 // Slc16a2 // solute carrier family 16 (monocarboxylic acid transporters), me	0.000261107	-1.43983
17469967	Plxnd1	NM_026376 // Plxnd1 // plexin D1 // 6 E3|6 // 67784 /// ENSMUST00000015511 // Plxnd1 //	1.51973e-05	-1.44018
17448001	Ppargc1a	NM_008904 // Ppargc1a // peroxisome proliferative activated receptor, gamma, coactivato	0.000387011	-1.44436
17518694	Herc1	NM_145617 // Herc1 // hect (homologous to the E6-AP (UBE3A) carboxyl terminus) domain a	0.000519806	-1.44843
17405764	Ift80	NM_026641 // Ift80 // intraflagellar transport 80 // 3|3 E2 // 68259 /// XM_006501966 /	0.00112027	-1.4508
17261896	Gabra1	NM_010250 // Gabra1 // gamma-aminobutyric acid (GABA) A receptor, subunit alpha 1 // 11	0.00149236	-1.45085
17385853	Grb14	NM_016719 // Grb14 // growth factor receptor bound protein 14 // 2 C1.3|2 // 50915 ///	0.000884128	-1.45216
17327830	Ubald1	NM_145359 // Ubald1 // UBA-like domain containing 1 // 16 A1|16 // 207740 /// ENSMUST00	0.000768108	-1.45315
17461132	Mitf	NM_001113198 // Mitf // microphthalmia-associated transcription factor // 6 D3|6 45.05	1.73216e-05	-1.45428
17264651	Kdm6b	NM_001017426 // Kdm6b // KDM1 lysine (K)-specific demethylase 6B // 11 B3|11 // 216850	4.15351e-06	-1.45635
17202533		---	0.0013197	-1.45707
17535245	Aff2	NM_008032 // Aff2 // AF4/FMR2 family, member 2 // X|X A5 // 14266 /// ENSMUST0000003353	0.00164649	-1.45898
17485357	Dhcr7	NM_007856 // Dhcr7 // 7-dehydrocholesterol reductase // 7|7 F5 // 13360 /// XM_00650847	5.03797e-05	-1.46247
17409873	Tmem56	NM_178936 // Tmem56 // transmembrane protein 56 // 3|3 G3 // 99887 /// XM_006502477 //	0.000887616	-1.46587
17378315		---	0.00052023	-1.46788
17414984	Lurap1l	ENSMUST00000055922 // Lurap1l // leucine rich adaptor protein 1-like // 4 C3|4 37.91 cM	0.0020426	-1.47168
17392151	Jag1	NM_013822 // Jag1 // jagged 1 // 2 F3|2 67.73 cM // 16449 /// ENSMUST00000028735 // Jag	0.000142395	-1.47628
17257946	Sox9	NM_011448 // Sox9 // SRY (sex determining region Y)-box 9 // 11 E2|11 77.27 cM // 20682	0.000933272	-1.47782
17355915	Cpt1a	NM_013495 // Cpt1a // carnitine palmitoyltransferase 1a, liver // 19 A|19 3.08 cM // 12	2.37747e-07	-1.48372
17257405	Tanc2	NM_181071 // Tanc2 // tetratricopeptide repeat, ankyrin repeat and coiled-coil containi	0.000428699	-1.48398
17316754	Lrp12	NM_172814 // Lrp12 // low density lipoprotein-related protein 12 // 15 B3.1|15 // 23939	2.97201e-07	-1.48513
17291787	Slc22a23	NM_001033167 // Slc22a23 // solute carrier family 22, member 23 // 13 A3.3|13 // 73102	0.000839481	-1.48652
17519886	Gm23748	ENSMUST00000104227 // Gm23748 // predicted gene, 23748 // --- // ---	0.000544606	-1.48935
17394582	Prex1	NM_177782 // Prex1 // phosphatidylinositol-3,4,5-trisphosphate-dependent Rac exchange f	5.69536e-06	-1.48961
17248288	Sh3pxd2b	NM_177364 // Sh3pxd2b // SH3 and PX domains 2B // 11 A4|11 // 268396 /// ENSMUST0000003	6.39257e-05	-1.49282
17493526	Capn5	NM_007602 // Capn5 // calpain 5 // 7 E2|7 // 12337 /// XM_006507275 // Capn5 // calpain	0.000242647	-1.49645
17442588	Atp6v0a2	NM_011596 // Atp6v0a2 // ATPase, H+ transporting, lysosomal V0 subunit A2 // 5 F|5 // 2	7.45907e-05	-1.49997
17397968	Arhgef26	NM_001081295 // Arhgef26 // Rho guanine nucleotide exchange factor (GEF) 26 // 3 E1|3 /	7.85335e-05	-1.50019
17483740	Inpp5f	NM_178641 // Inpp5f // inositol polyphosphate-5-phosphatase F // 7 F3|7 // 101490 /// E	1.4883e-05	-1.502
17359953		---	0.000250424	-1.50239
17349601	Cxxc5	NM_133687 // Cxxc5 // CXXC finger 5 // 18|18 B3 // 67393 /// XM_006526177 // Cxxc5 // C	2.5233e-05	-1.50596
17484233	Ptpre	NM_011212 // Ptpre // protein tyrosine phosphatase, receptor type, E // 7 F3|7 81.27 cM	0.00069078	-1.50622
17327465	Ets2	NM_011809 // Ets2 // E26 avian leukemia oncogene 2, 3 domain // 16 C3-qter|16 56.64 cM	1.31932e-05	-1.50679
17395985	Zfhx4	NM_030708 // Zfhx4 // zinc finger homeodomain 4 // 3 A1|3 // 80892 /// ENSMUST000000262	2.3014e-05	-1.51887
17351594	Tcf4	NM_001083967 // Tcf4 // transcription factor 4 // 18 E2|18 // 21413 /// NM_013685 // Tc	1.55904e-05	-1.51909
17202507		---	0.000506471	-1.52031
17348899	Dtna	XM_006525601 // Dtna // dystrobrevin alpha // 18 A2|18 12.08 cM // 13527 /// NM_0012858	0.00126736	-1.52798
17512476	LOC102636686	XM_006531547 // LOC102636686 // uncharacterized LOC102636686 // --- // 102636686 /// EN	0.00133183	-1.53086
17306147	Ndrg2	NM_001145959 // Ndrg2 // N-myc downstream regulated gene 2 // 14 C2|14 // 29811 /// NM_	6.33279e-05	-1.53268
17233022	Cd24a	NM_009846 // Cd24a // CD24a antigen // 10 B2|10 23.01 cM // 12484 /// ENSMUST0000005871	0.000406199	-1.53543
17281885	Six4	NM_011382 // Six4 // sine oculis-related homeobox 4 // 12 C3|12 // 20474 /// ENSMUST000	4.40085e-06	-1.53719
17255352	Dlx3	NM_010055 // Dlx3 // distal-less homeobox 3 // 11 D|11 59.01 cM // 13393 /// ENSMUST000	0.000163979	-1.5415
17379304	Pkig	NM_001039390 // Pkig // protein kinase inhibitor, gamma // 2 H3|2 84.4 cM // 18769 ///	0.000862086	-1.54347
17311179	Fzd6	NM_001162494 // Fzd6 // frizzled homolog 6 (Drosophila) // 15 B3.1|15 15.22 cM // 14368	5.67739e-05	-1.54539
17412296	Epha7	NM_001290434 // Epha7 // Eph receptor A7 // 4 A4|4 12.42 cM // 13841 /// NM_010141 // E	1.69134e-06	-1.54763
17353948	Gnpda1	NM_011937 // Gnpda1 // glucosamine-6-phosphate deaminase 1 // 18 B3|18 // 26384 /// ENS	9.38399e-05	-1.54834
17439184	Ccng2	ENSMUST00000031331 // Ccng2 // cyclin G2 // 5|5 E3.3-F1.3 // 12452 /// ENSMUST000001211	0.00193687	-1.54959
17497718	Ifitm3	NM_025378 // Ifitm3 // interferon induced transmembrane protein 3 // 7 F5|7 // 66141 //	0.000136343	-1.55689
17329298	Etv5	NM_023794 // Etv5 // ets variant 5 // 16 B1|16 // 104156 /// ENSMUST00000079601 // Etv5	6.49617e-07	-1.55726
17202617		---	0.00175213	-1.55784
17480740	Ucp2	NM_011671 // Ucp2 // uncoupling protein 2 (mitochondrial, proton carrier) // 7 E3|7 54.	0.00195678	-1.55899
17476866	Tshz3	NM_172298 // Tshz3 // teashirt zinc finger family member 3 // 7 B2|7 // 243931 /// XM_0	0.00020522	-1.55971
17508170	1810011O10Rik	NM_026931 // 1810011O10Rik // RIKEN cDNA 1810011O10 gene // 8 A2|8 // 69068 /// ENSMUST	0.000760883	-1.55976
17319801	A4galt	NM_001004150 // A4galt // alpha 1,4-galactosyltransferase // 15 E1|15 // 239559 /// NM_	0.00110177	-1.56097
17475216		---	0.000520274	-1.56676
17465906	Creb3l2	NM_178661 // Creb3l2 // cAMP responsive element binding protein 3-like 2 // 6 B1|6 // 2	9.85969e-06	-1.57024
17397957	P2ry1	NM_001282016 // P2ry1 // purinergic receptor P2Y, G-protein coupled 1 // 3 D|3 // 18441	0.000777687	-1.57447
17270105		---	0.000636175	-1.5764
17475342	Tgfb1	NM_011577 // Tgfb1 // transforming growth factor, beta 1 // 7 A3|7 13.98 cM // 21803 //	8.3598e-07	-1.57828
17480534	Gdpd5	NM_201352 // Gdpd5 // glycerophosphodiester phosphodiesterase domain containing 5 // 7	2.07789e-05	-1.59345
17467806	Tcf7l1	NM_001079822 // Tcf7l1 // transcription factor 7 like 1 (T cell specific, HMG box) // 6	8.9835e-05	-1.59412
17435584	Insig1	NM_153526 // Insig1 // insulin induced gene 1 // 5 B1|5 // 231070 /// ENSMUST0000005915	2.32386e-05	-1.5956
17281908	Tmem30b	NM_178715 // Tmem30b // transmembrane protein 30B // 12 C3|12 // 238257 /// ENSMUST0000	0.00103077	-1.59982
17400177	Rfx5	ENSMUST00000107254 // Rfx5 // regulatory factor X, 5 (influences HLA class II expressio	7.50091e-08	-1.60611
17204795		---	0.000492119	-1.61049
17434933	Hgf	NM_001289458 // Hgf // hepatocyte growth factor // 5 A2-A3|5 7.07 cM // 15234 /// NM_00	0.00011499	-1.61195
17398218	Il12a	NM_001159424 // Il12a // interleukin 12a // 3 E1|3 31.92 cM // 16159 /// NM_008351 // I	0.00212501	-1.61258
17285677	Hist1h2ai	BC099406 // Hist1h2ai // histone cluster 1, H2ai // 13 A2-A3|13 // 319191	0.00149447	-1.62284
17472760	Bhlhe41	NM_001271768 // Bhlhe41 // basic helix-loop-helix family, member e41 // 6 G2-G3|6 77.7	2.92056e-05	-1.63467
17297784	Duxbl2	NM_001177538 // Duxbl2 // doubl homeobox B-like 2 // 14 A3|14 // 100039227 /// NM_18338	0.000350699	-1.64334
17297817	Duxbl2	NM_001177538 // Duxbl2 // doubl homeobox B-like 2 // 14 A3|14 // 100039227 /// NM_18338	5.27656e-05	-1.64444
17519364	Fam214a	NM_001113283 // Fam214a // family with sequence similarity 214, member A // 9 D|9 // 23	3.73451e-05	-1.64516
17281880	Six1	NM_009189 // Six1 // sine oculis-related homeobox 1 // 12 C3|12 30.34 cM // 20471 /// E	4.37588e-08	-1.64701
17286927	Jarid2	NM_001205043 // Jarid2 // jumonji, AT rich interactive domain 2 // 13 A5|13 21.66 cM //	2.42805e-07	-1.64889
17214053	Xrcc5	NM_009533 // Xrcc5 // X-ray repair complementing defective repair in Chinese hamster ce	6.5406e-05	-1.65711
17297849	Duxbl2	NM_001177538 // Duxbl2 // doubl homeobox B-like 2 // 14 A3|14 // 100039227 /// NM_18338	0.000133646	-1.66132
17423121	Car8	NM_007592 // Car8 // carbonic anhydrase 8 // 4 A1|4 3.53 cM // 12319 /// ENSMUST0000006	1.20962e-05	-1.6755
17288992	Edil3	NM_001037987 // Edil3 // EGF-like repeats and discoidin I-like domains 3 // 13 C3|13 //	0.000177161	-1.67585
17270103		---	0.0020878	-1.68223
17309099	Klf12	NM_010636 // Klf12 // Kruppel-like factor 12 // 14 E2.2|14 50.9 cM // 16597 /// ENSMUST	0.000985197	-1.68602
17473423	Ssc5d	NM_173008 // Ssc5d // scavenger receptor cysteine rich domain containing (5 domains) //	4.32406e-05	-1.68917
17239656	4930403O15Rik	ENSMUST00000097355 // 4930403O15Rik // RIKEN cDNA 4930403O15 gene // --- // --- /// AK0	0.000335139	-1.69297
17316956	Trps1	ENSMUST00000183421 // Trps1 // trichorhinophalangeal syndrome I (human) // 15 C|15 19.1	3.7562e-08	-1.70311
17276273	Slc38a6	NM_001037717 // Slc38a6 // solute carrier family 38, member 6 // 12 C3|12 // 625098 ///	4.67051e-08	-1.71163
17315860	Slc1a3	NM_148938 // Slc1a3 // solute carrier family 1 (glial high affinity glutamate transport	0.000248476	-1.71468
17498467	Ano1	NM_001242349 // Ano1 // anoctamin 1, calcium activated chloride channel // 7 F5|7 // 10	0.0021809	-1.71525
17210437		---	6.69364e-05	-1.72116
17329479	Cldn1	NM_016674 // Cldn1 // claudin 1 // 16 B2|16 // 12737 /// ENSMUST00000023154 // Cldn1 //	0.000155909	-1.72481
17305748	Gch1	NM_008102 // Gch1 // GTP cyclohydrolase 1 // 14 C2-3|14 24.6 cM // 14528 /// ENSMUST000	0.00018687	-1.73437
17497399	Tcerg1l	NM_183289 // Tcerg1l // transcription elongation regulator 1-like // 7 F4|7 // 70571 //	0.000170839	-1.73852
17204125		---	0.00092685	-1.74383
17405446	Clrn1	NM_153384 // Clrn1 // clarin 1 // 3 D|3 // 229320 /// NM_153385 // Clrn1 // clarin 1 //	9.01527e-05	-1.7462
17242232	Col18a1	NM_001109991 // Col18a1 // collagen, type XVIII, alpha 1 // 10 B5-C1|10 39.72 cM // 128	9.21372e-07	-1.75214
17466075	Kdm7a	NM_001033430 // Kdm7a // lysine (K)-specific demethylase 7A // 6 B1|6 // 338523 /// ENS	2.97175e-05	-1.75446
17306952	Mcpt9	NM_010782 // Mcpt9 // mast cell protease 9 // 14 C3|14 28.19 cM // 17232 /// ENSMUST000	0.00213812	-1.76816
17219171	Sh2d1b1	NM_012009 // Sh2d1b1 // SH2 domain protein 1B1 // 1|1 H2 // 26904 /// ENSMUST0000017997	0.000518465	-1.77199
17317266	Fbxo32	NM_026346 // Fbxo32 // F-box protein 32 // 15|15 D2 // 67731 /// ENSMUST00000022986 //	1.9296e-07	-1.77602
17206643		---	0.000286115	-1.78252
17201089		---	4.87504e-05	-1.78436
17223863	Idh1	NM_010497 // Idh1 // isocitrate dehydrogenase 1 (NADP+), soluble // 1 C2|1 32.91 cM //	0.000302547	-1.78489
17412539	Rragd	NM_027491 // Rragd // Ras-related GTP binding D // 4 A5|4 14.57 cM // 52187 /// ENSMUST	0.000151017	-1.78647
17396162	Car2	NM_009801 // Car2 // carbonic anhydrase 2 // 3 A1|3 3.23 cM // 12349 /// XM_006530050 /	0.000611999	-1.79072
17443069	Gatsl2	NM_030719 // Gatsl2 // GATS protein-like 2 // 5|5 G1 // 80909 /// ENSMUST00000016088 //	0.000244031	-1.79449
17523921	Arhgap42	NM_027823 // Arhgap42 // Rho GTPase activating protein 42 // 9 A1|9 // 71544 /// ENSMUS	2.20278e-06	-1.80124
17417407	Pik3r3	NM_181585 // Pik3r3 // phosphatidylinositol 3 kinase, regulatory subunit, polypeptide 3	0.00186711	-1.80359
17357221		---	0.00201047	-1.80968
17516352	Clmp	ENSMUST00000034522 // Clmp // CXADR-like membrane protein // 9 A5.1|9 // 71566 /// NM_1	6.1893e-09	-1.81589
17258023	Ttyh2	NM_053273 // Ttyh2 // tweety homolog 2 (Drosophila) // 11 E2|11 // 117160 /// XM_006544	1.35448e-05	-1.81614
17423792	Pnrc1	NM_001033225 // Pnrc1 // proline-rich nuclear receptor coactivator 1 // 4 A5|4 // 10876	5.7686e-07	-1.81886
17548135	Gm20038	AK143431 // Gm20038 // predicted gene, 20038 // 2|2 11.87 cM // 100504058	0.00114623	-1.82612
17405154	Maml3	NM_001004176 // Maml3 // mastermind like 3 (Drosophila) // 3 C|3 // 433586 /// ENSMUST0	1.03177e-09	-1.82711
17535707	Gm14817	ENSMUST00000148522 // Gm14817 // predicted gene 14817 // --- // ---	2.33042e-05	-1.83213
17323838	Klhl24	NM_029436 // Klhl24 // kelch-like 24 // 16|16 B1 // 75785 /// ENSMUST00000023509 // Klh	0.00155409	-1.8345
17248539	Gabrb2	NM_008070 // Gabrb2 // gamma-aminobutyric acid (GABA) A receptor, subunit beta 2 // 11	0.000132198	-1.84167
17549342	Scd2	NM_009128 // Scd2 // stearoyl-Coenzyme A desaturase 2 // 19 C3|19 37.98 cM // 20250 ///	3.53329e-07	-1.84343
17343299	Notch3	NM_008716 // Notch3 // notch 3 // 17 B1|17 17.37 cM // 18131 /// ENSMUST00000087723 //	0.000977661	-1.85012
17219978	Cox20	NM_025511 // Cox20 // COX20 Cox2 chaperone // 1|1 H3 // 66359 /// ENSMUST00000027781 //	4.93599e-06	-1.85699
17375557	Sema6d	NM_001290997 // Sema6d // sema domain, transmembrane domain (TM), and cytoplasmic domai	1.0414e-06	-1.87788
17231100	Traf5	NM_011633 // Traf5 // TNF receptor-associated factor 5 // 1 H6|1 97.11 cM // 22033 ///	1.38362e-05	-1.88085
17207209		---	0.00122996	-1.88105
17411751	Trp53inp1	NM_001199105 // Trp53inp1 // transformation related protein 53 inducible nuclear protei	0.00013356	-1.88648
17386052	Scn9a	NM_001290674 // Scn9a // sodium channel, voltage-gated, type IX, alpha // 2 C1.3|2 39.1	6.55922e-05	-1.89754
17475787	Dyrk1b	NM_001037957 // Dyrk1b // dual-specificity tyrosine-(Y)-phosphorylation regulated kinas	2.2645e-06	-1.91262
17375859	Dusp2	NM_010090 // Dusp2 // dual specificity phosphatase 2 // 2 F1|2 // 13537 /// ENSMUST0000	8.19244e-05	-1.92698
17205053		---	0.00111497	-1.93091
17209243		---	0.00111497	-1.93091
17233306	Slc35f1	NM_178675 // Slc35f1 // solute carrier family 35, member F1 // 10 B3|10 // 215085 /// E	5.46327e-05	-1.93481
17245059	Lgr5	NM_010195 // Lgr5 // leucine rich repeat containing G protein coupled receptor 5 // 10	2.40302e-05	-1.94289
17286962	Mylip	NM_153789 // Mylip // myosin regulatory light chain interacting protein // 13 A5|13 //	0.000853364	-1.94885
17514732	Sesn3	NM_030261 // Sesn3 // sestrin 3 // 9|9 A3 // 75747 /// ENSMUST00000034507 // Sesn3 // s	6.57439e-06	-1.95747
17330625	Cd200	ENSMUST00000023341 // Cd200 // CD200 antigen // 16 A1|16 29.53 cM // 17470 /// ENSMUST0	0.00170016	-1.95884
17206923		---	0.00124425	-1.95885
17510685	Ednra	NM_010332 // Ednra // endothelin receptor type A // 8 C2|8 // 13617 /// ENSMUST00000034	1.24468e-05	-1.97016
17474224	Pnmal2	NM_001099636 // Pnmal2 // PNMA-like 2 // 7 A2|7 // 434128 /// ENSMUST00000094807 // Pnm	0.000125956	-1.98201
17359689	Scd2	NM_009128 // Scd2 // stearoyl-Coenzyme A desaturase 2 // 19 C3|19 37.98 cM // 20250 ///	1.46922e-08	-2.00118
17533124	Ssxb9	NM_199066 // Ssxb9 // synovial sarcoma, X member B, breakpoint 9 // X A1.1|X // 387131	0.00028461	-2.00788
17275123		---	7.58513e-05	-2.02224
17300544	Fitm1	NM_026808 // Fitm1 // fat storage-inducing transmembrane protein 1 // 14 C3|14 // 68680	0.00171339	-2.02652
17447218	Mxd4	NM_010753 // Mxd4 // Max dimerization protein 4 // 5 B2|5 17.84 cM // 17122 /// ENSMUST	2.22688e-05	-2.02794
17231252	Camk1g	NM_144817 // Camk1g // calcium/calmodulin-dependent protein kinase I gamma // 1 H6|1 97	3.70401e-05	-2.03099
17257906	Map2k6	NM_011943 // Map2k6 // mitogen-activated protein kinase kinase 6 // 11|11 E1 // 26399 /	3.28421e-07	-2.03127
17341179	Dll1	NM_007865 // Dll1 // delta-like 1 (Drosophila) // 17 A2|17 8.95 cM // 13388 /// XM_0065	6.82536e-05	-2.03673
17439367	Cxcl13	NM_018866 // Cxcl13 // chemokine (C-X-C motif) ligand 13 // 5 E3|5 // 55985 /// ENSMUST	0.00018127	-2.08987
17397990	Mme	NM_001289462 // Mme // membrane metallo endopeptidase // 3 E1|3 29.97 cM // 17380 /// N	0.00114994	-2.1071
17470119	Ret	NM_001080780 // Ret // ret proto-oncogene // 6 E3-F1|6 55.86 cM // 19713 /// NM_009050	3.04754e-06	-2.11772
17204525		---	0.00166002	-2.12158
17306983	Gzme	NM_010373 // Gzme // granzyme E // 14 C3|14 28.19 cM // 14942 /// ENSMUST00000089549 //	0.000452509	-2.14349
17477946	Mamstr	NM_172418 // Mamstr // MEF2 activating motif and SAP domain containing transcriptional	4.71778e-07	-2.15653
17205249		---	0.000772096	-2.17101
17209439		---	0.000772096	-2.17101
17222777	Slc40a1	NM_016917 // Slc40a1 // solute carrier family 40 (iron-regulated transporter), member 1	0.000452947	-2.18849
17404011	Hey1	NM_010423 // Hey1 // hairy/enhancer-of-split related with YRPW motif 1 // 3 A1|3 2.15 c	9.48927e-05	-2.21862
17429514	Mir30e	NR_029602 // Mir30e // microRNA 30e // 4|4 // 723836 /// ENSMUST00000083475 // Mir30e /	0.000655131	-2.21874
17534051	Il13ra1	NM_133990 // Il13ra1 // interleukin 13 receptor, alpha 1 // X A3.3|X 20.49 cM // 16164	1.60301e-05	-2.23905
17402412	Ndst4	NM_022565 // Ndst4 // N-deacetylase/N-sulfotransferase (heparin glucosaminyl) 4 // 3 H1	0.000101594	-2.34249
17360406	Pdcd4	NM_001168491 // Pdcd4 // programmed cell death 4 // 19 D2|19 48.73 cM // 18569 /// NM_0	9.32233e-05	-2.35503
17450448	Gbp9	NM_172777 // Gbp9 // guanylate-binding protein 9 // 5 E5|5 // 236573 /// XM_006534923 /	0.0015783	-2.38157
17225815	St8sia4	NM_001159745 // St8sia4 // ST8 alpha-N-acetyl-neuraminide alpha-2,8-sialyltransferase 4	0.000472899	-2.4291
17435107	Lrrc17	NM_028977 // Lrrc17 // leucine rich repeat containing 17 // 5 A3|5 // 74511 /// ENSMUST	1.7377e-06	-2.43007
17205005		---	0.000818721	-2.47216
17387385	Calcrl	NM_018782 // Calcrl // calcitonin receptor-like // 2 D|2 // 54598 /// ENSMUST0000007426	2.02666e-07	-2.50534
17367216	Plxdc2	NM_026162 // Plxdc2 // plexin domain containing 2 // 2 A2-A3|2 // 67448 /// ENSMUST0000	0.000226064	-2.80119
17202125		---	0.000778011	-2.80911
17289547	Etv1	NM_007960 // Etv1 // ets variant 1 // 12 A3-B1|12 17.99 cM // 14009 /// XM_006514965 //	2.07648e-08	-3.03615
17355135	Mc4r	NM_016977 // Mc4r // melanocortin 4 receptor // 18 E1|18 // 17202 /// ENSMUST0000005794	5.45439e-05	-3.24156
17233384	Fabp7	NM_021272 // Fabp7 // fatty acid binding protein 7, brain // 10 B4|10 // 12140 /// ENSM	0.00225161	-3.32051
17229451		---	0.00108726	-3.48631
17229454	Rgs4	NM_009062 // Rgs4 // regulator of G-protein signaling 4 // 1 H3|1 76.84 cM // 19736 ///	2.96197e-05	-3.69259
17200519		---	0.0003913	-3.86873
17205683		---	0.00148142	-4.02079
17224180	Igfbp5	NM_010518 // Igfbp5 // insulin-like growth factor binding protein 5 // 1 C3|1 36.94 cM	7.92431e-07	-4.06451
17239638	Pde7b	NM_013875 // Pde7b // phosphodiesterase 7B // 10 A3|10 // 29863 /// XM_006512758 // Pde	4.78824e-06	-4.14446
17280888	Lrrn3	NM_001271708 // Lrrn3 // leucine rich repeat protein 3, neuronal // 12|12 B3 // 16981 /	4.07786e-05	-4.24753

## Sheet: 4) 24 h TAZ S89A
Microarray results 24 h TAZ S89A over expression versus empty vector
Researchers: Abdalla Mohamed, Congshan Sun, Elaina Collie-Duguid, Vanessa De Mello, Pete Zammit, Henning Wackerhage
Aims: To identify genes whose mRNA expression responds to TAZ S89A over expression in primary, plated satellite cells
Cell model: Primary satellite cells
Colour coding: Genes whose expression increases are labelled black, genes whose expression decreases red.
Table 1. Genes that are either 1.3-fold up or -1.3-fold (down) and significant
			24 h h of TAZ S89A
			versus empty vector
Affymetrix ID	Gene symbol	Gene description	p-value	fold-change
17331720	Adamts5	NM_011782 // Adamts5 // a disintegrin-like and metallopeptidase (reprolysin type) with	3.88836e-08	5.62866
17250839	Pmp22	NM_008885 // Pmp22 // peripheral myelin protein 22 // 11 B3|11 38.99 cM // 18858 /// EN	2.84899e-09	5.08799
17399817	S100a7a	NM_199422 // S100a7a // S100 calcium binding protein A7A // 3 F1|3 // 381493 /// XM_006	1.16195e-09	4.71848
17212719	Sdpr	NM_138741 // Sdpr // serum deprivation response // 1 C1.1|1 // 20324 /// ENSMUST0000005	1.10934e-09	3.42223
17210161		---	0.000634669	3.2585
17286830	Edn1	NM_010104 // Edn1 // endothelin 1 // 13 A4|13 20.82 cM // 13614 /// ENSMUST00000021796	1.12229e-07	3.22322
17534980	Gm23258	ENSMUST00000158319 // Gm23258 // predicted gene, 23258 // --- // ---	5.00408e-05	2.77892
17480044	1700019G06Rik	ENSMUST00000032858 // 1700019G06Rik // RIKEN cDNA 1700019G06 gene // --- // --- /// ENS	1.62676e-06	2.65782
17493212	Prss23	NM_029614 // Prss23 // protease, serine 23 // 7 E1|7 // 76453 /// ENSMUST00000041761 //	1.79539e-05	2.47774
17206897		---	0.00013223	2.45874
17308257	Sorbs3	NM_001271407 // Sorbs3 // sorbin and SH3 domain containing 3 // 14 D2|14 36.27 cM // 20	8.18484e-08	2.38222
17212442	Gulp1	ENSMUST00000160854 // Gulp1 // GULP, engulfment adaptor PTB domain containing 1 // 1|1	2.21769e-07	2.32422
17308242	Pdlim2	NM_001253736 // Pdlim2 // PDZ and LIM domain 2 // 14 D2|14 // 213019 /// NM_145978 // P	9.34078e-08	2.31024
17257042		---	0.000473532	2.29497
17456161	Cav1	NM_001243064 // Cav1 // caveolin 1, caveolae protein // 6|6 A2 // 12389 /// NM_007616 /	4.01144e-08	2.28916
17365911	Ablim1	NM_001103177 // Ablim1 // actin-binding LIM protein 1 // 19 D2|19 52.09 cM // 226251 //	0.000906614	2.24089
17287368	LOC102635721	XR_382369 // LOC102635721 // uncharacterized LOC102635721 // --- // 102635721 /// ENSMU	2.14715e-05	2.22446
17541646		---	0.000186507	2.20752
17240606		---	0.000138538	2.17103
17386210	Lrp2	NM_001081088 // Lrp2 // low density lipoprotein receptor-related protein 2 // 2 C2|2 40	2.73745e-09	2.13989
17295386	Tmem171	NM_001025606 // Tmem171 // transmembrane protein 171 // 13 D1|13 // 380863 /// ENSMUST0	2.43167e-07	2.12092
17287361	Gadd45g	NM_011817 // Gadd45g // growth arrest and DNA-damage-inducible 45 gamma // 13|13 A5-B /	4.76932e-07	2.09103
17406363	Fhdc1	NM_001033301 // Fhdc1 // FH2 domain containing 1 // 3 F1|3 // 229474 /// NM_001205355 /	0.00111005	2.08905
17424279	Cntfr	NM_016673 // Cntfr // ciliary neurotrophic factor receptor // 4 A5|4 21.81 cM // 12804	1.30583e-05	2.08764
17230830	Tgfb2	NM_009367 // Tgfb2 // transforming growth factor, beta 2 // 1 H5|1 89.95 cM // 21808 //	0.000815305	2.07742
17348681	Gm15485	ENSMUST00000149095 // Gm15485 // predicted gene 15485 // --- // ---	7.11587e-05	2.07447
17398406	Fam198b	NM_133187 // Fam198b // family with sequence similarity 198, member B // 3 E3|3 // 6865	0.000192152	2.06944
17276139	Dact1	NM_001190466 // Dact1 // dapper homolog 1, antagonist of beta-catenin (xenopus) // 12 C	3.5426e-05	2.03435
17268137	Itga3	NM_013565 // Itga3 // integrin alpha 3 // 11 D|11 59.01 cM // 16400 /// ENSMUST00000001	4.68832e-06	2.03321
17339772	Rasgrp3	NM_001166493 // Rasgrp3 // RAS, guanyl releasing protein 3 // 17 E2|17 // 240168 /// NM	8.13195e-06	2.02225
17549842	LOC102641190	XR_397832 // LOC102641190 // uncharacterized LOC102641190 // --- // 102641190	3.44678e-05	2.02108
17223985	Ikzf2	NM_011770 // Ikzf2 // IKAROS family zinc finger 2 // 1 C3|1 // 22779 /// XM_006495959 /	6.82749e-07	2.01596
17268332	2010300F17Rik	ENSMUST00000181758 // 2010300F17Rik // RIKEN cDNA 2010300F17 gene // 11|11 // 69884 ///	1.83989e-05	2.01329
17410636	Mttp	NM_001163457 // Mttp // microsomal triglyceride transfer protein // 3 G3|3 64.06 cM //	0.000106683	2.01029
17239597	Tnfaip3	NM_001166402 // Tnfaip3 // tumor necrosis factor, alpha-induced protein 3 // 10 A3|10 8	1.17654e-06	2.00863
17289794	Plk2	NM_152804 // Plk2 // polo-like kinase 2 // 13|13 D2.1 // 20620 /// ENSMUST00000022212 /	3.00316e-08	1.97496
17525700	Olfr919	NM_146440 // Olfr919 // olfactory receptor 919 // 9 A5|9 // 258432 /// ENSMUST000000714	0.0012429	1.95034
17316043	Npr3	NM_001039181 // Npr3 // natriuretic peptide receptor 3 // 15 A1|15 5.83 cM // 18162 ///	3.94729e-05	1.94564
17508609	Nrg1	XM_006509086 // Nrg1 // neuregulin 1 // 8 A3|8 // 211323 /// AY648976 // Nrg1 // neureg	0.000135159	1.92366
17455578	Stard13	NM_001163493 // Stard13 // StAR-related lipid transfer (START) domain containing 13 //	4.9196e-06	1.90785
17471252	Tspan9	NM_175414 // Tspan9 // tetraspanin 9 // 6 F3|6 // 109246 /// XM_006505333 // Tspan9 //	0.000159351	1.90365
17233306	Slc35f1	NM_178675 // Slc35f1 // solute carrier family 35, member F1 // 10 B3|10 // 215085 /// E	8.34532e-05	1.88515
17545159	Amot	ENSMUST00000112835 // Amot // angiomotin // X F2|X // 27494 /// NM_001290274 // Amot //	0.000459047	1.87925
17317652	Ndrg1	ENSMUST00000163496 // Ndrg1 // N-myc downstream regulated gene 1 // 15 D2|15 // 17988 /	9.49193e-07	1.87213
17429057	Ptprf	NM_011213 // Ptprf // protein tyrosine phosphatase, receptor type, F // 4|4 C6-D1 // 19	6.13634e-06	1.85034
17403039	LOC102634333	XM_006502556 // LOC102634333 // uncharacterized LOC102634333 // --- // 102634333 /// EN	6.34899e-06	1.84796
17367385	Otud1	NM_027715 // Otud1 // OTU domain containing 1 // 2 A3|2 // 71198 /// ENSMUST00000052168	0.000325373	1.82463
17353378	Epb4.1l4a	NM_013512 // Epb4.1l4a // erythrocyte protein band 4.1-like 4a // 18 B1|18 // 13824 ///	5.24633e-06	1.821
17233262	Vgll2	NM_153786 // Vgll2 // vestigial like 2 homolog (Drosophila) // 10 B3|10 // 215031 /// E	4.39088e-06	1.78807
17447831	Fgfbp1	NM_001271616 // Fgfbp1 // fibroblast growth factor binding protein 1 // 5 B3|5 // 14181	0.000196046	1.78499
17507374	Irs2	NM_001081212 // Irs2 // insulin receptor substrate 2 // 8 A1.1|8 5.35 cM // 384783 ///	5.83617e-05	1.78313
17280350	Sox11	NM_009234 // Sox11 // SRY (sex determining region Y)-box 11 // 12 A3|12 // 20666 /// EN	1.32631e-09	1.78266
17202751		---	0.000979496	1.78151
17321823	Krt80	NM_028770 // Krt80 // keratin 80 // 15 F3|15 // 74127 /// XM_006521487 // Krt80 // kera	0.0010018	1.78027
17423136	LOC102638175	XR_390383 // LOC102638175 // uncharacterized LOC102638175 // --- // 102638175 /// XR_40	9.1768e-06	1.75606
17501633	Lpl	NM_008509 // Lpl // lipoprotein lipase // 8 B3.3|8 33.88 cM // 16956 /// ENSMUST0000001	0.00087968	1.74292
17548002	Gm9753	AK083240 // Gm9753 // predicted gene 9753 // --- // 791382	0.00039669	1.7342
17307184	Lats2	NM_015771 // Lats2 // large tumor suppressor 2 // 14 C3|14 // 50523 /// NM_153382 // La	3.58249e-06	1.72474
17373283	Lrp4	NM_172668 // Lrp4 // low density lipoprotein receptor-related protein 4 // 2 E1|2 50.63	3.49418e-06	1.71612
17296802		---	7.97157e-05	1.69049
17235511	Gadd45b	NM_008655 // Gadd45b // growth arrest and DNA-damage-inducible 45 beta // 10 C1|10 39.7	8.8837e-06	1.69014
17374332	Fmn1	NM_001285458 // Fmn1 // formin 1 // 2 C1-qter|2 57.3 cM // 14260 /// NM_001285459 // Fm	6.51514e-06	1.68182
17514687	Phxr4	NR_028271 // Phxr4 // per-hexamer repeat gene 4 // 9 A1|9 // 18689 /// ENSMUST000000712	0.000647733	1.67223
17294043	Zfp85	ENSMUST00000144183 // Zfp85 // zinc finger protein 85 // 13 B3|13 34.74 cM // 22746	0.000740791	1.66455
17243604	Nuak1	NM_001004363 // Nuak1 // NUAK family, SNF1-like kinase, 1 // 10 C1|10 // 77976 /// ENSM	0.000860012	1.6603
17326541	Vgll3	NM_028572 // Vgll3 // vestigial like 3 (Drosophila) // 16 C1.3|16 // 73569 /// XM_00652	0.000295964	1.65392
17340356	Ston1	NM_029858 // Ston1 // stonin 1 // 17|17 E5 // 77057 /// XM_006525112 // Ston1 // stonin	1.42154e-06	1.64766
17330742	Plcxd2	NM_001134480 // Plcxd2 // phosphatidylinositol-specific phospholipase C, X domain conta	0.000105877	1.64419
17405075	Pcdh18	NM_130448 // Pcdh18 // protocadherin 18 // 3 C|3 // 73173 /// ENSMUST00000035931 // Pcd	3.84055e-05	1.6418
17403439	Ddah1	NM_026993 // Ddah1 // dimethylarginine dimethylaminohydrolase 1 // 3|3 H3 // 69219 ///	5.73381e-05	1.64093
17339801	Crim1	NM_015800 // Crim1 // cysteine rich transmembrane BMP regulator 1 (chordin like) // 17	0.000716369	1.62942
17306396	Ajuba	NM_010590 // Ajuba // ajuba LIM protein // 14 C3|14 // 16475 /// ENSMUST00000054487 //	2.57693e-05	1.62505
17506631	Tubb3	NM_023279 // Tubb3 // tubulin, beta 3 class III // 8 E1|8 // 22152 /// ENSMUST000000711	0.000257069	1.62436
17403436	Gm17501	ENSMUST00000181247 // Gm17501 // predicted gene, 17501 // 3|3 // 100216343 /// AK040843	2.9978e-05	1.62177
17212696	Tmeff2	NM_019790 // Tmeff2 // transmembrane protein with EGF-like and two follistatin-like dom	3.09249e-05	1.60614
17377144	Slc24a3	NM_053195 // Slc24a3 // solute carrier family 24 (sodium/potassium/calcium exchanger),	4.46801e-05	1.60143
17384979	LOC102633065	XR_399762 // LOC102633065 // uncharacterized LOC102633065 // --- // 102633065 /// ENSMU	0.000360351	1.59804
17240817		---	0.000540028	1.59748
17301886	Lpar6	NM_175116 // Lpar6 // lysophosphatidic acid receptor 6 // 14 D3|14 // 67168 /// ENSMUST	1.40505e-07	1.59305
17335540	Pim1	NM_008842 // Pim1 // proviral integration site 1 // 17 A3.3|17 15.38 cM // 18712 /// EN	0.00102065	1.59154
17469136	Adamts9	ENSMUST00000113438 // Adamts9 // a disintegrin-like and metallopeptidase (reprolysin ty	0.00105454	1.58907
17238930		---	0.000709113	1.58419
17202799		---	0.00122366	1.58299
17369613	Aif1l	NM_145144 // Aif1l // allograft inflammatory factor 1-like // 2 B|2 // 108897 /// ENSMU	1.52939e-05	1.58297
17312022	Wisp1	NM_018865 // Wisp1 // WNT1 inducible signaling pathway protein 1 // 15 D2|15 29.3 cM //	4.60128e-05	1.58223
17330705		---	0.00012644	1.58019
17471840	Magohb	NM_025564 // Magohb // mago-nashi homolog B (Drosophila) // 6 C7|6 // 66441 /// ENSMUST	3.32204e-06	1.57863
17216186	Gm7135	XM_006530006 // Gm7135 // predicted gene 7135 // 1 D|1 // 634346 /// XM_981747 // Gm713	0.000619117	1.57443
17549474	Gm19537	AK137314 // Gm19537 // predicted gene, 19537 // 1|1 42.04 cM // 100503073	0.000121691	1.56636
17549612	Gm19537	AK137314 // Gm19537 // predicted gene, 19537 // 1|1 42.04 cM // 100503073	4.88408e-05	1.56285
17415231	Cdh2	NM_007664 // Cdh2 // cadherin 2 // 18 A1|18 10.1 cM // 12558 /// XM_006525553 // Cdh2 /	0.00017851	1.55592
17352824	Zfp521	NM_145492 // Zfp521 // zinc finger protein 521 // 18 A1|18 7.68 cM // 225207 /// ENSMUS	0.00030475	1.55524
17516174	Olfr906	NM_146803 // Olfr906 // olfactory receptor 906 // 9 A5|9 // 258799 /// ENSMUST000000454	5.35705e-05	1.54738
17283573	Serpina6	NM_007618 // Serpina6 // serine (or cysteine) peptidase inhibitor, clade A, member 6 //	0.00113886	1.54128
17538320	Pak3	NM_001195046 // Pak3 // p21 protein (Cdc42/Rac)-activated kinase 3 // X F2|X // 18481 /	4.20796e-05	1.54006
17249769	Gm12227	ENSMUST00000147847 // Gm12227 // predicted gene 12227 // --- // ---	0.000153309	1.53997
17396056	Fabp5	NM_001272097 // Fabp5 // fatty acid binding protein 5, epidermal // 3 A1-A3|3 // 16592	0.000284049	1.53436
17520856	Amotl2	NM_019764 // Amotl2 // angiomotin-like 2 // 9 F1|9 // 56332 /// XM_006511772 // Amotl2	6.01982e-06	1.53395
17346956	Myl12b	ENSMUST00000038446 // Myl12b // myosin, light chain 12B, regulatory // 17 E1.3|17 // 67	4.85408e-05	1.53049
17325904	Ccdc80	NM_026439 // Ccdc80 // coiled-coil domain containing 80 // 16|16 B5 // 67896 /// ENSMUS	0.000126861	1.5267
17233022	Cd24a	NM_009846 // Cd24a // CD24a antigen // 10 B2|10 23.01 cM // 12484 /// ENSMUST0000005871	0.000473339	1.52456
17374488	Thbs1	NM_011580 // Thbs1 // thrombospondin 1 // 2 F1-F3|2 59.34 cM // 21825 /// ENSMUST000000	0.000728723	1.52111
17508804	Dlc1	NM_001194940 // Dlc1 // deleted in liver cancer 1 // 8 A4-B2|8 23.05 cM // 50768 /// NM	0.00129562	1.51698
17347267	Fez2	NM_001285940 // Fez2 // fasciculation and elongation protein zeta 2 (zygin II) // 17 E3	8.71813e-06	1.51207
17434973	Sema3c	NM_013657 // Sema3c // sema domain, immunoglobulin domain (Ig), short basic domain, sec	0.000366895	1.51196
17202533		---	0.000621486	1.50864
17408507	Gm10355	ENSMUST00000097146 // Gm10355 // predicted gene 10355 // --- // ---	0.000498235	1.50844
17333418	Mllt4	NM_010806 // Mllt4 // myeloid/lymphoid or mixed-lineage leukemia (trithorax homolog, Dr	1.82748e-06	1.50508
17205369		---	0.0012843	1.50418
17222719	Col5a2	NM_007737 // Col5a2 // collagen, type V, alpha 2 // 1 C1|1 // 12832 /// ENSMUST00000086	5.52605e-06	1.49753
17326711	Cxadr	NM_001025192 // Cxadr // coxsackie virus and adenovirus receptor // 16|16 C // 13052 //	4.87313e-05	1.49306
17235077	Cnn2	NM_007725 // Cnn2 // calponin 2 // 10 C1|10 // 12798 /// ENSMUST00000004784 // Cnn2 //	1.56944e-05	1.48687
17397663	Spg20	NM_001144987 // Spg20 // spastic paraplegia 20, spartin (Troyer syndrome) homolog (huma	1.9045e-05	1.48441
17397426	Ccrn4l	NM_009834 // Ccrn4l // CCR4 carbon catabolite repression 4-like (S. cerevisiae) // 3|3	0.000152119	1.47981
17253055	Myo1c	NM_001080774 // Myo1c // myosin IC // 11 C-E1|11 45.92 cM // 17913 /// NM_001080775 //	3.47807e-06	1.47377
17224661	Epha4	NM_007936 // Epha4 // Eph receptor A4 // 1 C1-C5|1 39.55 cM // 13838 /// ENSMUST0000002	0.000193849	1.47134
17331162	Col8a1	NM_007739 // Col8a1 // collagen, type VIII, alpha 1 // 16 C1.1|16 // 12837 /// ENSMUST0	4.09276e-06	1.46867
17217182	Nuak2	NM_001195025 // Nuak2 // NUAK family, SNF1-like kinase, 2 // 1 E4|1 // 74137 /// NM_028	0.000113318	1.46824
17530000	Pik3cb	NM_029094 // Pik3cb // phosphatidylinositol 3-kinase, catalytic, beta polypeptide // 9|	0.00128782	1.4641
17462748	Clec4a4	NM_001005860 // Clec4a4 // C-type lectin domain family 4, member a4 // 6 F2|6 // 474145	0.000787571	1.46247
17215650	Lrrfip1	NM_001111311 // Lrrfip1 // leucine rich repeat (in FLII) interacting protein 1 // 1 D|1	8.1855e-07	1.45954
17357389	Ahnak	NM_001039959 // Ahnak // AHNAK nucleoprotein (desmoyokin) // 19 A|19 // 66395 /// NM_00	3.60629e-08	1.45721
17239664	Myb	NM_001198914 // Myb // myeloblastosis oncogene // 10 A3|10 9.75 cM // 17863 /// NM_0108	0.000690003	1.45175
17532923	Wdr45	NM_001290792 // Wdr45 // WD repeat domain 45 // X A1.1|X 3.48 cM // 54636 /// NM_001290	5.93012e-05	1.44907
17541636	Hs6st2	NM_001077202 // Hs6st2 // heparan sulfate 6-O-sulfotransferase 2 // X|X A3.3 // 50786 /	0.000180799	1.44161
17266563	Wsb1	NM_001042565 // Wsb1 // WD repeat and SOCS box-containing 1 // 11 B5|11 // 78889 /// EN	1.31545e-05	1.44066
17330708	Phldb2	NM_001252442 // Phldb2 // pleckstrin homology-like domain, family B, member 2 // 16 B5|	3.56207e-06	1.43679
17349910	Pcdhb13	NM_053138 // Pcdhb13 // protocadherin beta 13 // 18 B3|18 // 93884 /// ENSMUST000000569	0.000358442	1.43641
17259679	Metrnl	NM_144797 // Metrnl // meteorin, glial cell differentiation regulator-like // 11 E2|11	0.000318549	1.43196
17471140	Ntf3	NM_001164034 // Ntf3 // neurotrophin 3 // 6 F3|6 60.45 cM // 18205 /// NM_001164035 //	0.00111516	1.42993
17397774	Tsc22d2	NM_001081229 // Tsc22d2 // TSC22 domain family, member 2 // 3 D|3 // 72033 /// ENSMUST0	0.000380646	1.42805
17394036	Fitm2	NM_173397 // Fitm2 // fat storage-inducing transmembrane protein 2 // 2 H3|2 // 228859	0.000283046	1.42295
17548066	LOC102639885	XR_386159 // LOC102639885 // uncharacterized LOC102639885 // --- // 102639885	0.00055426	1.42158
17385044	Rnd3	NM_028810 // Rnd3 // Rho family GTPase 3 // 2 C1.1|2 // 74194 /// ENSMUST00000017288 //	0.000495715	1.41998
17222642	Fhl2	NM_001289533 // Fhl2 // four and a half LIM domains 2 // 1 B|1 // 14200 /// NM_010212 /	2.45131e-09	1.41216
17393658	Samhd1	NM_001139520 // Samhd1 // SAM domain and HD domain, 1 // 2|2 H2 // 56045 /// NM_018851	1.30053e-05	1.41032
17466982	Scrn1	ENSMUST00000019268 // Scrn1 // secernin 1 // 6 B3|6 // 69938 /// AK129084 // Scrn1 // s	4.55445e-05	1.40951
17286818	Hivep1	NM_007772 // Hivep1 // human immunodeficiency virus type I enhancer binding protein 1 /	0.000203588	1.40937
17220204	Pycr2	NM_133705 // Pycr2 // pyrroline-5-carboxylate reductase family, member 2 // 1|1 H5 // 6	3.68493e-05	1.40839
17520560	Tfdp2	NM_001184706 // Tfdp2 // transcription factor Dp 2 // 9 E3.3|9 // 211586 /// NM_0011847	6.54758e-05	1.40798
17474130	Ceacam9	NM_011927 // Ceacam9 // carcinoembryonic antigen-related cell adhesion molecule 9 // 7	0.00131853	1.40543
17285056	Idi1	NM_145360 // Idi1 // isopentenyl-diphosphate delta isomerase // 13 A1|13 // 319554 ///	0.00106182	1.40139
17292450	Fgd3	NM_015759 // Fgd3 // FYVE, RhoGEF and PH domain containing 3 // 13 A5|13 25.18 cM // 30	0.00133698	1.39885
17246547	Patz1	NM_001253690 // Patz1 // POZ (BTB) and AT hook containing zinc finger 1 // 11 A1|11 //	0.000111423	1.39556
17381791	Cubn	NM_001081084 // Cubn // cubilin (intrinsic factor-cobalamin receptor) // 2 A1|2 9.86 cM	0.000233723	1.39431
17494684	Olfr693	NM_146453 // Olfr693 // olfactory receptor 693 // 7 E3|7 // 258445 /// ENSMUST000000578	0.000764793	1.39247
17352884	Cdh2	NM_007664 // Cdh2 // cadherin 2 // 18 A1|18 10.1 cM // 12558 /// ENSMUST00000025166 //	0.000304106	1.39243
17537055	Atp7a	NM_001109757 // Atp7a // ATPase, Cu++ transporting, alpha polypeptide // X D|X 47.36 cM	0.000266371	1.39076
17407492	Gm24481	ENSMUST00000157210 // Gm24481 // predicted gene, 24481 // --- // ---	0.000843154	1.39037
17351282	Nedd4l	NM_001114386 // Nedd4l // neural precursor cell expressed, developmentally down-regulat	0.00110368	1.38853
17463501	Clec2d	NM_053109 // Clec2d // C-type lectin domain family 2, member d // 6 F3|6 // 93694 /// E	0.00122517	1.38507
17396614	Prkci	NM_008857 // Prkci // protein kinase C, iota // 3 A3|3 14.65 cM // 18759 /// ENSMUST000	6.18672e-05	1.38473
17509629	Msmo1	ENSMUST00000034015 // Msmo1 // methylsterol monoxygenase 1 // 8 B3.1|8 // 66234 /// NM_	0.000466804	1.38242
17233694	Prf1	NM_011073 // Prf1 // perforin 1 (pore forming protein) // 10 B4|10 32.18 cM // 18646 //	0.000317718	1.37612
17229842	Pea15a	ENSMUST00000111247 // Pea15a // phosphoprotein enriched in astrocytes 15A // 1 H3|1 79.	7.54036e-07	1.37511
17230611	Capn2	NM_009794 // Capn2 // calpain 2 // 1 H5|1 // 12334 /// ENSMUST00000068505 // Capn2 // c	1.53671e-05	1.37497
17515315	Ldlr	NM_001252658 // Ldlr // low density lipoprotein receptor // 9 A3|9 7.87 cM // 16835 ///	6.22146e-05	1.36915
17496806	Prss8	NM_133351 // Prss8 // protease, serine 8 (prostasin) // 7 F3|7 69.84 cM // 76560 /// EN	0.00104475	1.36865
17469414	Foxp1	NM_001197321 // Foxp1 // forkhead box P1 // 6|6 E1 // 108655 /// NM_001197322 // Foxp1	0.000101634	1.36818
17439997	Brdt	NM_054054 // Brdt // bromodomain, testis-specific // 5 E5|5 // 114642 /// XM_006534729	4.60861e-07	1.36565
17509288	Wwc2	NM_133791 // Wwc2 // WW, C2 and coiled-coil domain containing 2 // 8 B1.1|8 26.91 cM //	3.79156e-05	1.36051
17480384	Gm24412	ENSMUST00000083426 // Gm24412 // predicted gene, 24412 // --- // ---	9.8997e-05	1.35947
17333966	Zfp760	NM_001008501 // Zfp760 // zinc finger protein 760 // 17 A3.2-A3.3|17 // 240034 /// ENSM	0.000563148	1.35696
17331705	Adamts1	NM_009621 // Adamts1 // a disintegrin-like and metallopeptidase (reprolysin type) with	0.000453845	1.35297
17260487	Tns3	NM_001083587 // Tns3 // tensin 3 // 11 A1|11 // 319939 /// XM_006514735 // Tns3 // tens	3.75125e-06	1.34891
17506680	Gas8	NM_018855 // Gas8 // growth arrest specific 8 // 8 E2|8 // 104346 /// ENSMUST0000009304	8.29153e-05	1.34397
17209183		---	0.000534808	1.34306
17232283	Epb4.1l2	NM_001199265 // Epb4.1l2 // erythrocyte protein band 4.1-like 2 // 10 A4|10 12.26 cM //	0.000157315	1.34176
17514087	2310022B05Rik	NM_175149 // 2310022B05Rik // RIKEN cDNA 2310022B05 gene // 8 E2|8 // 69551 /// ENSMUST	0.00129341	1.33836
17421105	AI507597	NR_033566 // AI507597 // expressed sequence AI507597 // --- // 100165 /// ENSMUST000001	0.000776593	1.33648
17479099	Igf1r	NM_010513 // Igf1r // insulin-like growth factor I receptor // 7 D1|7 37.27 cM // 16001	9.65285e-07	1.33631
17337497	Zfp57	NM_001013745 // Zfp57 // zinc finger protein 57 // 17 B3|17 // 22715 /// NM_001168501 /	8.16247e-05	1.33458
17486449	Zik1	NM_009577 // Zik1 // zinc finger protein interacting with K protein 1 // 7 A1|7 // 2277	5.17565e-05	1.3308
17218328	Rnasel	NM_011882 // Rnasel // ribonuclease L (2, 5-oligoisoadenylate synthetase-dependent) //	0.00118563	1.33071
17250638	Specc1	NM_001029936 // Specc1 // sperm antigen with calponin homology and coiled-coil domains	0.000718465	1.32558
17524107	Panx1	NM_019482 // Panx1 // pannexin 1 // 9 A2|9 // 55991 /// ENSMUST00000056755 // Panx1 //	0.000401597	1.32244
17502781	Anapc10	NM_026904 // Anapc10 // anaphase promoting complex subunit 10 // 8 C3|8 37.79 cM // 689	0.00107125	1.32224
17514678	Maml2	NM_001013813 // Maml2 // mastermind like 2 (Drosophila) // 9 A1|9 // 270118 /// NM_1737	0.000604132	1.32181
17329209	Gm16863	NR_046162 // Gm16863 // predicted gene, 16863 // 16 A3|16 // 328646 /// ENSMUST00000181	0.00136452	1.32056
17308600	Rb1	ENSMUST00000170967 // Rb1 // retinoblastoma 1 // 14 D3|14 38.73 cM // 19645	0.000355801	1.31577
17548593	Abracl	NM_028440 // Abracl // ABRA C-terminal like // 10 A3|10 // 73112 /// XM_006544301 // Gm	0.000215791	1.31279
17513158	Bcar1	NM_001198839 // Bcar1 // breast cancer anti-estrogen resistance 1 // 8|8 D3 // 12927 //	4.56316e-06	1.31256
17381630	Pfkfb3	NM_001177752 // Pfkfb3 // 6-phosphofructo-2-kinase/fructose-2,6-biphosphatase 3 // 2 A1	0.000762621	1.31222
17287115	Bicd2	NM_001039179 // Bicd2 // bicaudal D homolog 2 (Drosophila) // 13 A5|13 // 76895 /// NM_	5.64806e-05	1.3097
17495414	Pik3c2a	NM_011083 // Pik3c2a // phosphatidylinositol 3-kinase, C2 domain containing, alpha poly	3.62243e-07	1.3092
17221197	Tcf24	NM_001285425 // Tcf24 // transcription factor 24 // 1 A2|1 // 100039596 /// ENSMUST0000	0.000490189	1.30787
17276020	Frmd6	NM_028127 // Frmd6 // FERM domain containing 6 // 12 C2-C3|12 // 319710 /// XM_00651597	9.90163e-05	1.30767
17506313	Jph3	NM_020605 // Jph3 // junctophilin 3 // 8 E1|8 // 57340 /// ENSMUST00000026357 // Jph3 /	0.00077557	1.30742
17429800	D830031N03Rik	NM_001167918 // D830031N03Rik // RIKEN cDNA D830031N03 gene // 4 D2.2|4 // 442834	0.000162015	1.30729
17296979	Gm3317	NM_001242941 // Gm3317 // predicted gene 3317 // 14 A1|14 // 666329 /// NR_033121 // Gm	0.000309906	1.30709
17489908	Pop4	NM_025390 // Pop4 // processing of precursor 4, ribonuclease P/MRP family, (S. cerevisi	2.53162e-07	1.30699
17260668	Grb10	NM_001177629 // Grb10 // growth factor receptor bound protein 10 // 11 A1|11 7.15 cM //	0.000940461	1.30644
17250775	Trim16	NM_053169 // Trim16 // tripartite motif-containing 16 // 11 B2|11 // 94092 /// ENSMUST0	7.86817e-05	1.30395
17423622	Tstd3	NM_029840 // Tstd3 // thiosulfate sulfurtransferase (rhodanese)-like domain containing	0.000407806	1.30191
17504367	Gm10094	NM_001142441 // Gm10094 // predicted gene 10094 // 8 D1|8 // 100041953 /// NM_009119 //	4.7267e-06	1.30159
17296312	Snx18	NM_130796 // Snx18 // sorting nexin 18 // 13 D2.2|13 // 170625 /// ENSMUST00000109241 /	1.98263e-05	1.30046
17286595	Rreb1	NM_001039188 // Rreb1 // ras responsive element binding protein 1 // 13 A3.3|13 // 6875	0.000138088	-1.30016
17291803	Pxdc1	NM_025831 // Pxdc1 // PX domain containing 1 // 13 A4|13 // 66895 /// ENSMUST0000002184	0.000505087	-1.30137
17295817	Mast4	NM_175171 // Mast4 // microtubule associated serine/threonine kinase family member 4 //	6.75166e-05	-1.30378
17479354	Abhd2	ENSMUST00000037315 // Abhd2 // abhydrolase domain containing 2 // 7|7 D2 // 54608 /// N	0.00101622	-1.30395
17233640		---	0.000312275	-1.30475
17457807	Ephb6	NM_001146351 // Ephb6 // Eph receptor B6 // 6 B2.1|6 // 13848 /// NM_007680 // Ephb6 //	0.00133104	-1.30681
17340050	Plekhh2	NM_177606 // Plekhh2 // pleckstrin homology domain containing, family H (with MyTH4 dom	0.00100122	-1.30691
17316754	Lrp12	NM_172814 // Lrp12 // low density lipoprotein-related protein 12 // 15 B3.1|15 // 23939	3.13191e-05	-1.30977
17320614	Kif21a	NM_001109041 // Kif21a // kinesin family member 21A // 15 E3|15 45.86 cM // 16564 /// N	0.00024004	-1.31023
17483733	Bag3	NM_013863 // Bag3 // BCL2-associated athanogene 3 // 7 F3|7 // 29810 /// ENSMUST0000003	0.000756551	-1.31058
17485574	Mboat7	NM_029934 // Mboat7 // membrane bound O-acyltransferase domain containing 7 // 7 A1|7 /	3.27543e-05	-1.31307
17218727	Dnm3os	NR_002870 // Dnm3os // dynamin 3, opposite strand // 1 H2.1|1 // 474332 /// NR_029796 /	0.000376061	-1.31398
17270082	Hdac5	NM_001077696 // Hdac5 // histone deacetylase 5 // 11 D|11 // 15184 /// NM_001284248 //	0.0010216	-1.31483
17304049	Dlg5	NM_001163513 // Dlg5 // discs, large homolog 5 (Drosophila) // 14 A3|14 // 71228 /// NM	0.000164976	-1.31602
17506249	Gse1	NM_001145896 // Gse1 // genetic suppressor element 1 // 8 E1|8 // 382034 /// NM_0011458	0.000522987	-1.31642
17327465	Ets2	NM_011809 // Ets2 // E26 avian leukemia oncogene 2, 3 domain // 16 C3-qter|16 56.64 cM	0.000741784	-1.31755
17465906	Creb3l2	NM_178661 // Creb3l2 // cAMP responsive element binding protein 3-like 2 // 6 B1|6 // 2	0.00131477	-1.31864
17475209		---	0.000451722	-1.32119
17241318	Hk1	NM_001146100 // Hk1 // hexokinase 1 // 10 B4|10 32.37 cM // 15275 /// NM_010438 // Hk1	1.40215e-05	-1.32191
17396315	Tbl1xr1	NM_030732 // Tbl1xr1 // transducin (beta)-like 1X-linked receptor 1 // 3 A3|3 // 81004	5.84684e-05	-1.32206
17408483	Ptgfrn	NM_011197 // Ptgfrn // prostaglandin F2 receptor negative regulator // 3|3 F3 // 19221	3.51118e-05	-1.32425
17289196	Lhfpl2	NM_172589 // Lhfpl2 // lipoma HMGIC fusion partner-like 2 // 13 D1|13 // 218454 /// ENS	0.000492841	-1.32467
17262300	Sqstm1	NM_001290769 // Sqstm1 // sequestosome 1 // 11|11 B1.2 // 18412 /// NM_011018 // Sqstm1	1.25967e-05	-1.32539
17486110	Peg3	NM_008817 // Peg3 // paternally expressed 3 // 7 A2-B1|7 3.89 cM // 18616 /// ENSMUST00	0.000478105	-1.32551
17354101	Dpysl3	NM_001291455 // Dpysl3 // dihydropyrimidinase-like 3 // 18 B3|18 // 22240 /// NM_009468	0.000608391	-1.32561
17399314	Fam189b	ENSMUST00000041913 // Fam189b // family with sequence similarity 189, member B // 3 F1|	0.000301735	-1.32576
17280125	Pqlc3	NM_001161111 // Pqlc3 // PQ loop repeat containing // 12 A1.1|12 // 217430 /// NM_17257	0.000847176	-1.32635
17266107	Abr	NM_001291186 // Abr // active BCR-related gene // 11 B5|11 45.92 cM // 109934 /// NM_19	0.00045556	-1.3269
17329298	Etv5	NM_023794 // Etv5 // ets variant 5 // 16 B1|16 // 104156 /// ENSMUST00000079601 // Etv5	0.000114154	-1.32849
17231118	Rcor3	NM_001290278 // Rcor3 // REST corepressor 3 // 1 H6|1 // 214742 /// NM_001290282 // Rco	0.000203301	-1.32918
17315272	Tenc1	NM_153533 // Tenc1 // tensin like C1 domain-containing phosphatase // 15 F3|15 57.29 cM	0.0010174	-1.32921
17483740	Inpp5f	NM_178641 // Inpp5f // inositol polyphosphate-5-phosphatase F // 7 F3|7 // 101490 /// E	0.000563572	-1.3301
17371621	Erich2	NM_025744 // Erich2 // glutamate rich 2 // 2 C2|2 // 66748 /// ENSMUST00000100041 // Er	0.000474974	-1.33018
17281025	Heatr5a	NM_177171 // Heatr5a // HEAT repeat containing 5A // 12 C1|12 // 320487 /// ENSMUST0000	6.3484e-05	-1.33023
17379922	Snai1	NM_011427 // Snai1 // snail family zinc finger 1 // 2 H3|2 87.33 cM // 20613 /// ENSMUS	0.000451904	-1.33041
17349243	Map3k2	NM_011946 // Map3k2 // mitogen-activated protein kinase kinase kinase 2 // 18 B3|18 //	0.000118757	-1.33117
17326996	Eva1c	NM_027627 // Eva1c // eva-1 homolog C (C. elegans) // 16 C3.3|16 // 70967 /// XM_006523	0.000412673	-1.33498
17510145	Pik3r2	NM_008841 // Pik3r2 // phosphatidylinositol 3-kinase, regulatory subunit, polypeptide 2	0.000536366	-1.33534
17281885	Six4	NM_011382 // Six4 // sine oculis-related homeobox 4 // 12 C3|12 // 20474 /// ENSMUST000	0.000318308	-1.33555
17317266	Fbxo32	NM_026346 // Fbxo32 // F-box protein 32 // 15|15 D2 // 67731 /// ENSMUST00000022986 //	0.000473488	-1.33608
17396369	Nceh1	NM_178772 // Nceh1 // neutral cholesterol ester hydrolase 1 // 3 A3|3 // 320024 /// ENS	9.52044e-05	-1.34044
17401846	Vav3	NM_020505 // Vav3 // vav 3 oncogene // 3 G1|3 // 57257 /// ENSMUST00000046864 // Vav3 /	0.00108559	-1.34046
17290242	Net1	NM_001047159 // Net1 // neuroepithelial cell transforming gene 1 // 13 A1|13 // 56349 /	9.92337e-07	-1.34109
17353985	Nr3c1	XM_006525658 // Nr3c1 // nuclear receptor subfamily 3, group C, member 1 // 18 B3|18 21	0.000152143	-1.34574
17233644		---	0.000104697	-1.34864
17395512	Lama5	NM_001081171 // Lama5 // laminin, alpha 5 // 2 H4|2 102.7 cM // 16776 /// ENSMUST000000	2.52699e-05	-1.34876
17326166	Cd47	NM_010581 // Cd47 // CD47 antigen (Rh-related antigen, integrin-associated signal trans	0.000459815	-1.35295
17404047	Zfp704	NM_133218 // Zfp704 // zinc finger protein 704 // 3 A1|3 // 170753 /// ENSMUST000000411	1.41376e-06	-1.35605
17302238	Elf1	NM_001286411 // Elf1 // E74-like factor 1 // 14 D3|14 // 13709 /// NM_001286412 // Elf1	8.51913e-07	-1.3572
17548074	Dpysl3	NM_001291455 // Dpysl3 // dihydropyrimidinase-like 3 // 18 B3|18 // 22240 /// ENSMUST00	0.00133985	-1.36559
17359488	Ubtd1	NM_145500 // Ubtd1 // ubiquitin domain containing 1 // 19 C3|19 // 226122 /// XM_006526	3.09384e-05	-1.36646
17435920	Emilin1	NM_133918 // Emilin1 // elastin microfibril interfacer 1 // 5 B1|5 // 100952 /// ENSMUS	0.000493952	-1.36693
17458813	Aqp1	NM_007472 // Aqp1 // aquaporin 1 // 6 B3|6 27.38 cM // 11826 /// ENSMUST00000004774 //	0.000427492	-1.36902
17296436	Parp8	NM_001081009 // Parp8 // poly (ADP-ribose) polymerase family, member 8 // 13 D2.3|13 65	0.000145736	-1.36982
17262600	Tcf7	NM_009331 // Tcf7 // transcription factor 7, T cell specific // 11 B1.3|11 31.86 cM //	0.00105602	-1.37138
17416023	Pde4b	NM_001177980 // Pde4b // phosphodiesterase 4B, cAMP specific // 4 C6|4 46.99 cM // 1857	0.0011379	-1.37303
17431910	Pax7	NM_011039 // Pax7 // paired box 7 // 4 E1|4 70.83 cM // 18509 /// ENSMUST00000030508 //	0.000410677	-1.37488
17363828	Ermp1	NM_001081213 // Ermp1 // endoplasmic reticulum metallopeptidase 1 // 19 C1|19 24.17 cM	7.76878e-05	-1.37677
17439741	Aff1	NM_001080798 // Aff1 // AF4/FMR2 family, member 1 // 5 E|5 50.45 cM // 17355 /// NM_133	8.24923e-07	-1.37814
17404601	Gnb4	NM_013531 // Gnb4 // guanine nucleotide binding protein (G protein), beta 4 // 3|3 B //	0.000457334	-1.3784
17282776	Irf2bpl	NM_145836 // Irf2bpl // interferon regulatory factor 2 binding protein-like // 12 D2|12	0.000112702	-1.38064
17549216	H2-Q7	NM_001198560 // H2-Q7 // histocompatibility 2, Q region locus 7 // 17 B1|17 18.67 cM //	0.000934332	-1.38332
17549018		---	0.000293618	-1.38569
17374455	Spred1	NM_033524 // Spred1 // sprouty protein with EVH-1 domain 1, related sequence // 2 E5|2	4.19889e-07	-1.38745
17355304	4930503L19Rik	NM_172967 // 4930503L19Rik // RIKEN cDNA 4930503L19 gene // 18 E2|18 // 269033 /// ENSM	0.000142582	-1.38811
17439830	Spp1	NM_001204201 // Spp1 // secreted phosphoprotein 1 // 5 E5|5 50.68 cM // 20750 /// NM_00	1.10623e-05	-1.39031
17377778	Id1	ENSMUST00000109824 // Id1 // inhibitor of DNA binding 1 // 2 H1|2 75.41 cM // 15901 ///	0.000104516	-1.39211
17464571	Mir489	NR_030250 // Mir489 // microRNA 489 // 6|6 // 723877 /// ENSMUST00000093599 // Mir489 /	0.000660166	-1.39303
17388454	Cd82	NM_001136055 // Cd82 // CD82 antigen // 2 E1|2 51.62 cM // 12521 /// NM_001271430 // Cd	0.000177812	-1.39377
17452294	Sh2b3	ENSMUST00000086310 // Sh2b3 // SH2B adaptor protein 3 // 5 F|5 61.99 cM // 16923 /// NM	9.50513e-07	-1.39736
17276273	Slc38a6	NM_001037717 // Slc38a6 // solute carrier family 38, member 6 // 12 C3|12 // 625098 ///	1.73238e-05	-1.40081
17284147	Ppp1r13b	NM_011625 // Ppp1r13b // protein phosphatase 1, regulatory (inhibitor) subunit 13B // 1	0.000283041	-1.40178
17326801	Jam2	NM_023844 // Jam2 // junction adhesion molecule 2 // 16 C3.3|16 // 67374 /// XM_0065230	0.00103243	-1.40327
17443401	Rasa4	NM_001039103 // Rasa4 // RAS p21 protein activator 4 // 5 G2|5 // 54153 /// NM_133914 /	0.000596424	-1.4039
17327201	Slc5a3	NM_017391 // Slc5a3 // solute carrier family 5 (inositol transporters), member 3 // 16	0.000341565	-1.40478
17542167	BC023829	ENSMUST00000101506 // BC023829 // cDNA sequence BC023829 // X A7.1-A7.2|X // 236848 ///	0.00137016	-1.40491
17355915	Cpt1a	NM_013495 // Cpt1a // carnitine palmitoyltransferase 1a, liver // 19 A|19 3.08 cM // 12	1.42782e-06	-1.40992
17280310	Id2	NM_010496 // Id2 // inhibitor of DNA binding 2 // 12 B|12 8.57 cM // 15902 /// ENSMUST0	0.000193767	-1.41023
17517592	Cspg4	NM_139001 // Cspg4 // chondroitin sulfate proteoglycan 4 // 9 B|9 // 121021 /// ENSMUST	2.8606e-05	-1.41068
17422659	B930041F14Rik	NM_178699 // B930041F14Rik // RIKEN cDNA B930041F14 gene // 4 E2|4 // 230991 /// ENSMUS	0.000519341	-1.41191
17427488	I0C0044D17Rik	XR_104920 // I0C0044D17Rik // RIKEN cDNA I0C0044D17 gene // 4 C6|4 // 545660 /// ENSMUS	0.00110146	-1.41313
17483975	5430419D17Rik	NM_175166 // 5430419D17Rik // RIKEN cDNA 5430419D17 gene // 7 F3|7 // 71395 /// XM_0065	6.67418e-05	-1.41557
17385437	Acvr1	NM_001110204 // Acvr1 // activin A receptor, type 1 // 2 C1.1|2 // 11477 /// ENSMUST000	8.2813e-07	-1.41671
17538096	Rnf128	NM_001254761 // Rnf128 // ring finger protein 128 // X F1|X // 66889 /// ENSMUST0000011	0.00126153	-1.41726
17395985	Zfhx4	NM_030708 // Zfhx4 // zinc finger homeodomain 4 // 3 A1|3 // 80892 /// ENSMUST000000262	0.000154049	-1.41814
17419277	Sdc3	NM_011520 // Sdc3 // syndecan 3 // 4 D2.3|4 63.63 cM // 20970 /// ENSMUST00000070478 //	0.000187387	-1.41948
17359953		---	0.000960879	-1.4202
17427759	Gm24363	ENSMUST00000158440 // Gm24363 // predicted gene, 24363 // --- // ---	0.000149141	-1.42229
17466887	Hoxa11	NM_010450 // Hoxa11 // homeobox A11 // 6 B3|6 25.4 cM // 15396 /// ENSMUST00000048026 /	5.58369e-05	-1.42334
17516352	Clmp	ENSMUST00000034522 // Clmp // CXADR-like membrane protein // 9 A5.1|9 // 71566 /// NM_1	6.24716e-06	-1.42413
17266590	Evi2a	NM_001033711 // Evi2a // ecotropic viral integration site 2a // 11 B5|11 46.81 cM // 14	6.15677e-05	-1.42976
17540501	Syn1	NM_001110780 // Syn1 // synapsin I // X A1-A4|X 16.37 cM // 20964 /// NM_013680 // Syn1	0.000858116	-1.43124
17243330	Nfic	NM_008688 // Nfic // nuclear factor I/C // 10 C1|10 39.72 cM // 18029 /// NM_026756 //	0.000424543	-1.43281
17420016	Id3	NM_008321 // Id3 // inhibitor of DNA binding 3 // 4 D3|4 68.34 cM // 15903 /// ENSMUST0	0.000293131	-1.43324
17406990	Efna1	NM_010107 // Efna1 // ephrin A1 // 3 F1|3 39.04 cM // 13636 /// ENSMUST00000029566 // E	5.71427e-06	-1.4336
17392151	Jag1	NM_013822 // Jag1 // jagged 1 // 2 F3|2 67.73 cM // 16449 /// ENSMUST00000028735 // Jag	0.000294616	-1.43553
17402283	Gclm	NM_008129 // Gclm // glutamate-cysteine ligase, modifier subunit // 3 H1-3|3 52.94 cM /	0.000551383	-1.43863
17482943	Il4ra	NM_001008700 // Il4ra // interleukin 4 receptor, alpha // 7 F3|7 68.94 cM // 16190 ///	0.00136359	-1.44071
17309340	Spry2	NM_011897 // Spry2 // sprouty homolog 2 (Drosophila) // 14 E2.3|14 56.16 cM // 24064 //	2.19692e-07	-1.4469
17311179	Fzd6	NM_001162494 // Fzd6 // frizzled homolog 6 (Drosophila) // 15 B3.1|15 15.22 cM // 14368	0.000295131	-1.4471
17480534	Gdpd5	NM_201352 // Gdpd5 // glycerophosphodiester phosphodiesterase domain containing 5 // 7	0.000232176	-1.44786
17427155	Cdkn2b	NM_007670 // Cdkn2b // cyclin-dependent kinase inhibitor 2B (p15, inhibits CDK4) // 4 C	1.37703e-05	-1.44968
17299678	Arhgef40	NM_001145921 // Arhgef40 // Rho guanine nucleotide exchange factor (GEF) 40 // 14 C2|14	6.86213e-07	-1.45055
17251527	Per1	NM_001159367 // Per1 // period circadian clock 1 // 11|11 B // 18626 /// NM_011065 // P	0.00117617	-1.45656
17315763	Egflam	NM_001289496 // Egflam // EGF-like, fibronectin type III and laminin G domains // 15 A1	0.00113815	-1.45947
17294696	Rasa1	NM_145452 // Rasa1 // RAS p21 protein activator 1 // 13 C3|13 45.05 cM // 218397 /// EN	0.000102936	-1.46051
17451987	Tpcn1	NM_145853 // Tpcn1 // two pore channel 1 // 5 F|5 // 252972 /// ENSMUST00000046426 // T	0.000926185	-1.4681
17258023	Ttyh2	NM_053273 // Ttyh2 // tweety homolog 2 (Drosophila) // 11 E2|11 // 117160 /// XM_006544	0.00109251	-1.46879
17486807	Ehd2	NM_153068 // Ehd2 // EH-domain containing 2 // 7 A2|7 8.65 cM // 259300 /// ENSMUST0000	4.67067e-05	-1.46918
17260630	Gm12000	ENSMUST00000132007 // Gm12000 // predicted gene 12000 // --- // --- /// AK136731 // Gm1	0.00129587	-1.46928
17353663	Tmem173	NM_001289591 // Tmem173 // transmembrane protein 173 // 18 B3|18 // 72512 /// NM_001289	5.00531e-06	-1.4703
17390823	Slc30a4	NM_001290993 // Slc30a4 // solute carrier family 30 (zinc transporter), member 4 // 2 E	2.08915e-05	-1.47249
17414767	6330416G13Rik	NM_144905 // 6330416G13Rik // RIKEN cDNA 6330416G13 gene // 4 C1|4 // 230279 /// XM_006	0.000742956	-1.47437
17213265	Fzd7	NM_008057 // Fzd7 // frizzled homolog 7 (Drosophila) // 1 C1.3|1 30.08 cM // 14369 ///	1.06128e-05	-1.47531
17549606	Ifi203	NM_001045481 // Ifi203 // interferon activated gene 203 // 1 H3|1 80.76 cM // 15950 ///	0.000298175	-1.4754
17353948	Gnpda1	NM_011937 // Gnpda1 // glucosamine-6-phosphate deaminase 1 // 18 B3|18 // 26384 /// ENS	0.000298458	-1.47541
17370043	Angptl2	NM_011923 // Angptl2 // angiopoietin-like 2 // 2 B|2 // 26360 /// ENSMUST00000004208 //	3.2063e-07	-1.47841
17405154	Maml3	NM_001004176 // Maml3 // mastermind like 3 (Drosophila) // 3 C|3 // 433586 /// ENSMUST0	3.81426e-07	-1.48344
17307860	Ptk2b	NM_001162365 // Ptk2b // PTK2 protein tyrosine kinase 2 beta // 14 D1|14 34.36 cM // 19	0.000163029	-1.4843
17276642	Fut8	NM_001252616 // Fut8 // fucosyltransferase 8 // 12 C3|12 // 53618 /// AB025198 // Fut8	3.29624e-05	-1.48974
17216753	Mgat5	NM_145128 // Mgat5 // mannoside acetylglucosaminyltransferase 5 // 1 E3|1 // 107895 ///	7.57616e-07	-1.49009
17234066	Ank3	NM_009670 // Ank3 // ankyrin 3, epithelial // 10 B5.3|10 36.1 cM // 11735 /// NM_146005	8.72604e-08	-1.49048
17355286	Rab27b	NM_001082553 // Rab27b // RAB27B, member RAS oncogene family // 18 E2|18 43.89 cM // 80	0.00128581	-1.49326
17506081	Osgin1	NM_027950 // Osgin1 // oxidative stress induced growth inhibitor 1 // 8 E1|8 // 71839 /	5.0723e-05	-1.49414
17456001	Glcci1	NM_133236 // Glcci1 // glucocorticoid induced transcript 1 // 6 A1|6 // 170772 /// ENSM	0.000121381	-1.49436
17349601	Cxxc5	NM_133687 // Cxxc5 // CXXC finger 5 // 18|18 B3 // 67393 /// XM_006526177 // Cxxc5 // C	3.09934e-05	-1.49468
17218277	Nmnat2	NM_175460 // Nmnat2 // nicotinamide nucleotide adenylyltransferase 2 // 1 G3|1 // 22651	0.0003551	-1.49531
17286332	Foxf2	NM_010225 // Foxf2 // forkhead box F2 // 13|13 A4 // 14238 /// ENSMUST00000042054 // Fo	5.04568e-06	-1.51443
17535707	Gm14817	ENSMUST00000148522 // Gm14817 // predicted gene 14817 // --- // ---	0.000897545	-1.52014
17317675	St3gal1	NM_009177 // St3gal1 // ST3 beta-galactoside alpha-2,3-sialyltransferase 1 // 15 D2|15	3.06123e-06	-1.52147
17239113	Sash1	NM_175155 // Sash1 // SAM and SH3 domain containing 1 // 10 A1|10 // 70097 /// XM_00651	1.04864e-05	-1.52927
17281880	Six1	NM_009189 // Six1 // sine oculis-related homeobox 1 // 12 C3|12 30.34 cM // 20471 /// E	3.47822e-07	-1.53392
17250660	Adora2b	NM_007413 // Adora2b // adenosine A2b receptor // 11 B2|11 // 11541 /// ENSMUST00000018	2.789e-06	-1.53877
17257906	Map2k6	NM_011943 // Map2k6 // mitogen-activated protein kinase kinase 6 // 11|11 E1 // 26399 /	0.000112196	-1.54037
17319801	A4galt	NM_001004150 // A4galt // alpha 1,4-galactosyltransferase // 15 E1|15 // 239559 /// NM_	0.00135785	-1.54368
17222149	Neurl3	NM_153408 // Neurl3 // neuralized homolog 3 homolog (Drosophila) // 1 B|1 // 214854 ///	2.5717e-06	-1.54523
17486099	Zim1	NM_011769 // Zim1 // zinc finger, imprinted 1 // 7 A1|7 3.87 cM // 22776 /// ENSMUST000	0.000625423	-1.55007
17426306	Whrn	NM_001008791 // Whrn // whirlin // 4 C1|4 33.97 cM // 73750 /// NM_001008792 // Whrn //	0.00128177	-1.55288
17453698	Orai2	NM_178751 // Orai2 // ORAI calcium release-activated calcium modulator 2 // 5 G2|5 // 2	1.61953e-05	-1.55708
17388974	Depdc7	NM_144804 // Depdc7 // DEP domain containing 7 // 2 E2|2 // 211896 /// ENSMUST000000285	0.00030905	-1.57286
17501440	Ddx60	NM_001293783 // Ddx60 // DEAD (Asp-Glu-Ala-Asp) box polypeptide 60 // 8 B3.1|8 // 23431	0.000967903	-1.57428
17476866	Tshz3	NM_172298 // Tshz3 // teashirt zinc finger family member 3 // 7 B2|7 // 243931 /// XM_0	0.000146945	-1.58374
17475342	Tgfb1	NM_011577 // Tgfb1 // transforming growth factor, beta 1 // 7 A3|7 13.98 cM // 21803 //	7.05747e-07	-1.58787
17475216		---	0.000392507	-1.58898
17414188	Slc44a1	NM_001159633 // Slc44a1 // solute carrier family 44, member 1 // 4 B2|4 // 100434 /// N	1.80756e-07	-1.59184
17349514	Egr1	NM_007913 // Egr1 // early growth response 1 // 18 C/D|18 18.76 cM // 13653 /// ENSMUST	3.18731e-05	-1.5987
17250115	Olfr311	NM_146537 // Olfr311 // olfactory receptor 311 // 11 B1|11 // 258530 /// ENSMUST0000007	0.00104891	-1.60295
17266698	Myo1d	NM_177390 // Myo1d // myosin ID // 11 B5|11 47.95 cM // 338367 /// XM_006533586 // Myo1	1.42664e-05	-1.61294
17424077	B4galt1	NM_022305 // B4galt1 // UDP-Gal:betaGlcNAc beta 1,4- galactosyltransferase, polypeptide	0.000160592	-1.62618
17497399	Tcerg1l	NM_183289 // Tcerg1l // transcription elongation regulator 1-like // 7 F4|7 // 70571 //	0.000433683	-1.65123
17281908	Tmem30b	NM_178715 // Tmem30b // transmembrane protein 30B // 12 C3|12 // 238257 /// ENSMUST0000	0.000583553	-1.65167
17310673	Ank	NM_020332 // Ank // progressive ankylosis // 15 B1|15 10.23 cM // 11732 /// ENSMUST0000	7.78925e-05	-1.65198
17423490	Ripk2	NM_138952 // Ripk2 // receptor (TNFRSF)-interacting serine-threonine kinase 2 // 4 A2|4	2.16477e-06	-1.6667
17377177	Rin2	ENSMUST00000110005 // Rin2 // Ras and Rab interactor 2 // 2 G1|2 // 74030 /// NM_028724	1.02824e-05	-1.67495
17415627	Gm24203	ENSMUST00000082949 // Gm24203 // predicted gene, 24203 // --- // ---	0.000999218	-1.67695
17242232	Col18a1	NM_001109991 // Col18a1 // collagen, type XVIII, alpha 1 // 10 B5-C1|10 39.72 cM // 128	2.41573e-06	-1.68113
17480880	Pde2a	NM_001008548 // Pde2a // phosphodiesterase 2A, cGMP-stimulated // 7 E3|7 // 207728 ///	5.45509e-06	-1.69919
17270105		---	0.000146392	-1.7022
17517097	Plet1	NM_029639 // Plet1 // placenta expressed transcript 1 // 9|9 B // 76509 /// ENSMUST0000	0.00048475	-1.70242
17284253	Jag2	NM_010588 // Jag2 // jagged 2 // 12 F1|12 61.37 cM // 16450 /// ENSMUST00000075827 // J	8.33975e-06	-1.70542
17472760	Bhlhe41	NM_001271768 // Bhlhe41 // basic helix-loop-helix family, member e41 // 6 G2-G3|6 77.7	1.10109e-05	-1.70836
17378600	Epb4.1l1	NM_001006664 // Epb4.1l1 // erythrocyte protein band 4.1-like 1 // 2 H1|2 77.39 cM // 1	2.9047e-07	-1.71782
17424092	Gm25931	ENSMUST00000175230 // Gm25931 // predicted gene, 25931 // --- // ---	8.56811e-05	-1.71928
17316120	Cdh6	NM_007666 // Cdh6 // cadherin 6 // 15 A1|15 // 12563 /// XM_006520018 // Cdh6 // cadher	8.30935e-05	-1.73493
17241032	Ddit4	NM_029083 // Ddit4 // DNA-damage-inducible transcript 4 // 10|10 B3 // 74747 /// ENSMUS	1.9341e-05	-1.74388
17313976	Fam19a5	NM_001252310 // Fam19a5 // family with sequence similarity 19, member A5 // 15 E3|15 //	0.000177171	-1.76244
17255210	Tob1	NM_009427 // Tob1 // transducer of ErbB-2.1 // 11|11 C // 22057 /// ENSMUST00000041589	1.67086e-07	-1.7685
17529708	Chst2	NM_018763 // Chst2 // carbohydrate sulfotransferase 2 // 9 E3.2-3.3|9 // 54371 /// ENSM	5.5732e-07	-1.78077
17288716	Glrx	NM_053108 // Glrx // glutaredoxin // 13 C1|13 40.95 cM // 93692 /// ENSMUST00000022082	0.000218174	-1.79028
17289547	Etv1	NM_007960 // Etv1 // ets variant 1 // 12 A3-B1|12 17.99 cM // 14009 /// XM_006514965 //	5.91767e-05	-1.79968
17397645	Smad9	NM_019483 // Smad9 // SMAD family member 9 // 3|3 D // 55994 /// XM_006501728 // Smad9	5.04302e-05	-1.80343
17206277		---	0.000430786	-1.81133
17280729	Ahr	NM_013464 // Ahr // aryl-hydrocarbon receptor // 12 A3|12 15.78 cM // 11622 /// ENSMUST	3.74366e-08	-1.81784
17227198	Lgr6	NM_001033409 // Lgr6 // leucine-rich repeat-containing G protein-coupled receptor 6 //	7.14454e-05	-1.82245
17309154	Kctd12	NM_177715 // Kctd12 // potassium channel tetramerisation domain containing 12 // 14 E2.	0.000134798	-1.84195
17386052	Scn9a	NM_001290674 // Scn9a // sodium channel, voltage-gated, type IX, alpha // 2 C1.3|2 39.1	0.000103688	-1.84593
17435107	Lrrc17	NM_028977 // Lrrc17 // leucine rich repeat containing 17 // 5 A3|5 // 74511 /// ENSMUST	0.0001079	-1.85635
17257946	Sox9	NM_011448 // Sox9 // SRY (sex determining region Y)-box 9 // 11 E2|11 77.27 cM // 20682	6.35933e-06	-1.88638
17288699	Ell2	NM_138953 // Ell2 // elongation factor RNA polymerase II 2 // 13 C1|13 // 192657 /// EN	1.04138e-08	-1.89296
17470119	Ret	NM_001080780 // Ret // ret proto-oncogene // 6 E3-F1|6 55.86 cM // 19713 /// NM_009050	1.75882e-05	-1.90978
17375859	Dusp2	NM_010090 // Dusp2 // dual specificity phosphatase 2 // 2 F1|2 // 13537 /// ENSMUST0000	7.65266e-05	-1.93528
17322219	Sp7	NM_130458 // Sp7 // Sp7 transcription factor 7 // 15 F3|15 // 170574 /// ENSMUST0000007	0.000510793	-1.94265
17407382	Prr9	NM_175424 // Prr9 // proline rich 9 // 3 F1|3 // 109314 /// ENSMUST00000070284 // Prr9	0.00131314	-1.97253
17491438	Gm24116	ENSMUST00000103975 // Gm24116 // predicted gene, 24116 // --- // ---	0.000486251	-1.99632
17423121	Car8	NM_007592 // Car8 // carbonic anhydrase 8 // 4 A1|4 3.53 cM // 12319 /// ENSMUST0000006	1.96505e-07	-2.04914
17370309	Ptgs1	NM_008969 // Ptgs1 // prostaglandin-endoperoxide synthase 1 // 2 B|2 24.19 cM // 19224	1.29333e-06	-2.09613
17414647	Gm24117	ENSMUST00000103973 // Gm24117 // predicted gene, 24117 // --- // ---	0.000674443	-2.13322
17534051	Il13ra1	NM_133990 // Il13ra1 // interleukin 13 receptor, alpha 1 // X A3.3|X 20.49 cM // 16164	3.03841e-05	-2.1414
17424090	Gm24112	ENSMUST00000179159 // Gm24112 // predicted gene, 24112 // --- // ---	6.63281e-06	-2.17839
17475202		---	0.000193425	-2.18077
17270101		---	0.000112819	-2.1947
17375557	Sema6d	NM_001290997 // Sema6d // sema domain, transmembrane domain (TM), and cytoplasmic domai	5.32397e-08	-2.20031
17227037	Atp2b4	NM_001167949 // Atp2b4 // ATPase, Ca++ transporting, plasma membrane 4 // 1 E4|1 57.95	4.93102e-06	-2.31865
17201859		---	0.000848688	-2.32391
17291874	Nrn1	NM_153529 // Nrn1 // neuritin 1 // 13 A3.3|13 // 68404 /// XM_006516738 // Nrn1 // neur	3.29805e-09	-2.63173
17270102		---	0.000993731	-3.0502
17229454	Rgs4	NM_009062 // Rgs4 // regulator of G-protein signaling 4 // 1 H3|1 76.84 cM // 19736 ///	0.000124052	-3.13059
17207085		---	0.000516659	-3.32147

## Sheet: 5) 48 h TAZ S89A
Microarray results 48 h TAZ S89A over expression versus empty vector
Researchers: Abdalla Mohamed, Congshan Sun, Elaina Collie-Duguid, Vanessa De Mello, Pete Zammit, Henning Wackerhage
Aims: To identify genes whose mRNA expression responds to TAZ S89A over expression in primary, plated satellite cells
Cell model: Primary satellite cells
Colour coding: Genes whose expression increases are labelled black, genes whose expression decreases red.
Table 1. Genes that are either 1.3-fold up or -1.3-fold (down) and significant
			48 h of TAZ S89A
			versus empty vector
Affymetrix ID	Gene symbol	Gene description	p-value	fold-change
17399817	S100a7a	NM_199422 // S100a7a // S100 calcium binding protein A7A // 3 F1|3 // 381493 /// XM_006	4.31414e-12	9.52569
17331720	Adamts5	NM_011782 // Adamts5 // a disintegrin-like and metallopeptidase (reprolysin type) with	1.42168e-08	6.405
17250839	Pmp22	NM_008885 // Pmp22 // peripheral myelin protein 22 // 11 B3|11 38.99 cM // 18858 /// EN	1.40417e-09	5.51943
17316043	Npr3	NM_001039181 // Npr3 // natriuretic peptide receptor 3 // 15 A1|15 5.83 cM // 18162 ///	1.56967e-09	4.27065
17379260	R3hdml	NM_001099331 // R3hdml // R3H domain containing-like // 2 H3|2 // 100043899 /// XM_0064	0.00193771	4.20379
17481770	Adm	NM_009627 // Adm // adrenomedullin // 7 F1|7 57.7 cM // 11535 /// ENSMUST00000033054 //	2.42712e-05	4.17344
17286830	Edn1	NM_010104 // Edn1 // endothelin 1 // 13 A4|13 20.82 cM // 13614 /// ENSMUST00000021796	8.49904e-09	4.09465
17305709	Bmp4	NM_007554 // Bmp4 // bone morphogenetic protein 4 // 14 C1|14 23.95 cM // 12159 /// XM_	9.40862e-06	3.99839
17339772	Rasgrp3	NM_001166493 // Rasgrp3 // RAS, guanyl releasing protein 3 // 17 E2|17 // 240168 /// NM	9.66193e-10	3.98118
17247948	Efemp1	NM_146015 // Efemp1 // epidermal growth factor-containing fibulin-like extracellular ma	3.46194e-06	3.91251
17408345	Hsd3b6	NM_013821 // Hsd3b6 // hydroxy-delta-5-steroid dehydrogenase, 3 beta- and steroid delta	3.58998e-05	3.52569
17212719	Sdpr	NM_138741 // Sdpr // serum deprivation response // 1 C1.1|1 // 20324 /// ENSMUST0000005	1.44215e-09	3.34794
17502421		---	0.00218456	3.33835
17386210	Lrp2	NM_001081088 // Lrp2 // low density lipoprotein receptor-related protein 2 // 2 C2|2 40	5.64045e-12	3.16469
17447831	Fgfbp1	NM_001271616 // Fgfbp1 // fibroblast growth factor binding protein 1 // 5 B3|5 // 14181	5.38024e-08	3.15708
17297391	Nid2	NM_008695 // Nid2 // nidogen 2 // 14 A3|14 // 18074 /// ENSMUST00000022340 // Nid2 // n	0.00154995	3.15392
17310072	Gdnf	NM_010275 // Gdnf // glial cell line derived neurotrophic factor // 15 A1|15 // 14573 /	2.74711e-06	3.01988
17500876	Sorbs2	XM_006509321 // Sorbs2 // sorbin and SH3 domain containing 2 // 8 B1.1|8 // 234214 ///	0.0033648	2.82497
17526576	Tagln	NM_011526 // Tagln // transgelin // 9 A5.2|9 25.36 cM // 21345 /// ENSMUST00000034590 /	4.058e-06	2.74519
17285944	Cmah	NM_001111110 // Cmah // cytidine monophospho-N-acetylneuraminic acid hydroxylase // 13|	3.92136e-05	2.72205
17266520	Lgals9	NM_001159301 // Lgals9 // lectin, galactose binding, soluble 9 // 11 B5|11 // 16859 ///	9.82719e-05	2.64714
17456161	Cav1	NM_001243064 // Cav1 // caveolin 1, caveolae protein // 6|6 A2 // 12389 /// NM_007616 /	5.45696e-09	2.59715
17406363	Fhdc1	NM_001033301 // Fhdc1 // FH2 domain containing 1 // 3 F1|3 // 229474 /// NM_001205355 /	0.000105146	2.58353
17212442	Gulp1	ENSMUST00000160854 // Gulp1 // GULP, engulfment adaptor PTB domain containing 1 // 1|1	5.12019e-08	2.55975
17398406	Fam198b	NM_133187 // Fam198b // family with sequence similarity 198, member B // 3 E3|3 // 6865	1.28339e-05	2.55145
17287368	LOC102635721	XR_382369 // LOC102635721 // uncharacterized LOC102635721 // --- // 102635721 /// ENSMU	3.34683e-06	2.55113
17369613	Aif1l	NM_145144 // Aif1l // allograft inflammatory factor 1-like // 2 B|2 // 108897 /// ENSMU	1.63882e-09	2.5032
17411235	Ak5	NM_001081277 // Ak5 // adenylate kinase 5 // 3 H3|3 // 229949 /// ENSMUST00000045262 //	2.00156e-05	2.46759
17233262	Vgll2	NM_153786 // Vgll2 // vestigial like 2 homolog (Drosophila) // 10 B3|10 // 215031 /// E	1.45854e-08	2.45051
17508609	Nrg1	XM_006509086 // Nrg1 // neuregulin 1 // 8 A3|8 // 211323 /// AY648976 // Nrg1 // neureg	4.2263e-06	2.44316
17429057	Ptprf	NM_011213 // Ptprf // protein tyrosine phosphatase, receptor type, F // 4|4 C6-D1 // 19	5.62877e-08	2.42433
17308242	Pdlim2	NM_001253736 // Pdlim2 // PDZ and LIM domain 2 // 14 D2|14 // 213019 /// NM_145978 // P	5.17828e-08	2.39722
17410636	Mttp	NM_001163457 // Mttp // microsomal triglyceride transfer protein // 3 G3|3 64.06 cM //	9.13857e-06	2.39436
17239597	Tnfaip3	NM_001166402 // Tnfaip3 // tumor necrosis factor, alpha-induced protein 3 // 10 A3|10 8	6.45115e-08	2.38452
17403439	Ddah1	NM_026993 // Ddah1 // dimethylarginine dimethylaminohydrolase 1 // 3|3 H3 // 69219 ///	6.63371e-08	2.35871
17468183	Actg2	NM_009610 // Actg2 // actin, gamma 2, smooth muscle, enteric // 6 C3|6 35.94 cM // 1146	1.30999e-06	2.3581
17480044	1700019G06Rik	ENSMUST00000032858 // 1700019G06Rik // RIKEN cDNA 1700019G06 gene // --- // --- /// ENS	8.50542e-06	2.34718
17268332	2010300F17Rik	ENSMUST00000181758 // 2010300F17Rik // RIKEN cDNA 2010300F17 gene // 11|11 // 69884 ///	1.85291e-06	2.33544
17268137	Itga3	NM_013565 // Itga3 // integrin alpha 3 // 11 D|11 59.01 cM // 16400 /// ENSMUST00000001	5.32796e-07	2.32562
17493212	Prss23	NM_029614 // Prss23 // protease, serine 23 // 7 E1|7 // 76453 /// ENSMUST00000041761 //	4.15231e-05	2.31958
17276139	Dact1	NM_001190466 // Dact1 // dapper homolog 1, antagonist of beta-catenin (xenopus) // 12 C	5.83322e-06	2.29601
17424279	Cntfr	NM_016673 // Cntfr // ciliary neurotrophic factor receptor // 4 A5|4 21.81 cM // 12804	4.4372e-06	2.23991
17410845	Clca1	ENSMUST00000029932 // Clca1 // chloride channel calcium activated 1 // 3 H2-H3|3 69.06	0.002077	2.23253
17287361	Gadd45g	NM_011817 // Gadd45g // growth arrest and DNA-damage-inducible 45 gamma // 13|13 A5-B /	1.7385e-07	2.21717
17365911	Ablim1	NM_001103177 // Ablim1 // actin-binding LIM protein 1 // 19 D2|19 52.09 cM // 226251 //	0.00102506	2.21503
17374488	Thbs1	NM_011580 // Thbs1 // thrombospondin 1 // 2 F1-F3|2 59.34 cM // 21825 /// ENSMUST000000	6.63346e-07	2.21313
17415700	Gm26154	ENSMUST00000102339 // Gm26154 // predicted gene, 26154 // --- // ---	0.00270591	2.19611
17525673	Panx3	NM_172454 // Panx3 // pannexin 3 // 9 A4|9 // 208098 /// ENSMUST00000011262 // Panx3 //	0.000106244	2.13512
17487519		---	0.00230568	2.12851
17547353	LOC102631913	XM_006541892 // LOC102631913 // Y-linked testis-specific protein 1-like // --- // 10263	0.00122928	2.1255
17547383	LOC102631913	XM_006541892 // LOC102631913 // Y-linked testis-specific protein 1-like // --- // 10263	0.00122928	2.1255
17339801	Crim1	NM_015800 // Crim1 // cysteine rich transmembrane BMP regulator 1 (chordin like) // 17	8.60664e-06	2.1169
17295386	Tmem171	NM_001025606 // Tmem171 // transmembrane protein 171 // 13 D1|13 // 380863 /// ENSMUST0	2.5527e-07	2.1151
17200027		---	0.00283329	2.10336
17411420	Cth	NM_145953 // Cth // cystathionase (cystathionine gamma-lyase) // 3 H4|3 // 107869 /// E	3.10468e-07	2.05179
17414482	Snx30	NM_172468 // Snx30 // sorting nexin family member 30 // 4 B3|4 // 209131 /// ENSMUST000	0.000146336	2.04387
17411727	Gdf6	NM_013526 // Gdf6 // growth differentiation factor 6 // 4 A1|4 // 242316 /// ENSMUST000	0.000102611	2.02515
17330742	Plcxd2	NM_001134480 // Plcxd2 // phosphatidylinositol-specific phospholipase C, X domain conta	2.16172e-06	2.01383
17455578	Stard13	NM_001163493 // Stard13 // StAR-related lipid transfer (START) domain containing 13 //	2.10494e-06	1.99846
17335540	Pim1	NM_008842 // Pim1 // proviral integration site 1 // 17 A3.3|17 15.38 cM // 18712 /// EN	2.00507e-05	1.99625
17225809	Gm23389	ENSMUST00000104225 // Gm23389 // predicted gene, 23389 // --- // ---	0.000985028	1.97921
17318089	Ly6c1	NM_001252057 // Ly6c1 // lymphocyte antigen 6 complex, locus C1 // 15 D3|15 34.29 cM //	0.000618795	1.97455
17503825	Mmp2	NM_008610 // Mmp2 // matrix metallopeptidase 2 // 8 C5|8 44.99 cM // 17390 /// ENSMUST0	1.40185e-06	1.96416
17546671	LOC102631913	XM_006541892 // LOC102631913 // Y-linked testis-specific protein 1-like // --- // 10263	0.00210919	1.94609
17235511	Gadd45b	NM_008655 // Gadd45b // growth arrest and DNA-damage-inducible 45 beta // 10 C1|10 39.7	4.90039e-07	1.94036
17534980	Gm23258	ENSMUST00000158319 // Gm23258 // predicted gene, 23258 // --- // ---	0.00266468	1.93815
17377164	Gm14093	ENSMUST00000145579 // Gm14093 // predicted gene 14093 // --- // ---	0.000964924	1.90372
17280897	Stxbp6	NM_144552 // Stxbp6 // syntaxin binding protein 6 (amisyn) // 12 B3|12 // 217517 /// XM	3.49492e-07	1.88436
17229178	Atp1b1	NM_009721 // Atp1b1 // ATPase, Na+/K+ transporting, beta 1 polypeptide // 1 H2.2|1 71.7	8.26634e-06	1.88034
17353378	Epb4.1l4a	NM_013512 // Epb4.1l4a // erythrocyte protein band 4.1-like 4a // 18 B1|18 // 13824 ///	2.78524e-06	1.88029
17225630	Kif1a	NM_001110315 // Kif1a // kinesin family member 1A // 1|1 E1-E2 // 16560 /// NM_00129414	0.000351656	1.87868
17434799	Speer3	NM_027650 // Speer3 // spermatogenesis associated glutamate (E)-rich protein 3 // 5 A1|	0.00343158	1.87729
17434973	Sema3c	NM_013657 // Sema3c // sema domain, immunoglobulin domain (Ig), short basic domain, sec	4.04946e-06	1.87389
17231423	Akap12	NM_031185 // Akap12 // A kinase (PRKA) anchor protein (gravin) 12 // 10 A1|10 // 83397	5.61292e-05	1.86976
17466421	Olfr456	NM_001011528 // Olfr456 // olfactory receptor 456 // 6 B2.1|6 // 259144 /// BC139108 //	0.000524599	1.86851
17398557	Sfrp2	NM_009144 // Sfrp2 // secreted frizzled-related protein 2 // 3 E3|3 37.37 cM // 20319 /	1.9596e-05	1.86167
17543529	Slc7a3	NM_007515 // Slc7a3 // solute carrier family 7 (cationic amino acid transporter, y+ sys	5.52167e-06	1.85008
17535600	Dusp9	NM_029352 // Dusp9 // dual specificity phosphatase 9 // X|X B // 75590 /// ENSMUST00000	0.00239815	1.84876
17377144	Slc24a3	NM_053195 // Slc24a3 // solute carrier family 24 (sodium/potassium/calcium exchanger),	2.03363e-06	1.84739
17347267	Fez2	NM_001285940 // Fez2 // fasciculation and elongation protein zeta 2 (zygin II) // 17 E3	6.00035e-08	1.84058
17548717	Fabp5	NM_001272097 // Fabp5 // fatty acid binding protein 5, epidermal // 3 A1-A3|3 // 16592	0.0018432	1.8396
17387975	Olfr1248	NM_146791 // Olfr1248 // olfactory receptor 1248 // 2 E1|2 // 258787 /// BC150718 // Ol	0.00019748	1.83754
17520856	Amotl2	NM_019764 // Amotl2 // angiomotin-like 2 // 9 F1|9 // 56332 /// XM_006511772 // Amotl2	6.54466e-08	1.83672
17203191		---	0.00338089	1.83011
17548238	Fabp5	NM_001272097 // Fabp5 // fatty acid binding protein 5, epidermal // 3 A1-A3|3 // 16592	0.00264459	1.82926
17226847	Cdk18	NM_008795 // Cdk18 // cyclin-dependent kinase 18 // 1 E4|1 // 18557 /// XR_387152 // Cd	0.000503138	1.82512
17326541	Vgll3	NM_028572 // Vgll3 // vestigial like 3 (Drosophila) // 16 C1.3|16 // 73569 /// XM_00652	4.86131e-05	1.82477
17305906	Gm22116	ENSMUST00000158791 // Gm22116 // predicted gene, 22116 // --- // ---	0.0013299	1.81934
17501633	Lpl	NM_008509 // Lpl // lipoprotein lipase // 8 B3.3|8 33.88 cM // 16956 /// ENSMUST0000001	0.000460049	1.81823
17471252	Tspan9	NM_175414 // Tspan9 // tetraspanin 9 // 6 F3|6 // 109246 /// XM_006505333 // Tspan9 //	0.000330125	1.81672
17317652	Ndrg1	ENSMUST00000163496 // Ndrg1 // N-myc downstream regulated gene 1 // 15 D2|15 // 17988 /	1.88901e-06	1.81087
17268255	Igf2bp1	NM_009951 // Igf2bp1 // insulin-like growth factor 2 mRNA binding protein 1 // 11 D|11	7.86757e-05	1.8108
17331162	Col8a1	NM_007739 // Col8a1 // collagen, type VIII, alpha 1 // 16 C1.1|16 // 12837 /// ENSMUST0	1.34145e-08	1.8092
17283573	Serpina6	NM_007618 // Serpina6 // serine (or cysteine) peptidase inhibitor, clade A, member 6 //	5.69508e-05	1.80919
17312022	Wisp1	NM_018865 // Wisp1 // WNT1 inducible signaling pathway protein 1 // 15 D2|15 29.3 cM //	2.34551e-06	1.8091
17250305	Gm24939	ENSMUST00000158325 // Gm24939 // predicted gene, 24939 // --- // ---	0.00122417	1.80509
17403039	LOC102634333	XM_006502556 // LOC102634333 // uncharacterized LOC102634333 // --- // 102634333 /// EN	1.00885e-05	1.80478
17280350	Sox11	NM_009234 // Sox11 // SRY (sex determining region Y)-box 11 // 12 A3|12 // 20666 /// EN	9.89168e-10	1.8037
17240606		---	0.00165311	1.80185
17508804	Dlc1	NM_001194940 // Dlc1 // deleted in liver cancer 1 // 8 A4-B2|8 23.05 cM // 50768 /// NM	4.98064e-05	1.79929
17374332	Fmn1	NM_001285458 // Fmn1 // formin 1 // 2 C1-qter|2 57.3 cM // 14260 /// NM_001285459 // Fm	1.47611e-06	1.79834
17201597		---	0.00183147	1.79259
17219206	Rnu1b1	NR_004412 // Rnu1b1 // U1b1 small nuclear RNA // 3 41.78 cM // 19844 /// NR_004413 // R	6.50606e-05	1.7867
17400568	Rnu1b1	NR_004412 // Rnu1b1 // U1b1 small nuclear RNA // 3 41.78 cM // 19844 /// NR_004413 // R	6.50606e-05	1.7867
17400579	Rnu1b1	NR_004412 // Rnu1b1 // U1b1 small nuclear RNA // 3 41.78 cM // 19844 /// NR_004413 // R	6.50606e-05	1.7867
17400588	Rnu1b1	NR_004412 // Rnu1b1 // U1b1 small nuclear RNA // 3 41.78 cM // 19844 /// NR_004413 // R	6.50606e-05	1.7867
17400590	Rnu1b1	NR_004412 // Rnu1b1 // U1b1 small nuclear RNA // 3 41.78 cM // 19844 /// NR_004413 // R	6.50606e-05	1.7867
17408038	Rnu1b1	NR_004412 // Rnu1b1 // U1b1 small nuclear RNA // 3 41.78 cM // 19844 /// NR_004413 // R	6.50606e-05	1.7867
17408063	Rnu1b1	NR_004412 // Rnu1b1 // U1b1 small nuclear RNA // 3 41.78 cM // 19844 /// NR_004413 // R	6.50606e-05	1.7867
17408065	Rnu1b1	NR_004412 // Rnu1b1 // U1b1 small nuclear RNA // 3 41.78 cM // 19844 /// NR_004413 // R	6.50606e-05	1.7867
17425278	Rnu1b1	NR_004412 // Rnu1b1 // U1b1 small nuclear RNA // 3 41.78 cM // 19844 /// NR_004413 // R	6.50606e-05	1.7867
17373530	Syt13	NM_030725 // Syt13 // synaptotagmin XIII // 2 E1|2 // 80976 /// ENSMUST00000028648 // S	2.01576e-05	1.78626
17212696	Tmeff2	NM_019790 // Tmeff2 // transmembrane protein with EGF-like and two follistatin-like dom	2.91977e-06	1.78592
17410974	Cyr61	NM_010516 // Cyr61 // cysteine rich protein 61 // 3 H2|3 70.18 cM // 16007 /// ENSMUST0	0.00014154	1.78261
17426348	Tnfsf15	NM_177371 // Tnfsf15 // tumor necrosis factor (ligand) superfamily, member 15 // 4 C1|4	0.000133383	1.7824
17233306	Slc35f1	NM_178675 // Slc35f1 // solute carrier family 35, member F1 // 10 B3|10 // 215085 /// E	0.000227598	1.77484
17396056	Fabp5	NM_001272097 // Fabp5 // fatty acid binding protein 5, epidermal // 3 A1-A3|3 // 16592	1.30436e-05	1.7742
17514965	Gm25914	ENSMUST00000157618 // Gm25914 // predicted gene, 25914 // --- // ---	0.0018617	1.77394
17302397	Klf5	NM_009769 // Klf5 // Kruppel-like factor 5 // 14 E2.2|14 // 12224 /// ENSMUST0000000527	2.99389e-05	1.77211
17452871		---	0.00309039	1.77132
17276817		---	0.0024285	1.76918
17394036	Fitm2	NM_173397 // Fitm2 // fat storage-inducing transmembrane protein 2 // 2 H3|2 // 228859	1.36196e-06	1.76687
17222642	Fhl2	NM_001289533 // Fhl2 // four and a half LIM domains 2 // 1 B|1 // 14200 /// NM_010212 /	1.60491e-12	1.7559
17517416	Crabp1	NM_001284507 // Crabp1 // cellular retinoic acid binding protein I // 9 A5.3|9 29.76 cM	0.000335702	1.75587
17541636	Hs6st2	NM_001077202 // Hs6st2 // heparan sulfate 6-O-sulfotransferase 2 // X|X A3.3 // 50786 /	1.46332e-06	1.75124
17234833	Slc1a6	NM_009200 // Slc1a6 // solute carrier family 1 (high affinity aspartate/glutamate trans	0.000177481	1.7471
17284533	Ighv1-20	ENSMUST00000103506 // Ighv1-20 // immunoglobulin heavy variable V1-20 // --- // ---	0.00355474	1.74628
17275378	Coch	NM_001198835 // Coch // coagulation factor C homolog (Limulus polyphemus) // 12 C1|12 2	3.72701e-05	1.74316
17323081		---	0.00129637	1.74213
17233022	Cd24a	NM_009846 // Cd24a // CD24a antigen // 10 B2|10 23.01 cM // 12484 /// ENSMUST0000005871	3.10146e-05	1.73774
17321823	Krt80	NM_028770 // Krt80 // keratin 80 // 15 F3|15 // 74127 /// XM_006521487 // Krt80 // kera	0.00155913	1.72735
17423136	LOC102638175	XR_390383 // LOC102638175 // uncharacterized LOC102638175 // --- // 102638175 /// XR_40	1.43355e-05	1.71917
17224211	Tns1	NM_001289895 // Tns1 // tensin 1 // 1 C3|1 38.17 cM // 21961 /// NM_027884 // Tns1 // t	6.37758e-05	1.71085
17405075	Pcdh18	NM_130448 // Pcdh18 // protocadherin 18 // 3 C|3 // 73173 /// ENSMUST00000035931 // Pcd	1.62283e-05	1.70842
17477073	Siglecg	NM_172900 // Siglecg // sialic acid binding Ig-like lectin G // 7 B4|7 // 243958 /// XM	1.78714e-05	1.70701
17239354	Stx11	NM_001163590 // Stx11 // syntaxin 11 // 10 A1|10 // 74732 /// NM_029075 // Stx11 // syn	8.2445e-05	1.69284
17224661	Epha4	NM_007936 // Epha4 // Eph receptor A4 // 1 C1-C5|1 39.55 cM // 13838 /// ENSMUST0000002	6.81633e-06	1.69119
17397396	Gm23891	ENSMUST00000158114 // Gm23891 // predicted gene, 23891 // --- // ---	0.00149034	1.68511
17469136	Adamts9	ENSMUST00000113438 // Adamts9 // a disintegrin-like and metallopeptidase (reprolysin ty	0.000380202	1.68181
17397893	Gm8298	NM_001243003 // Gm8298 // predicted gene 8298 // 3 D|3 // 666803 /// ENSMUST00000179799	0.00366662	1.67978
17418934	Tmem54	NM_001290706 // Tmem54 // transmembrane protein 54 // 4 D2.2|4 // 66260 /// NM_133881 /	0.00168663	1.67959
17333418	Mllt4	NM_010806 // Mllt4 // myeloid/lymphoid or mixed-lineage leukemia (trithorax homolog, Dr	8.369e-08	1.67795
17514687	Phxr4	NR_028271 // Phxr4 // per-hexamer repeat gene 4 // 9 A1|9 // 18689 /// ENSMUST000000712	0.000628244	1.67521
17524334	Olfr847	NM_146525 // Olfr847 // olfactory receptor 847 // 9 A2-A5|9 // 258518 /// ENSMUST000000	0.00268267	1.67519
17387702	Olfr1086	NM_146592 // Olfr1086 // olfactory receptor 1086 // 2 E1|2 // 258585 /// ENSMUST0000009	0.000779658	1.67408
17379258	2310001K24Rik	NR_028122 // 2310001K24Rik // RIKEN cDNA 2310001K24 gene // 2 H3|2 // 69517 /// ENSMUST	0.000671651	1.66942
17474974	Plaur	NM_011113 // Plaur // plasminogen activator, urokinase receptor // 7 A3|7 // 18793 ///	0.00152609	1.66773
17389283	Olfr1298	NM_146886 // Olfr1298 // olfactory receptor 1298 // 2 E5|2 // 258888 /// ENSMUST0000009	0.00341021	1.66729
17240817		---	0.000254601	1.66187
17387856	Olfr1200	NM_001005227 // Olfr1200 // olfactory receptor 1200 // 2 E1|2 // 257887 /// ENSMUST0000	0.00144211	1.65808
17431933	Klhdc7a	NM_173427 // Klhdc7a // kelch domain containing 7A // 4 D3|4 // 242721 /// ENSMUST00000	0.000366745	1.65619
17373283	Lrp4	NM_172668 // Lrp4 // low density lipoprotein receptor-related protein 4 // 2 E1|2 50.63	8.0343e-06	1.6551
17398115	Ptx3	NM_008987 // Ptx3 // pentraxin related gene // 3 E1|3 30.25 cM // 19288 /// ENSMUST0000	0.00100337	1.65462
17223985	Ikzf2	NM_011770 // Ikzf2 // IKAROS family zinc finger 2 // 1 C3|1 // 22779 /// XM_006495959 /	3.58982e-05	1.65457
17212185	Il1r1	NM_001123382 // Il1r1 // interleukin 1 receptor, type I // 1 B|1 18.81 cM // 16177 ///	0.000488282	1.65148
17507374	Irs2	NM_001081212 // Irs2 // insulin receptor substrate 2 // 8 A1.1|8 5.35 cM // 384783 ///	0.000253257	1.6492
17533843	Gm10230	NM_001099347 // Gm10230 // predicted gene 10230 // X A2|X // 100042175 /// NM_001099919	0.000882482	1.64799
17533858	Gm10230	NM_001099347 // Gm10230 // predicted gene 10230 // X A2|X // 100042175 /// NM_001099919	0.000882482	1.64799
17533882	Gm10230	NM_001099347 // Gm10230 // predicted gene 10230 // X A2|X // 100042175 /// NM_001099919	0.000882482	1.64799
17533926	Gm10230	NM_001099347 // Gm10230 // predicted gene 10230 // X A2|X // 100042175 /// NM_001099919	0.000882482	1.64799
17540846	Gm10230	NM_001099347 // Gm10230 // predicted gene 10230 // X A2|X // 100042175 /// NM_001099919	0.000882482	1.64799
17540906	Gm10230	NM_001099347 // Gm10230 // predicted gene 10230 // X A2|X // 100042175 /// NM_001099919	0.000882482	1.64799
17250775	Trim16	NM_053169 // Trim16 // tripartite motif-containing 16 // 11 B2|11 // 94092 /// ENSMUST0	3.42368e-08	1.64407
17389709	Gpr176	NM_201367 // Gpr176 // G protein-coupled receptor 176 // 2 E5|2 // 381413 /// ENSMUST00	4.58559e-05	1.63884
17342642	Dusp1	NM_013642 // Dusp1 // dual specificity phosphatase 1 // 17 A2-C|17 13.28 cM // 19252 //	0.00156797	1.63173
17480515	Map6	NM_001048167 // Map6 // microtubule-associated protein 6 // 7|7 E2-F1 // 17760 /// NM_0	0.000765435	1.6303
17217182	Nuak2	NM_001195025 // Nuak2 // NUAK family, SNF1-like kinase, 2 // 1 E4|1 // 74137 /// NM_028	8.16799e-06	1.62859
17389675	Gm13986	ENSMUST00000148587 // Gm13986 // predicted gene 13986 // --- // --- /// AK048775 // C23	0.000399253	1.62456
17319421	Gm23220	ENSMUST00000158115 // Gm23220 // predicted gene, 23220 // --- // ---	0.0021698	1.62428
17261439	Bod1	BC116435 // Bod1 // biorientation of chromosomes in cell division 1 // 11 A4|11 18.55 c	0.00119567	1.62417
17321307	Rnd1	ENSMUST00000120997 // Rnd1 // Rho family GTPase 1 // 15 F1|15 // 223881 /// BC048531 //	7.29896e-05	1.62403
17455801	Col1a2	NM_007743 // Col1a2 // collagen, type I, alpha 2 // 6 A1|6 1.81 cM // 12843 /// ENSMUST	0.000998068	1.62357
17307685	4930471C04Rik	NR_046192 // 4930471C04Rik // RIKEN cDNA 4930471C04 gene // 14|14 // 78176 /// ENSMUST0	0.000506897	1.62149
17306396	Ajuba	NM_010590 // Ajuba // ajuba LIM protein // 14 C3|14 // 16475 /// ENSMUST00000054487 //	2.74728e-05	1.62053
17292450	Fgd3	NM_015759 // Fgd3 // FYVE, RhoGEF and PH domain containing 3 // 13 A5|13 25.18 cM // 30	4.42862e-05	1.61632
17533827	Gm10230	NM_001099347 // Gm10230 // predicted gene 10230 // X A2|X // 100042175 /// NM_001099919	0.00115486	1.61233
17533866	Gm10230	NM_001099347 // Gm10230 // predicted gene 10230 // X A2|X // 100042175 /// NM_001099919	0.00115486	1.61233
17540862	Gm10230	NM_001099347 // Gm10230 // predicted gene 10230 // X A2|X // 100042175 /// NM_001099919	0.00115486	1.61233
17540921	Gm10230	NM_001099347 // Gm10230 // predicted gene 10230 // X A2|X // 100042175 /// NM_001099919	0.00115486	1.61233
17222719	Col5a2	NM_007737 // Col5a2 // collagen, type V, alpha 2 // 1 C1|1 // 12832 /// ENSMUST00000086	7.05762e-07	1.61032
17403436	Gm17501	ENSMUST00000181247 // Gm17501 // predicted gene, 17501 // 3|3 // 100216343 /// AK040843	3.72509e-05	1.6065
17448924	Kdr	NM_010612 // Kdr // kinase insert domain protein receptor // 5 C3.3|5 40.23 cM // 16542	0.000151567	1.60455
17485200	Syt8	NM_018802 // Syt8 // synaptotagmin VIII // 7 F5|7 // 55925 /// ENSMUST00000118276 // Sy	0.00215727	1.60264
17365700	5830416P10Rik	NR_028427 // 5830416P10Rik // RIKEN cDNA 5830416P10 gene // 19 D2|19 // 381232 /// ENSM	0.0005096	1.60197
17461166	Gxylt2	NM_198612 // Gxylt2 // glucoside xylosyltransferase 2 // 6 D3|6 // 232313 /// XM_006506	0.00042013	1.60053
17283380	Fbln5	NM_011812 // Fbln5 // fibulin 5 // 12|12 F1 // 23876 /// XM_006515864 // Fbln5 // fibul	0.000715308	1.59817
17540766	Gm10230	NM_001099347 // Gm10230 // predicted gene 10230 // X A2|X // 100042175 /// NM_001099919	0.00123857	1.59727
17540838	Gm10230	NM_001099347 // Gm10230 // predicted gene 10230 // X A2|X // 100042175 /// NM_001099919	0.00123857	1.59727
17231844	Perp	NM_022032 // Perp // PERP, TP53 apoptosis effector // 10|10 A2 // 64058 /// ENSMUST0000	0.00142649	1.59038
17384632	Strbp	NM_009261 // Strbp // spermatid perinuclear RNA binding protein // 2 B|2 // 20744 /// E	6.93771e-05	1.58735
17538753		---	0.00220613	1.58691
17532923	Wdr45	NM_001290792 // Wdr45 // WD repeat domain 45 // X A1.1|X 3.48 cM // 54636 /// NM_001290	5.19581e-06	1.5837
17287984	Dapk1	NM_001285917 // Dapk1 // death associated protein kinase 1 // 13 B2|13 32.53 cM // 6963	7.91579e-06	1.58132
17420154	Wnt4	NM_009523 // Wnt4 // wingless-type MMTV integration site family, member 4 // 4 D3|4 //	0.000445291	1.57871
17307184	Lats2	NM_015771 // Lats2 // large tumor suppressor 2 // 14 C3|14 // 50523 /// NM_153382 // La	2.88284e-05	1.57734
17254743	Rnu3b4	NR_002843 // Rnu3b4 // U3B small nuclear RNA 4 // 11 C|11 52.11 cM // 19861 /// NR_0044	0.000118635	1.57573
17254745	Rnu3b4	NR_002843 // Rnu3b4 // U3B small nuclear RNA 4 // 11 C|11 52.11 cM // 19861 /// NR_0044	0.000118635	1.57573
17254747	Rnu3b4	NR_002843 // Rnu3b4 // U3B small nuclear RNA 4 // 11 C|11 52.11 cM // 19861 /// NR_0044	0.000118635	1.57573
17254749	Rnu3b4	NR_002843 // Rnu3b4 // U3B small nuclear RNA 4 // 11 C|11 52.11 cM // 19861 /// NR_0044	0.000118635	1.57573
17501170	Asb5	NM_029569 // Asb5 // ankyrin repeat and SOCs box-containing 5 // 8|8 B3.1 // 76294 ///	0.000700428	1.57298
17289794	Plk2	NM_152804 // Plk2 // polo-like kinase 2 // 13|13 D2.1 // 20620 /// ENSMUST00000022212 /	6.15804e-06	1.57104
17253055	Myo1c	NM_001080774 // Myo1c // myosin IC // 11 C-E1|11 45.92 cM // 17913 /// NM_001080775 //	5.41837e-07	1.56747
17516170	Olfr904	NM_146801 // Olfr904 // olfactory receptor 904 // 9 A5|9 // 258797 /// ENSMUST000000581	0.00232644	1.56684
17250638	Specc1	NM_001029936 // Specc1 // sperm antigen with calponin homology and coiled-coil domains	5.67444e-06	1.56605
17424928	Gm8069	ENSMUST00000107809 // Gm8069 // predicted pseudogene 8069 // 5 C1|5 // 666377 /// ENSMU	0.00353754	1.56021
17515819	Ets1	XM_006510269 // Ets1 // E26 avian leukemia oncogene 1, 5 domain // 9 A4|9 17.97 cM // 2	0.000927424	1.55213
17487054	Psg26	NM_001029893 // Psg26 // pregnancy-specific glycoprotein 26 // 7 A2|7 // 574429 /// ENS	0.00152032	1.55188
17456627	Flnc	NM_001081185 // Flnc // filamin C, gamma // 6 A3.3|6 12.36 cM // 68794 /// ENSMUST00000	0.00246244	1.55009
17548938	3110040M04Rik	XM_993996 // 3110040M04Rik // RIKEN cDNA 3110040M04 gene // 1 G1|1 // 73176 /// AK01416	0.00153699	1.54712
17209041		---	0.000191383	1.53774
17275025	Gm5434	NR_003649 // Gm5434 // ubiquitin-conjugating enzyme E2F (putative) pseudogene // 12 A3|	0.00264213	1.53713
17343057	LOC102640282	XR_385514 // LOC102640282 // uncharacterized LOC102640282 // --- // 102640282 /// XR_39	0.00109484	1.53607
17387794	Olfr1160	NM_146649 // Olfr1160 // olfactory receptor 1160 // 2 E1|2 // 258643 /// ENSMUST0000009	0.00121976	1.53169
17460254		---	0.00248913	1.52805
17397511	Lhfp	NM_175386 // Lhfp // lipoma HMGIC fusion partner // 3 C|3 // 108927 /// ENSMUST00000059	0.000390235	1.52436
17516172	Olfr905	NM_146804 // Olfr905 // olfactory receptor 905 // 9 A5|9 // 258800 /// ENSMUST000000511	0.00141041	1.52196
17434711	Gm6460	NM_001037919 // Gm6460 // predicted gene 6460 // 5 A1|5 // 623898 /// XR_376740 // Gm88	0.000744608	1.52152
17330150	Gm22885	ENSMUST00000157410 // Gm22885 // predicted gene, 22885 // --- // ---	0.000280082	1.51932
17547360	Gm20738	NM_207162 // Gm20738 // predicted gene, 20738 // Y C2|Y // 382133 /// ENSMUST0000009684	0.00295537	1.5192
17350194	Gm23894	ENSMUST00000158107 // Gm23894 // predicted gene, 23894 // --- // ---	0.000792556	1.50967
17415606	Nfia	NM_001122952 // Nfia // nuclear factor I/A // 4 C4-C6|4 45.52 cM // 18027 /// NM_001122	0.000937584	1.50841
17384484	Ggta1	NM_010283 // Ggta1 // glycoprotein galactosyltransferase alpha 1, 3 // 2 B|2 23.6 cM //	0.000149777	1.5075
17280934	Prkd1	NM_008858 // Prkd1 // protein kinase D1 // 12|12 C1 // 18760 /// XM_006515588 // Prkd1	0.000395449	1.50319
17277468		---	0.00117387	1.50242
17235077	Cnn2	NM_007725 // Cnn2 // calponin 2 // 10 C1|10 // 12798 /// ENSMUST00000004784 // Cnn2 //	1.23347e-05	1.49941
17361097	Gm23927	ENSMUST00000082466 // Gm23927 // predicted gene, 23927 // --- // ---	0.00218357	1.4976
17234873	Vmn2r81	NM_175936 // Vmn2r81 // vomeronasal 2, receptor 81 // 10 C1|10 // 216144 /// ENSMUST000	0.00154261	1.49755
17453129		---	0.000120867	1.4946
17456152	Cav2	NM_016900 // Cav2 // caveolin 2 // 6|6 A2 // 12390 /// ENSMUST00000000058 // Cav2 // ca	0.000154667	1.49246
17308257	Sorbs3	NM_001271407 // Sorbs3 // sorbin and SH3 domain containing 3 // 14 D2|14 36.27 cM // 20	0.000601416	1.49196
17463656	5530400C23Rik	NM_027784 // 5530400C23Rik // RIKEN cDNA 5530400C23 gene // 6 G1|6 // 232426 /// ENSMUS	0.00179137	1.49097
17514087	2310022B05Rik	NM_175149 // 2310022B05Rik // RIKEN cDNA 2310022B05 gene // 8 E2|8 // 69551 /// ENSMUST	6.70651e-05	1.49094
17265026	Kctd11	NM_153143 // Kctd11 // potassium channel tetramerisation domain containing 11 // 11 B3|	4.51103e-05	1.48909
17487535	Gm8677	ENSMUST00000173886 // Gm8677 // predicted gene 8677 // 7 A3|7 // 667512 /// ENSMUST0000	0.00260066	1.48887
17487625	Gm8677	ENSMUST00000173886 // Gm8677 // predicted gene 8677 // 7 A3|7 // 667512 /// ENSMUST0000	0.00260066	1.48887
17402025	Dbt	NM_010022 // Dbt // dihydrolipoamide branched chain transacylase E2 // 3 G1|3 50.37 cM	0.000131179	1.48798
17530000	Pik3cb	NM_029094 // Pik3cb // phosphatidylinositol 3-kinase, catalytic, beta polypeptide // 9|	0.000925993	1.48674
17493216	A230065N10Rik	ENSMUST00000172178 // A230065N10Rik // RIKEN cDNA A230065N10 gene // --- // --- /// AK0	0.00153722	1.48519
17380199	Rbm38	XM_006499923 // Rbm38 // RNA binding motif protein 38 // 2 H3|2 // 56190 /// ENSMUST000	0.000387252	1.48023
17407188	Gm24046	ENSMUST00000083111 // Gm24046 // predicted gene, 24046 // --- // ---	0.00171585	1.4789
17394015	Jph2	NM_001205076 // Jph2 // junctophilin 2 // 2|2 H3 // 59091 /// NM_021566 // Jph2 // junc	0.00302774	1.47616
17394297	Pltp	NM_011125 // Pltp // phospholipid transfer protein // 2 H3|2 85.27 cM // 18830 /// ENSM	0.000173465	1.47514
17411018	Gm22078	ENSMUST00000157593 // Gm22078 // predicted gene, 22078 // --- // ---	0.00369353	1.47388
17548454	Tomm5	NM_001099675 // Tomm5 // translocase of outer mitochondrial membrane 5 homolog (yeast)	0.00105613	1.4723
17325648	LOC102641625	XR_397010 // LOC102641625 // uncharacterized LOC102641625 // --- // 102641625 /// ENSMU	0.00195966	1.47051
17363995	Gm22482	ENSMUST00000122563 // Gm22482 // predicted gene, 22482 // --- // ---	0.00101413	1.47048
17346956	Myl12b	ENSMUST00000038446 // Myl12b // myosin, light chain 12B, regulatory // 17 E1.3|17 // 67	0.000136267	1.47022
17259679	Metrnl	NM_144797 // Metrnl // meteorin, glial cell differentiation regulator-like // 11 E2|11	0.00016518	1.46857
17449561		---	0.00111588	1.46355
17468075	Htra2	NM_019752 // Htra2 // HtrA serine peptidase 2 // 6 C3|6 35.94 cM // 64704 /// ENSMUST00	0.000140307	1.46099
17266038	Fam101b	NM_029658 // Fam101b // family with sequence similarity 101, member B // 11|11 B4 // 76	4.6053e-05	1.45718
17474708	Nlrp9b	NM_194058 // Nlrp9b // NLR family, pyrin domain containing 9B // 7 A3|7 // 243874 /// E	0.00223622	1.45594
17244726	Myf5	NM_008656 // Myf5 // myogenic factor 5 // 10 D1|10 55.95 cM // 17877 /// ENSMUST0000000	3.27649e-06	1.45323
17331705	Adamts1	NM_009621 // Adamts1 // a disintegrin-like and metallopeptidase (reprolysin type) with	5.87027e-05	1.45028
17319554	Pmm1	NM_013872 // Pmm1 // phosphomannomutase 1 // 15 E1|15 // 29858 /// XM_006521064 // Pmm1	0.000354696	1.44757
17302976	Gm3339	ENSMUST00000163462 // Gm3339 // predicted gene 3339 // --- // --- /// ENSMUST0000016661	0.00132639	1.44752
17425077	Tbc1d2	NM_198664 // Tbc1d2 // TBC1 domain family, member 2 // 4 B1|4 // 381605 /// ENSMUST0000	2.03809e-05	1.44607
17415629	0610025J13Rik	XR_376450 // 0610025J13Rik // RIKEN cDNA 0610025J13 gene // 4 C6|4 // 78687 /// XR_3764	0.000832924	1.44487
17445453	Zfp804b	NM_001163223 // Zfp804b // zinc finger protein 804B // 5 A1|5 // 207618 /// ENSMUST0000	0.000918914	1.44456
17434718	4933402N22Rik	NM_001177510 // 4933402N22Rik // RIKEN cDNA 4933402N22 gene // 5 A1|5 // 545732 /// ENS	0.000447409	1.44435
17424592	Gm23709	ENSMUST00000104364 // Gm23709 // predicted gene, 23709 // --- // ---	0.00148687	1.4421
17301886	Lpar6	NM_175116 // Lpar6 // lysophosphatidic acid receptor 6 // 14 D3|14 // 67168 /// ENSMUST	3.41133e-06	1.43816
17362831	Ccdc86	NM_023731 // Ccdc86 // coiled-coil domain containing 86 // 19 B|19 7.41 cM // 108673 //	0.00313308	1.43694
17475564	Numbl	NM_010950 // Numbl // numb-like // 7 A3|7 // 18223 /// ENSMUST00000079258 // Numbl // n	0.00376497	1.43678
17217497	LOC102634941	XR_398888 // LOC102634941 // putative tubulin-like protein alpha-4B-like // --- // 1026	1.79216e-05	1.43656
17365617	Itprip	NM_001001738 // Itprip // inositol 1,4,5-triphosphate receptor interacting protein // 1	0.00198961	1.43585
17389273	Olfr1290	NM_001278787 // Olfr1290 // olfactory receptor 1290 // 2 E3|2 // 257662 /// NM_00127878	0.00315723	1.43476
17230611	Capn2	NM_009794 // Capn2 // calpain 2 // 1 H5|1 // 12334 /// ENSMUST00000068505 // Capn2 // c	3.55814e-06	1.43384
17545045	Kcne1l	NM_021487 // Kcne1l // potassium voltage-gated channel, Isk-related family, member 1-li	0.000577489	1.43295
17296962	Gm10408	NM_001256501 // Gm10408 // predicted gene 10408 // 14 A1|14 // 100041840 /// NM_177135	0.00124088	1.43245
17296989	Gm10408	NM_001256501 // Gm10408 // predicted gene 10408 // 14 A1|14 // 100041840 /// NM_177135	0.00124088	1.43245
17269175	Gm11555	ENSMUST00000104929 // Gm11555 // predicted gene 11555 // --- // ---	0.00375662	1.43185
17457787	Trbc1	ENSMUST00000103291 // Trbc1 // T cell receptor beta, constant region 1 // --- // --- //	0.000304385	1.43163
17305959		---	0.00045007	1.43115
17514678	Maml2	NM_001013813 // Maml2 // mastermind like 2 (Drosophila) // 9 A1|9 // 270118 /// NM_1737	5.17602e-05	1.43102
17394063	Ada	NM_001272052 // Ada // adenosine deaminase // 2 H3|2 84.44 cM // 11486 /// NM_007398 //	0.00127613	1.43005
17260668	Grb10	NM_001177629 // Grb10 // growth factor receptor bound protein 10 // 11 A1|11 7.15 cM //	5.84995e-05	1.42929
17340356	Ston1	NM_029858 // Ston1 // stonin 1 // 17|17 E5 // 77057 /// XM_006525112 // Ston1 // stonin	7.29726e-05	1.42698
17399995	S100a11	NM_016740 // S100a11 // S100 calcium binding protein A11 (calgizzarin) // 3|3 E-F // 20	1.61646e-07	1.42697
17219698	Spta1	NM_011465 // Spta1 // spectrin alpha, erythrocytic 1 // 1 H3|1 80.97 cM // 20739 /// EN	0.00321798	1.42676
17397774	Tsc22d2	NM_001081229 // Tsc22d2 // TSC22 domain family, member 2 // 3 D|3 // 72033 /// ENSMUST0	0.000389826	1.42674
17331274	Olfr206	NM_146991 // Olfr206 // olfactory receptor 206 // 16 C2|16 // 258993 /// ENSMUST0000008	0.00260029	1.42662
17357389	Ahnak	NM_001039959 // Ahnak // AHNAK nucleoprotein (desmoyokin) // 19 A|19 // 66395 /// NM_00	8.11718e-08	1.42606
17370455	Nek6	NM_021606 // Nek6 // NIMA (never in mitosis gene a)-related expressed kinase 6 // 2 B|2	6.21558e-05	1.4241
17226170	Gli2	NM_001081125 // Gli2 // GLI-Kruppel family member GLI2 // 1 E2-E4|1 52.17 cM // 14633 /	0.000344466	1.42249
17515617	Igsf9b	NM_001033323 // Igsf9b // immunoglobulin superfamily, member 9B // 9 A4|9 // 235086 ///	0.00015494	1.41821
17324671		---	0.000108662	1.41721
17401072	Tspan2	NM_001243132 // Tspan2 // tetraspanin 2 // 3|3 F3 // 70747 /// NM_027533 // Tspan2 // t	0.0030703	1.41693
17538320	Pak3	NM_001195046 // Pak3 // p21 protein (Cdc42/Rac)-activated kinase 3 // X F2|X // 18481 /	0.000372372	1.41599
17352824	Zfp521	NM_145492 // Zfp521 // zinc finger protein 521 // 18 A1|18 7.68 cM // 225207 /// ENSMUS	0.00234141	1.41599
17439464	Anxa3	NM_013470 // Anxa3 // annexin A3 // 5 E3|5 47.29 cM // 11745 /// ENSMUST00000031447 //	0.0028951	1.41593
17326711	Cxadr	NM_001025192 // Cxadr // coxsackie virus and adenovirus receptor // 16|16 C // 13052 //	0.000213623	1.41479
17251328	Pik3r6	XM_006531950 // Pik3r6 // phosphoinositide-3-kinase, regulatory subunit 6 // 11 B3|11 /	0.00198059	1.4147
17305211	Tspan14	NM_145928 // Tspan14 // tetraspanin 14 // 14 B|14 22.36 cM // 52588 /// XM_006519261 //	0.00169962	1.41467
17271118	Pitpnc1	NM_145823 // Pitpnc1 // phosphatidylinositol transfer protein, cytoplasmic 1 // 11 E1|1	4.90561e-05	1.41346
17383813	Gm13442	ENSMUST00000135749 // Gm13442 // predicted gene 13442 // --- // ---	0.00157719	1.41206
17466798	Hoxa1	NM_010449 // Hoxa1 // homeobox A1 // 6 B3|6 25.4 cM // 15394 /// ENSMUST00000000964 //	0.0030245	1.40541
17515641	AI414108	NR_027907 // AI414108 // expressed sequence AI414108 // 9|9 // 102623	0.00335435	1.40359
17504367	Gm10094	NM_001142441 // Gm10094 // predicted gene 10094 // 8 D1|8 // 100041953 /// NM_009119 //	1.95045e-07	1.40297
17502874	Tbc1d9	NM_001111304 // Tbc1d9 // TBC1 domain family, member 9 // 8|8 C3 // 71310 /// NM_027758	0.00306523	1.40247
17419418		---	0.00374418	1.40185
17422337	Megf6	NM_001162977 // Megf6 // multiple EGF-like-domains 6 // 4 E2|4 // 230971 /// XM_0065388	0.000300502	1.40102
17357444	Fads3	NM_021890 // Fads3 // fatty acid desaturase 3 // 19|19 B // 60527 /// ENSMUST0000011599	6.07983e-06	1.40018
17506353	Gm22	ENSMUST00000055537 // Gm22 // predicted gene 22 // 8 E1|8 // 195209 /// AK122564 // Gm2	0.000518438	1.39766
17465164	Rnf148	NM_027754 // Rnf148 // ring finger protein 148 // 6 A3.1|6 // 71300 /// ENSMUST00000104	0.00324283	1.39763
17502976	Ddx39	NM_197982 // Ddx39 // DEAD (Asp-Glu-Ala-Asp) box polypeptide 39 // 8 C2|8 // 68278 ///	0.00051663	1.39751
17299575	Ang	NM_007447 // Ang // angiogenin, ribonuclease, RNase A family, 5 // 14 B-C1|14 26.37 cM	0.000391117	1.39333
17524107	Panx1	NM_019482 // Panx1 // pannexin 1 // 9 A2|9 // 55991 /// ENSMUST00000056755 // Panx1 //	7.57921e-05	1.3924
17282226	Actn1	NM_134156 // Actn1 // actinin, alpha 1 // 12 C3|12 36.49 cM // 109711 /// XM_006515384	6.55907e-06	1.38915
17242785	Sbno2	NM_183426 // Sbno2 // strawberry notch homolog 2 (Drosophila) // 10 C1|10 // 216161 ///	0.00265871	1.38767
17228349	Ier5	NM_010500 // Ier5 // immediate early response 5 // 1 G3|1 66.45 cM // 15939 /// ENSMUST	0.000219421	1.38571
17259902	Slc35e4	NM_153142 // Slc35e4 // solute carrier family 35, member E4 // 11 A1|11 // 103710 /// E	0.00241237	1.38563
17403282	Ccbl2	NM_001293560 // Ccbl2 // cysteine conjugate-beta lyase 2 // 3 H1|3 // 229905 /// NM_173	0.00372549	1.3843
17364474	Pdlim1	NM_016861 // Pdlim1 // PDZ and LIM domain 1 (elfin) // 19|19 D1 // 54132 /// ENSMUST000	5.38571e-05	1.38404
17229842	Pea15a	ENSMUST00000111247 // Pea15a // phosphoprotein enriched in astrocytes 15A // 1 H3|1 79.	5.88739e-07	1.38362
17325540	Gpr156	NM_153394 // Gpr156 // G protein-coupled receptor 156 // 16 B3|16 // 239845 /// XM_0065	0.0001446	1.38359
17295308	Arhgef28	NM_012026 // Arhgef28 // Rho guanine nucleotide exchange factor (GEF) 28 // 13 D1|13 51	0.00350158	1.38151
17520624	Rbp1	NM_011254 // Rbp1 // retinol binding protein 1, cellular // 9 E3.3|9 51.36 cM // 19659	6.86923e-05	1.37912
17385574	Ly75	NM_013825 // Ly75 // lymphocyte antigen 75 // 2 C1.1|2 // 17076 /// ENSMUST00000028362	2.47259e-05	1.37692
17529043	4930542C12Rik	ENSMUST00000171096 // 4930542C12Rik // RIKEN cDNA 4930542C12 gene // --- // --- /// AK0	0.000156589	1.37632
17299862	Trav14d-2	ENSMUST00000103597 // Trav14d-2 // T cell receptor alpha variable 14D-2 // --- // --- /	0.00157048	1.37597
17299939	Trav14d-2	ENSMUST00000103597 // Trav14d-2 // T cell receptor alpha variable 14D-2 // --- // --- /	0.00157048	1.37597
17379314	Wisp2	NM_016873 // Wisp2 // WNT1 inducible signaling pathway protein 2 // 2 H3|2 // 22403 ///	0.000588462	1.37293
17469864	Tamm41	NM_026894 // Tamm41 // TAM41, mitochondrial translocator assembly and maintenance prote	7.73821e-05	1.37085
17312032	Gm17035	ENSMUST00000170557 // Gm17035 // predicted gene 17035 // --- // ---	0.0028213	1.36891
17521233	Rrp9	NM_145620 // Rrp9 // RRP9, small subunit (SSU) processome component, homolog (yeast) //	0.000869056	1.36882
17470457	Bid	NM_007544 // Bid // BH3 interacting domain death agonist // 6 F1|6 57.02 cM // 12122 //	0.000145001	1.3684
17351282	Nedd4l	NM_001114386 // Nedd4l // neural precursor cell expressed, developmentally down-regulat	0.00161118	1.36806
17532151	Scn5a	NM_001253860 // Scn5a // sodium channel, voltage-gated, type V, alpha // 9 F3-F4|9 71.3	0.000230336	1.36711
17409113	Gstm6	ENSMUST00000106684 // Gstm6 // glutathione S-transferase, mu 6 // 3 F2.3|3 // 14867 ///	0.00190968	1.36468
17294738	Vcan	NM_001081249 // Vcan // versican // 13 C3|13 45.5 cM // 13003 /// NM_001134474 // Vcan	1.83676e-05	1.36175
17445062	4930500F04Rik	NR_045758 // 4930500F04Rik // RIKEN cDNA 4930500F04 gene // 5 G3|5 // 70969	0.00298536	1.36137
17490878	Ppp1r15a	NM_008654 // Ppp1r15a // protein phosphatase 1, regulatory (inhibitor) subunit 15A // 7	0.000810338	1.36073
17430762	Oprd1	NM_013622 // Oprd1 // opioid receptor, delta 1 // 4 D1-D3|4 64.78 cM // 18386 /// ENSMU	0.0030382	1.36066
17266563	Wsb1	NM_001042565 // Wsb1 // WD repeat and SOCS box-containing 1 // 11 B5|11 // 78889 /// EN	8.95526e-05	1.3586
17478864	Mtmr10	NM_172742 // Mtmr10 // myotubularin related protein 10 // 7 C|7 // 233315 /// ENSMUST00	0.000208942	1.35723
17440667	Tpst2	NM_009419 // Tpst2 // protein-tyrosine sulfotransferase 2 // 5 F|5 54.65 cM // 22022 //	0.000174272	1.35721
17352884	Cdh2	NM_007664 // Cdh2 // cadherin 2 // 18 A1|18 10.1 cM // 12558 /// ENSMUST00000025166 //	0.000637924	1.35701
17481755	Swap70	NM_009302 // Swap70 // SWA-70 protein // 7 F1|7 57.7 cM // 20947 /// ENSMUST00000033325	3.85516e-05	1.3563
17221544	LOC102635013	XR_373232 // LOC102635013 // uncharacterized LOC102635013 // --- // 102635013 /// XR_39	0.00128154	1.35609
17511464	Gm24781	ENSMUST00000157636 // Gm24781 // predicted gene, 24781 // --- // ---	0.000567673	1.35446
17550398		---	0.000590323	1.35411
17444486	Bri3	NM_001163709 // Bri3 // brain protein I3 // 5 G2|5 // 55950 /// NM_018772 // Bri3 // br	3.0233e-06	1.35408
17513641	Slc7a5	NM_011404 // Slc7a5 // solute carrier family 7 (cationic amino acid transporter, y+ sys	0.000154794	1.3537
17431350	Ldlrap1	NM_145554 // Ldlrap1 // low density lipoprotein receptor adaptor protein 1 // 4 D3|4 //	0.00047696	1.3522
17292871	Dbn1	NM_001177371 // Dbn1 // drebrin 1 // 13 B1|13 30.06 cM // 56320 /// NM_001177372 // Dbn	9.09837e-05	1.35117
17359636	Abcc2	NM_013806 // Abcc2 // ATP-binding cassette, sub-family C (CFTR/MRP), member 2 // 19 C3|	0.000142976	1.35051
17298977	Mbl1	NM_010775 // Mbl1 // mannose-binding lectin (protein A) 1 // 14 B|14 22.36 cM // 17194	0.000742579	1.34983
17337024	Ltb	NM_008518 // Ltb // lymphotoxin B // 17 B1|17 18.59 cM // 16994 /// ENSMUST00000025262	0.0034154	1.34873
17493643	Mogat2	NM_177448 // Mogat2 // monoacylglycerol O-acyltransferase 2 // 7 E2|7 // 233549 /// ENS	0.000539154	1.34788
17444254	Slc29a4	NM_146257 // Slc29a4 // solute carrier family 29 (nucleoside transporters), member 4 //	0.00133924	1.34741
17313926	Gramd4	NM_001205353 // Gramd4 // GRAM domain containing 4 // 15 E2|15 // 223752 /// NM_172611	0.00322436	1.34714
17215650	Lrrfip1	NM_001111311 // Lrrfip1 // leucine rich repeat (in FLII) interacting protein 1 // 1 D|1	1.48746e-05	1.34711
17354189	Mcc	NM_001085373 // Mcc // mutated in colorectal cancers // 18 B3|18 23.74 cM // 328949 ///	0.0030821	1.34693
17485943	Shisa7	NM_001290291 // Shisa7 // shisa homolog 7 (Xenopus laevis) // 7 A1|7 // 232813 /// NM_1	0.000881757	1.34665
17324678		---	0.000540175	1.34558
17297059	Abhd6	NM_025341 // Abhd6 // abhydrolase domain containing 6 // 14 A1|14 // 66082 /// XM_00651	0.000117645	1.34499
17409649	Vcam1	NM_011693 // Vcam1 // vascular cell adhesion molecule 1 // 3 G1|3 50.17 cM // 22329 ///	7.28043e-05	1.34305
17513158	Bcar1	NM_001198839 // Bcar1 // breast cancer anti-estrogen resistance 1 // 8|8 D3 // 12927 //	1.82234e-06	1.34054
17220204	Pycr2	NM_133705 // Pycr2 // pyrroline-5-carboxylate reductase family, member 2 // 1|1 H5 // 6	0.000190596	1.33949
17246547	Patz1	NM_001253690 // Patz1 // POZ (BTB) and AT hook containing zinc finger 1 // 11 A1|11 //	0.000400134	1.33938
17438389	C530008M17Rik	NM_001163793 // C530008M17Rik // RIKEN cDNA C530008M17 gene // 5 E1|5 // 320827 /// XM_	0.000560158	1.33934
17503060	Palm3	NM_028877 // Palm3 // paralemmin 3 // 8|8 C3 // 74337 /// ENSMUST00000055077 // Palm3 /	0.000576284	1.33905
17546762	Mid1	NM_001290504 // Mid1 // midline 1 // X and Y|X 79.19 cM // 17318 /// NM_001290505 // Mi	0.00226111	1.33622
17404947	Ankrd50	NM_001167883 // Ankrd50 // ankyrin repeat domain 50 // 3 B|3 // 99696 /// ENSMUST000001	3.81415e-05	1.33447
17503816	Irx6	NM_022428 // Irx6 // Iroquois related homeobox 6 (Drosophila) // 8 C5|8 44.99 cM // 643	0.0009256	1.3344
17234040	Gm24172	ENSMUST00000104127 // Gm24172 // predicted gene, 24172 // --- // ---	0.00361631	1.33399
17492314	Mfge8	NM_001045489 // Mfge8 // milk fat globule-EGF factor 8 protein // 7 D3|7 44.9 cM // 173	3.66915e-05	1.33324
17234008	Rtkn2	NM_001081346 // Rtkn2 // rhotekin 2 // 10 B5.1|10 // 170799 /// XM_006513292 // Rtkn2 /	0.00289372	1.33178
17329946	Kalrn	NM_001164268 // Kalrn // kalirin, RhoGEF kinase // 16 B3|16 // 545156 /// NM_177357 //	0.000351554	1.33049
17526315	Phldb1	XM_006509913 // Phldb1 // pleckstrin homology-like domain, family B, member 1 // 9 A5.2	0.00115235	1.33029
17410748	Pdlim5	NM_001190852 // Pdlim5 // PDZ and LIM domain 5 // 3|3 H3 // 56376 /// NM_001190854 // P	0.00176117	1.32721
17260487	Tns3	NM_001083587 // Tns3 // tensin 3 // 11 A1|11 // 319939 /// XM_006514735 // Tns3 // tens	7.51399e-06	1.32639
17463673	Etv6	NM_007961 // Etv6 // ets variant 6 // 6 G2|6 64.58 cM // 14011 /// XM_006505514 // Etv6	0.00116029	1.32539
17540075	Ftsj1	NM_001290430 // Ftsj1 // FtsJ homolog 1 (E. coli) // X A1.1|X 3.73 cM // 54632 /// NM_1	4.22633e-05	1.32536
17287115	Bicd2	NM_001039179 // Bicd2 // bicaudal D homolog 2 (Drosophila) // 13 A5|13 // 76895 /// NM_	3.94303e-05	1.32174
17337497	Zfp57	NM_001013745 // Zfp57 // zinc finger protein 57 // 17 B3|17 // 22715 /// NM_001168501 /	0.000117646	1.3212
17418904	Ak2	NM_001033966 // Ak2 // adenylate kinase 2 // 4 D2.2|4 62.62 cM // 11637 /// NM_016895 /	0.00282226	1.32052
17395718	Chrna4	NM_015730 // Chrna4 // cholinergic receptor, nicotinic, alpha polypeptide 4 // 2 H4|2 1	0.0034892	1.31952
17236552	Hal	NM_010401 // Hal // histidine ammonia lyase // 10 C2-D1|10 48.49 cM // 15109 /// ENSMUS	0.000149285	1.31946
17349130	Gm22870	ENSMUST00000157501 // Gm22870 // predicted gene, 22870 // --- // ---	0.00231998	1.31787
17457722	Trbv26	ENSMUST00000103280 // Trbv26 // T cell receptor beta, variable 26 // --- // --- /// AY6	0.000584678	1.3171
17495262	Rras2	NM_025846 // Rras2 // related RAS viral (r-ras) oncogene homolog 2 // 7 F2|7 // 66922 /	9.63237e-06	1.31644
17522235	Cdc25a	NM_007658 // Cdc25a // cell division cycle 25A // 9 F2|9 59.81 cM // 12530 /// ENSMUST0	0.00362862	1.31616
17328842	Prodh	XR_384535 // Prodh // proline dehydrogenase // 16 A3|16 11.19 cM // 19125 /// ENSMUST00	0.00236702	1.31506
17461469	Gm26362	ENSMUST00000158865 // Gm26362 // predicted gene, 26362 // --- // ---	0.00373917	1.3147
17364725	Rrp12	NM_199447 // Rrp12 // ribosomal RNA processing 12 homolog (S. cerevisiae) // 19 C3|19 /	0.00015763	1.31412
17467981	Gm4409	ENSMUST00000130734 // Gm4409 // predicted gene 4409 // --- // ---	0.000518213	1.31222
17235522	Thop1	NM_022653 // Thop1 // thimet oligopeptidase 1 // 10 C1|10 39.72 cM // 50492 /// ENSMUST	0.00341568	1.30958
17444037	Mafk	NM_010757 // Mafk // v-maf musculoaponeurotic fibrosarcoma oncogene family, protein K (	0.000989108	1.30932
17235408	Dot1l	NM_199322 // Dot1l // DOT1-like, histone H3 methyltransferase (S. cerevisiae) // 10 C1|	0.00145345	1.30645
17486805	Snord23	NR_028539 // Snord23 // small nucleolar RNA, C/D box 23 // 7|7 // 100217441 /// ENSMUST	0.00295095	1.30606
17308600	Rb1	ENSMUST00000170967 // Rb1 // retinoblastoma 1 // 14 D3|14 38.73 cM // 19645	0.000462978	1.30564
17318665	Foxh1	NM_007989 // Foxh1 // forkhead box H1 // 15 D3|15 // 14106 /// ENSMUST00000037824 // Fo	0.00191624	1.30553
17323076		---	7.4479e-05	1.30523
17255788	Arhgap23	NM_021493 // Arhgap23 // Rho GTPase activating protein 23 // 11 D|11 // 58996 /// XM_00	0.00263998	1.30495
17449064	Spink2	NM_001289767 // Spink2 // serine peptidase inhibitor, Kazal type 2 // 5 C3.3|5 // 69982	0.00368305	1.30446
17273292	Dcxr	NM_026428 // Dcxr // dicarbonyl L-xylulose reductase // 11 E2|11 // 67880 /// XM_006534	0.000260967	1.30402
17215296		---	0.00375379	1.30388
17269748	Ptrf	NM_008986 // Ptrf // polymerase I and transcript release factor // 11 D|11 63.95 cM //	0.000595424	1.30235
17398581	Fbxw7	ENSMUST00000107679 // Fbxw7 // F-box and WD-40 domain protein 7 // 3 E3.3|3 37.7 cM //	0.00158545	1.30176
17408974	Cym	NM_001111143 // Cym // chymosin // 3 F2.3|3 // 229697 /// ENSMUST00000029504 // Cym //	0.000127073	1.30153
17379077	Lpin3	NM_001199118 // Lpin3 // lipin 3 // 2 H2|2 // 64899 /// NM_022883 // Lpin3 // lipin 3 /	0.00122879	1.30125
17403043	Trmt10a	NM_175389 // Trmt10a // tRNA methyltransferase 10A // 3 G3|3 // 108943 /// XM_006500843	0.00089869	1.30086
17534095	Pgrmc1	NM_016783 // Pgrmc1 // progesterone receptor membrane component 1 // X A3.3|X // 53328	0.000176121	1.30082
17478476	Gas2	NM_008087 // Gas2 // growth arrest specific 2 // 7 B5|7 32.87 cM // 14453 /// XM_006540	0.000470956	-1.30011
17408509	Atp1a1	NM_144900 // Atp1a1 // ATPase, Na+/K+ transporting, alpha 1 polypeptide // 3 F3|3 44.3	0.000108158	-1.30069
17540332	Cask	NM_001284503 // Cask // calcium/calmodulin-dependent serine protein kinase (MAGUK famil	0.000524502	-1.30073
17528456	Tln2	NM_001081242 // Tln2 // talin 2 // 9 C|9 // 70549 /// ENSMUST00000039662 // Tln2 // tal	0.00111691	-1.30095
17422832	Fam132a	NM_026125 // Fam132a // family with sequence similarity 132, member A // 4 E2|4 87.66 c	0.000138711	-1.30117
17323209	Prkdc	NM_011159 // Prkdc // protein kinase, DNA activated, catalytic polypeptide // 16 10.09	6.27926e-05	-1.30151
17346856	Ptprm	NM_008984 // Ptprm // protein tyrosine phosphatase, receptor type, M // 17 E1.1|17 37.8	0.00351958	-1.30156
17527977	Glce	NM_033320 // Glce // glucuronyl C5-epimerase // 9 C-D|9 // 93683 /// ENSMUST00000034785	0.000358914	-1.30163
17222149	Neurl3	NM_153408 // Neurl3 // neuralized homolog 3 homolog (Drosophila) // 1 B|1 // 214854 ///	0.000550893	-1.30214
17311706	D15Ertd621e	NM_145959 // D15Ertd621e // DNA segment, Chr 15, ERATO Doi 621, expressed // 15 D1|15 2	0.000880644	-1.30295
17315272	Tenc1	NM_153533 // Tenc1 // tensin like C1 domain-containing phosphatase // 15 F3|15 57.29 cM	0.00183481	-1.30305
17260357	H2afv	NM_029938 // H2afv // H2A histone family, member V // 11 A1|11 // 77605 /// ENSMUST0000	0.00220795	-1.30309
17460634	Gata2	NM_008090 // Gata2 // GATA binding protein 2 // 6 D1|6 39.2 cM // 14461 /// ENSMUST0000	0.0013601	-1.3031
17393539	2900097C17Rik	NR_024329 // 2900097C17Rik // RIKEN cDNA 2900097C17 gene // 2 H1|2 // 347740	0.000460752	-1.3033
17286332	Foxf2	NM_010225 // Foxf2 // forkhead box F2 // 13|13 A4 // 14238 /// ENSMUST00000042054 // Fo	0.00057296	-1.30337
17258140	Tmem104	NM_001033393 // Tmem104 // transmembrane protein 104 // 11 E2|11 // 320534 /// ENSMUST0	1.81031e-05	-1.30354
17390448	Trp53bp1	NM_001290830 // Trp53bp1 // transformation related protein 53 binding protein 1 // 2 E5	0.0004493	-1.30361
17246464	Olfr826	NM_146676 // Olfr826 // olfactory receptor 826 // 10 D3|10 // 258671 /// ENSMUST0000007	0.00122857	-1.30374
17353957	Spry4	NM_011898 // Spry4 // sprouty homolog 4 (Drosophila) // 18 B3|18 20.5 cM // 24066 /// E	0.000516897	-1.3038
17502714	Slc10a7	NM_001009981 // Slc10a7 // solute carrier family 10 (sodium/bile acid cotransporter fam	0.000199372	-1.30472
17420016	Id3	NM_008321 // Id3 // inhibitor of DNA binding 3 // 4 D3|4 68.34 cM // 15903 /// ENSMUST0	0.00363099	-1.30485
17371964	Sp3os	NR_045269 // Sp3os // trans-acting transcription factor 3, opposite strand // 2 C3|2 //	0.00180619	-1.30565
17272346	Rnf157	NM_027258 // Rnf157 // ring finger protein 157 // 11 E2|11 // 217340 /// ENSMUST0000010	0.00327094	-1.30644
17503260	Dnase2a	NM_010062 // Dnase2a // deoxyribonuclease II alpha // 8 C3|8 41.31 cM // 13423 /// ENSM	0.00266178	-1.30721
17284894	Asb13	NM_001267724 // Asb13 // ankyrin repeat and SOCS box-containing 13 // 13 A1|13 // 14268	0.00024115	-1.30784
17312882	H1f0	NM_008197 // H1f0 // H1 histone family, member 0 // 15 E1|15 37.7 cM // 14958 /// ENSMU	0.000204817	-1.30806
17317015	Ext1	NM_010162 // Ext1 // exostoses (multiple) 1 // 15 C|15 20.0 cM // 14042 /// ENSMUST0000	0.000166199	-1.30899
17286595	Rreb1	NM_001039188 // Rreb1 // ras responsive element binding protein 1 // 13 A3.3|13 // 6875	0.000106409	-1.30908
17252890	Smyd4	NM_001102611 // Smyd4 // SET and MYND domain containing 4 // 11 B5|11 // 319822 /// ENS	0.00107147	-1.3096
17256959	Grn	NM_008175 // Grn // granulin // 11 D|11 66.29 cM // 14824 /// ENSMUST00000049460 // Grn	0.000122046	-1.30967
17364707	Arhgap19	NM_001163495 // Arhgap19 // Rho GTPase activating protein 19 // 19|19 D1 // 71085 /// N	0.00139231	-1.30983
17548098	5730409K12Rik	XR_105990 // 5730409K12Rik // RIKEN cDNA 5730409K12 gene // 19 A|19 // 70494 /// AK1348	0.00214261	-1.31039
17392151	Jag1	NM_013822 // Jag1 // jagged 1 // 2 F3|2 67.73 cM // 16449 /// ENSMUST00000028735 // Jag	0.00327661	-1.31158
17519088	Adam10	NM_007399 // Adam10 // a disintegrin and metallopeptidase domain 10 // 9 D|9 39.53 cM /	5.52773e-05	-1.31241
17497414	Mapk1ip1	NM_001045483 // Mapk1ip1 // mitogen-activated protein kinase 1 interacting protein 1 //	0.00132212	-1.31289
17458990	Lancl2	NM_133737 // Lancl2 // LanC (bacterial lantibiotic synthetase component C)-like 2 // 6|	0.000886909	-1.31299
17470323	Erc1	NM_053204 // Erc1 // ELKS/RAB6-interacting/CAST family member 1 // 6 F1|6 // 111173 ///	0.000182607	-1.31332
17472598	C2cd5	NM_001109688 // C2cd5 // C2 calcium-dependent domain containing 5 // 6|6 G2 // 74741 //	3.94981e-05	-1.31346
17360501	Tcf7l2	NM_001142918 // Tcf7l2 // transcription factor 7 like 2, T cell specific, HMG box // 19	0.000313748	-1.31355
17439741	Aff1	NM_001080798 // Aff1 // AF4/FMR2 family, member 1 // 5 E|5 50.45 cM // 17355 /// NM_133	5.97825e-06	-1.31439
17503708	Chd9	NM_177224 // Chd9 // chromodomain helicase DNA binding protein 9 // 8 C5|8 // 109151 //	2.31803e-05	-1.31446
17437529	Stim2	NM_001081103 // Stim2 // stromal interaction molecule 2 // 5 C1|5 29.69 cM // 116873 //	0.00154817	-1.31541
17345593	Gltscr1l	NM_001100452 // Gltscr1l // GLTSCR1-like // 17 C|17 // 210982 /// XM_006523974 // Gltsc	0.0017265	-1.31551
17416141	Oma1	NM_025909 // Oma1 // OMA1 homolog, zinc metallopeptidase (S. cerevisiae) // 4 C6|4 // 6	0.00291292	-1.31593
17518109	Uaca	NM_028283 // Uaca // uveal autoantigen with coiled-coil domains and ankyrin repeats //	0.00270242	-1.3162
17372197	Osbpl6	NM_001290733 // Osbpl6 // oxysterol binding protein-like 6 // 2 C3|2 // 99031 /// NM_00	0.00124466	-1.31797
17374098	Lgr4	NM_172671 // Lgr4 // leucine-rich repeat-containing G protein-coupled receptor 4 // 2 E	1.2669e-05	-1.318
17445044	B3glct	NM_001081204 // B3glct // beta-3-glucosyltransferase // 5 G3|5 // 381694 /// ENSMUST000	0.00111176	-1.3184
17311213	Rims2	NM_001256384 // Rims2 // regulating synaptic membrane exocytosis 2 // 15 C|15 15.45 cM	0.00187213	-1.31961
17410537	4930539J05Rik	NR_030689 // 4930539J05Rik // RIKEN cDNA 4930539J05 gene // 3 G3|3 // 319587 /// ENSMUS	0.000234641	-1.31964
17242449	Trappc10	NM_001081055 // Trappc10 // trafficking protein particle complex 10 // 10 C1|10 39.72 c	2.7349e-05	-1.32007
17413915	Tgfbr1	NM_009370 // Tgfbr1 // transforming growth factor, beta receptor I // 4 B1|4 26.02 cM /	0.00255853	-1.32312
17327054	Il10rb	ENSMUST00000144215 // Il10rb // interleukin 10 receptor, beta // 16 C3.3|16 52.87 cM //	2.41479e-06	-1.32315
17338136	Cul7	NM_025611 // Cul7 // cullin 7 // 17 C|17 // 66515 /// ENSMUST00000043464 // Cul7 // cul	1.43616e-05	-1.32493
17229417	Pbx1	NM_001291508 // Pbx1 // pre B cell leukemia homeobox 1 // 1 H2.3|1 75.95 cM // 18514 //	0.000370548	-1.32498
17231366	Plekhg1	NM_001033253 // Plekhg1 // pleckstrin homology domain containing, family G (with RhoGef	0.000955657	-1.32562
17365848	Dclre1a	NM_018831 // Dclre1a // DNA cross-link repair 1A, PSO2 homolog (S. cerevisiae) // 19 D2	2.5092e-05	-1.32648
17323192	Snai2	NM_011415 // Snai2 // snail family zinc finger 2 // 16 A1|16 10.07 cM // 20583 /// ENSM	0.000763884	-1.32685
17508633	Wrn	NM_001122822 // Wrn // Werner syndrome homolog (human) // 8 A4|8 20.3 cM // 22427 /// N	0.000200971	-1.32716
17470468	Mical3	NM_001270475 // Mical3 // microtubule associated monooxygenase, calponin and LIM domain	7.69503e-05	-1.32795
17311286	Oxr1	NM_001130163 // Oxr1 // oxidation resistance 1 // 15|15 D1 // 170719 /// NM_001130164 /	7.05833e-07	-1.32825
17375841	Stard7	NM_139308 // Stard7 // START domain containing 7 // 2 F1|2 61.88 cM // 99138 /// ENSMUS	0.000812513	-1.32854
17315705	Card6	NM_001163138 // Card6 // caspase recruitment domain family, member 6 // 15 A1|15 // 239	0.00246564	-1.32895
17232116	Gm10825	NR_028580 // Gm10825 // predicted gene 10825 // 10 A3|10 // 100038752 /// ENSMUST000001	0.0028777	-1.32944
17367071	Stam	NM_011484 // Stam // signal transducing adaptor molecule (SH3 domain and ITAM motif) 1	0.000482311	-1.33123
17237835	Ctdsp2	NM_001113470 // Ctdsp2 // CTD (carboxy-terminal domain, RNA polymerase II, polypeptide	0.000632235	-1.33223
17547694	2900097C17Rik	NR_024329 // 2900097C17Rik // RIKEN cDNA 2900097C17 gene // 2 H1|2 // 347740	0.00298986	-1.33323
17435584	Insig1	NM_153526 // Insig1 // insulin induced gene 1 // 5 B1|5 // 231070 /// ENSMUST0000005915	0.00229251	-1.33343
17289742	Pde4d	NM_011056 // Pde4d // phosphodiesterase 4D, cAMP specific // 13 D2.1-D2.2|13 59.69 cM /	6.00696e-05	-1.33359
17253648	Slc46a1	NM_026740 // Slc46a1 // solute carrier family 46, member 1 // 11 B5|11 46.74 cM // 5246	0.000972607	-1.33506
17228544	Soat1	NM_009230 // Soat1 // sterol O-acyltransferase 1 // 1 G3|1 67.71 cM // 20652 /// ENSMUS	1.38421e-07	-1.33542
17499983	Kat6a	NM_001081149 // Kat6a // K(lysine) acetyltransferase 6A // 8 A2|8 // 244349 /// ENSMUST	1.73245e-07	-1.33554
17506230	6430548M08Rik	NM_001163760 // 6430548M08Rik // RIKEN cDNA 6430548M08 gene // 8 E1|8 // 234797 /// NM_	0.00136986	-1.33582
17245751	Arhgef25	NM_001166413 // Arhgef25 // Rho guanine nucleotide exchange factor (GEF) 25 // 10 D3|10	0.000110366	-1.3372
17359936		---	0.00108454	-1.33756
17503756	Rbl2	NM_001282000 // Rbl2 // retinoblastoma-like 2 // 8 C5|8 44.25 cM // 19651 /// NM_001282	1.46006e-05	-1.33803
17256754	Nbr1	NM_001252220 // Nbr1 // neighbor of Brca1 gene 1 // 11 D|11 65.36 cM // 17966 /// NM_00	0.00302698	-1.33866
17281895	Trmt5	NM_029580 // Trmt5 // TRM5 tRNA methyltransferase 5 // 12|12 D1 // 76357 /// ENSMUST000	0.000142146	-1.33924
17297080	Pxk	NM_145458 // Pxk // PX domain containing serine/threonine kinase // 14 A1|14 4.7 cM //	7.32647e-05	-1.33986
17395009	Cbln4	NM_175631 // Cbln4 // cerebellin 4 precursor protein // 2 H3|2 // 228942 /// ENSMUST000	0.000198957	-1.34
17427312	Jun	NM_010591 // Jun // jun proto-oncogene // 4 C5-C7|4 43.34 cM // 16476 /// ENSMUST000001	0.000792773	-1.34049
17436328	Yes1	NM_001205132 // Yes1 // Yamaguchi sarcoma viral (v-yes) oncogene homolog 1 // 5 B1|5 17	5.90111e-05	-1.34069
17467706	Atoh8	NM_153778 // Atoh8 // atonal homolog 8 (Drosophila) // 6 C1|6 // 71093 /// ENSMUST00000	0.000138229	-1.34077
17284147	Ppp1r13b	NM_011625 // Ppp1r13b // protein phosphatase 1, regulatory (inhibitor) subunit 13B // 1	0.00100306	-1.34088
17423792	Pnrc1	NM_001033225 // Pnrc1 // proline-rich nuclear receptor coactivator 1 // 4 A5|4 // 10876	0.00123045	-1.34144
17408074	Polr3gl	NM_001293701 // Polr3gl // polymerase (RNA) III (DNA directed) polypeptide G like // 3	0.00109654	-1.34165
17403150	Tspan5	NM_019571 // Tspan5 // tetraspanin 5 // 3 H1|3 // 56224 /// NR_121195 // Tspan5 // tetr	0.00154052	-1.34247
17238848		---	0.00316673	-1.34257
17359925	Gbf1	NM_178930 // Gbf1 // golgi-specific brefeldin A-resistance factor 1 // 19 C3|19 // 1073	5.75502e-06	-1.34259
17228624	Rasal2	NM_177644 // Rasal2 // RAS protein activator like 2 // 1 H1|1 // 226525 /// XM_00649675	0.000756158	-1.34319
17529496	Snx14	NM_172926 // Snx14 // sorting nexin 14 // 9 E3.1|9 // 244962 /// XM_006511181 // Snx14	0.000704592	-1.34551
17232684	Rev3l	NM_011264 // Rev3l // REV3-like, catalytic subunit of DNA polymerase zeta RAD54 like (S	0.000107912	-1.3463
17537993	Fam199x	NM_146261 // Fam199x // family with sequence similarity 199, X-linked // X F1|X // 2456	0.000412254	-1.34637
17528125	Smad6	NM_008542 // Smad6 // SMAD family member 6 // 9|9 D // 17130 /// ENSMUST00000041029 //	0.00143109	-1.34661
17516098	Siae	NM_011734 // Siae // sialic acid acetylesterase // 9 A4|9 20.79 cM // 22619 /// XM_0065	0.00100872	-1.34667
17256440	Stat5a	NM_001164062 // Stat5a // signal transducer and activator of transcription 5A // 11 D|1	0.00104263	-1.34707
17345926	Satb1	NM_001163630 // Satb1 // special AT-rich sequence binding protein 1 // 17 C|17 // 20230	2.32665e-05	-1.34712
17266107	Abr	NM_001291186 // Abr // active BCR-related gene // 11 B5|11 45.92 cM // 109934 /// NM_19	0.00027745	-1.34756
17294324	Cep72	NM_028959 // Cep72 // centrosomal protein 72 // 13 C1|13 // 74470 /// ENSMUST0000003645	0.00133494	-1.34773
17291525	Sox4	NM_009238 // Sox4 // SRY (sex determining region Y)-box 4 // 13 A3-A5|13 12.87 cM // 20	0.000156733	-1.34774
17497334	Mki67	NM_001081117 // Mki67 // antigen identified by monoclonal antibody Ki 67 // 7|7 F3-F5 /	1.14639e-06	-1.34882
17544545	Armcx2	NM_001166397 // Armcx2 // armadillo repeat containing, X-linked 2 // X E3|X // 67416 //	1.4602e-06	-1.34883
17411033	Spata1	NM_027617 // Spata1 // spermatogenesis associated 1 // 3 H2|3 // 70951 /// XM_006502090	0.00243353	-1.34959
17544535	Armcx6	XM_006528554 // Armcx6 // armadillo repeat containing, X-linked 6 // X E3|X // 278097 /	0.00292406	-1.35011
17301213	Ctsb	NM_007798 // Ctsb // cathepsin B // 14 D1|14 33.24 cM // 13030 /// ENSMUST00000006235 /	0.00137422	-1.35015
17237280	Phlda1	NM_009344 // Phlda1 // pleckstrin homology-like domain, family A, member 1 // 10 D1|10	9.0822e-05	-1.35017
17233637		---	0.00218394	-1.35248
17377778	Id1	ENSMUST00000109824 // Id1 // inhibitor of DNA binding 1 // 2 H1|2 75.41 cM // 15901 ///	0.000255501	-1.35297
17254984	C030037D09Rik	NR_038058 // C030037D09Rik // RIKEN cDNA C030037D09 gene // 11 C|11 // 193280 /// ENSMU	0.0001148	-1.35422
17440054	A830010M20Rik	NM_001007574 // A830010M20Rik // RIKEN cDNA A830010M20 gene // 5 E5-F|5 // 231570 /// N	0.00264111	-1.3544
17356526	Ltbp3	NM_008520 // Ltbp3 // latent transforming growth factor beta binding protein 3 // 19 B|	0.000200422	-1.3548
17353032	Garem	NM_001033445 // Garem // GRB2 associated, regulator of MAPK1 // 18 A2|18 // 381126 ///	0.000167364	-1.3549
17332695	Tiam2	NM_001286757 // Tiam2 // T cell lymphoma invasion and metastasis 2 // 17 A1|17 1.99 cM	8.31147e-06	-1.35544
17440042	Btbd8	NM_001255991 // Btbd8 // BTB (POZ) domain containing 8 // 5 E5|5 // 100503185 /// ENSMU	0.000604265	-1.35592
17533776	Ppp1r2-ps7	NR_033731 // Ppp1r2-ps7 // protein phosphatase 1, regulatory (inhibitor) subunit 2, pse	0.0025335	-1.35651
17543664	Cited1	NM_001276466 // Cited1 // Cbp/p300-interacting transactivator with Glu/Asp-rich carboxy	9.94967e-06	-1.35705
17353171	Tpgs2	NM_001004361 // Tpgs2 // tubulin polyglutamylase complex subunit 2 // 18 A2|18 // 66648	1.4588e-07	-1.35775
17466812	Hoxa3	NM_010452 // Hoxa3 // homeobox A3 // 6 B3|6 25.4 cM // 15400 /// ENSMUST00000114434 //	0.00219723	-1.35868
17243330	Nfic	NM_008688 // Nfic // nuclear factor I/C // 10 C1|10 39.72 cM // 18029 /// NM_026756 //	0.00166426	-1.35887
17238860		---	0.00312129	-1.35892
17513297	Cdyl2	NM_029441 // Cdyl2 // chromodomain protein, Y chromosome-like 2 // 8 E1|8 // 75796 ///	0.000700767	-1.35996
17478175	Myod1	NM_010866 // Myod1 // myogenic differentiation 1 // 7 B4|7 30.03 cM // 17927 /// ENSMUS	5.71871e-06	-1.36082
17212982	Aox1	NM_009676 // Aox1 // aldehyde oxidase 1 // 1 C1-C2|1 28.86 cM // 11761 /// ENSMUST00000	0.000386397	-1.36134
17453698	Orai2	NM_178751 // Orai2 // ORAI calcium release-activated calcium modulator 2 // 5 G2|5 // 2	0.000635694	-1.36153
17402305	Bcar3	NM_013867 // Bcar3 // breast cancer anti-estrogen resistance 3 // 3|3 G3 // 29815 /// X	0.000200647	-1.36154
17326266	Senp7	NM_001003971 // Senp7 // SUMO1/sentrin specific peptidase 7 // 16 C1.1|16 // 66315 ///	0.00197641	-1.36219
17442032		---	0.0027952	-1.36219
17545839	Reps2	NM_001290633 // Reps2 // RALBP1 associated Eps domain containing protein 2 // X F4|X //	3.2127e-05	-1.36303
17359953		---	0.00258191	-1.36347
17410729	Bmpr1b	NM_001277216 // Bmpr1b // bone morphogenetic protein receptor, type 1B // 3 H1|3 // 121	0.00211044	-1.36405
17351594	Tcf4	NM_001083967 // Tcf4 // transcription factor 4 // 18 E2|18 // 21413 /// NM_013685 // Tc	0.000343821	-1.36442
17355145	Mppe1	NM_172630 // Mppe1 // metallophosphoesterase 1 // 18 E1|18 // 225651 /// XM_006525888 /	5.14277e-05	-1.36451
17253461	Tlcd1	NM_001291235 // Tlcd1 // TLC domain containing 1 // 11 B5|11 // 68385 /// NM_001291237	0.00022873	-1.36513
17549186	LOC102642448	XM_006544847 // LOC102642448 // schlafen family member 13-like // --- // 102642448 ///	0.000737541	-1.36558
17526038	Arhgef12	NM_027144 // Arhgef12 // Rho guanine nucleotide exchange factor (GEF) 12 // 9|9 B // 69	5.79313e-08	-1.36585
17316956	Trps1	ENSMUST00000183421 // Trps1 // trichorhinophalangeal syndrome I (human) // 15 C|15 19.1	3.03591e-05	-1.36705
17356202	Pold4	NM_027196 // Pold4 // polymerase (DNA-directed), delta 4 // 19 A|19 // 69745 /// ENSMUS	0.0034257	-1.36736
17402485	Zgrf1	NM_197997 // Zgrf1 // zinc finger, GRF-type containing 1 // 3 G2|3 // 71643 /// XM_0065	0.000512574	-1.36744
17519364	Fam214a	NM_001113283 // Fam214a // family with sequence similarity 214, member A // 9 D|9 // 23	0.00269048	-1.36797
17449899	Cnot6l	NM_001285511 // Cnot6l // CCR4-NOT transcription complex, subunit 6-like // 5 E3|5 // 2	5.09929e-06	-1.36884
17299678	Arhgef40	NM_001145921 // Arhgef40 // Rho guanine nucleotide exchange factor (GEF) 40 // 14 C2|14	5.64007e-06	-1.36894
17317266	Fbxo32	NM_026346 // Fbxo32 // F-box protein 32 // 15|15 D2 // 67731 /// ENSMUST00000022986 //	0.00021069	-1.37131
17550426	Neat1	NR_003513 // Neat1 // nuclear paraspeckle assembly transcript 1 (non-protein coding) //	0.00021246	-1.37176
17464803	Ica1	NM_010492 // Ica1 // islet cell autoantigen 1 // 6 A1-A2|6 4.38 cM // 15893 /// ENSMUST	0.000259261	-1.3745
17468627	Prokr1	NM_021381 // Prokr1 // prokineticin receptor 1 // 6 D1|6 // 58182 /// ENSMUST0000005088	0.000252689	-1.37464
17282008	Zbtb25	NM_001172104 // Zbtb25 // zinc finger and BTB domain containing 25 // 12 D2|12 33.73 cM	6.38379e-05	-1.37547
17252912	Tlcd2	NM_027249 // Tlcd2 // TLC domain containing 2 // 11 B5|11 // 380712 /// XM_006533633 //	0.0011399	-1.37686
17291803	Pxdc1	NM_025831 // Pxdc1 // PX domain containing 1 // 13 A4|13 // 66895 /// ENSMUST0000002184	7.43077e-05	-1.37787
17268010	Acsf2	NM_153807 // Acsf2 // acyl-CoA synthetase family member 2 // 11 D|11 // 264895 /// ENSM	3.2663e-05	-1.3781
17236415	Uhrf1bp1l	NM_029166 // Uhrf1bp1l // UHRF1 (ICBP90) binding protein 1-like // 10 C2|10 // 75089 //	1.59647e-05	-1.37835
17539986	Suv39h1	NM_001290716 // Suv39h1 // suppressor of variegation 3-9 homolog 1 (Drosophila) // X A1	1.09979e-07	-1.37899
17297006	Gm16741	ENSMUST00000145085 // Gm16741 // predicted gene, 16741 // --- // ---	0.00308912	-1.37916
17360312	Add3	NM_001164099 // Add3 // adducin 3 (gamma) // 19 D2|19 47.18 cM // 27360 /// NM_00116410	2.13339e-07	-1.37931
17376446	Cdc25b	NM_001111075 // Cdc25b // cell division cycle 25B // 2 F1|2 63.29 cM // 12531 /// NM_02	0.000370993	-1.37953
17365863	Ccdc186	NM_170757 // Ccdc186 // coiled-coil domain containing 186 // 19 D2|19 // 213993 /// ENS	0.00191799	-1.37957
17435189	Kmt2e	NM_026984 // Kmt2e // lysine (K)-specific methyltransferase 2E // 5 A3|5 // 69188 /// E	0.00031443	-1.38001
17281099	Sptssa	NM_134054 // Sptssa // serine palmitoyltransferase, small subunit A // 12 C1|12 // 1047	0.00312153	-1.38069
17549018		---	0.000321913	-1.38131
17277195	Ptgr2	ENSMUST00000123693 // Ptgr2 // prostaglandin reductase 2 // 12|12 D3 // 77219 /// ENSMU	0.00302011	-1.38192
17335865	Ndufv3	NM_030087 // Ndufv3 // NADH dehydrogenase (ubiquinone) flavoprotein 3 // 17 B1|17 // 78	0.000199854	-1.38223
17352731	Npc1	NM_008720 // Npc1 // Niemann-Pick type C1 // 18 A1|18 6.15 cM // 18145 /// ENSMUST00000	0.00191488	-1.38308
17386700	Nfe2l2	NM_010902 // Nfe2l2 // nuclear factor, erythroid derived 2, like 2 // 2 C3|2 44.75 cM /	0.00173759	-1.38329
17412067	Rmdn1	NM_025476 // Rmdn1 // regulator of microtubule dynamics 1 // 4 A3|4 // 66302 /// ENSMUS	0.00125572	-1.3844
17336228	Tapbp	NM_001025313 // Tapbp // TAP binding protein // 17 B1|17 17.98 cM // 21356 /// NM_00931	8.01239e-05	-1.38507
17346744	Txndc2	NM_001146002 // Txndc2 // thioredoxin domain containing 2 (spermatozoa) // 17|17 E1.2-E	0.0033815	-1.38532
17274184	Socs2	NM_001168655 // Socs2 // suppressor of cytokine signaling 2 // 10 C2|10 49.35 cM // 216	0.000537802	-1.38621
17356002	Unc93b1	NM_001161428 // Unc93b1 // unc-93 homolog B1 (C. elegans) // 19 A|19 // 54445 /// NM_01	0.00186115	-1.3864
17257599	Milr1	NM_001271375 // Milr1 // mast cell immunoglobulin like receptor 1 // 11 E1|11 // 380732	3.27513e-05	-1.3867
17466887	Hoxa11	NM_010450 // Hoxa11 // homeobox A11 // 6 B3|6 25.4 cM // 15396 /// ENSMUST00000048026 /	0.000123316	-1.38695
17213572	Ino80dos	NR_045914 // Ino80dos // INO80 complex subunit D, opposite strand // --- // 100380944 /	0.000458082	-1.38769
17360585	Nhlrc2	NM_025811 // Nhlrc2 // NHL repeat containing 2 // 19 D2|19 // 66866 /// ENSMUST00000071	0.00031684	-1.38792
17269695	Stat5b	NM_001113563 // Stat5b // signal transducer and activator of transcription 5B // 11 D|1	0.000415223	-1.38982
17266590	Evi2a	NM_001033711 // Evi2a // ecotropic viral integration site 2a // 11 B5|11 46.81 cM // 14	0.000143628	-1.39002
17388954	Tcp11l1	NM_177190 // Tcp11l1 // t-complex 11 like 1 // 2 E2|2 // 320554 /// ENSMUST00000028597	2.26001e-06	-1.39042
17230166	Opn3	NM_010098 // Opn3 // opsin 3 // 1|1 H3 // 13603 /// XM_006496642 // Opn3 // opsin 3 //	0.00107603	-1.39133
17252081	Pld2	NM_008876 // Pld2 // phospholipase D2 // 11 B3|11 42.99 cM // 18806 /// XM_006532484 //	0.00328605	-1.39314
17276255		---	0.00170048	-1.39443
17236882	Dusp6	NM_026268 // Dusp6 // dual specificity phosphatase 6 // 10|10 C3 // 67603 /// ENSMUST00	0.000404748	-1.3949
17230231	Akt3	NM_011785 // Akt3 // thymoma viral proto-oncogene 3 // 1|1 H4-H6 // 23797 /// XM_006496	3.89571e-07	-1.39531
17330905	5330426P16Rik	ENSMUST00000169791 // 5330426P16Rik // RIKEN cDNA 5330426P16 gene // --- // --- /// AK0	0.000888616	-1.39623
17510099	Ssbp4	NM_133772 // Ssbp4 // single stranded DNA binding protein 4 // 8|8 // 76900 /// ENSMUST	0.000186993	-1.39699
17449673	Naaa	NM_001163687 // Naaa // N-acylethanolamine acid amidase // 5|5 E3 // 67111 /// NM_02597	3.09412e-05	-1.39706
17359964		---	0.000158693	-1.39706
17374833	Nusap1	NM_001042652 // Nusap1 // nucleolar and spindle associated protein 1 // 2 E5|2 // 10890	0.000256479	-1.398
17233394	Smpdl3a	NM_020561 // Smpdl3a // sphingomyelin phosphodiesterase, acid-like 3A // 10 B4|10 // 57	0.000382313	-1.39804
17418101	Ppt1	NM_008917 // Ppt1 // palmitoyl-protein thioesterase 1 // 4 D1-D3|4 57.27 cM // 19063 //	3.73136e-05	-1.39813
17330875	Bbx	ENSMUST00000066037 // Bbx // bobby sox homolog (Drosophila) // 16 B5|16 // 70508 /// EN	2.91965e-06	-1.39934
17431910	Pax7	NM_011039 // Pax7 // paired box 7 // 4 E1|4 70.83 cM // 18509 /// ENSMUST00000030508 //	0.000244458	-1.39991
17294421	Cast	NM_009817 // Cast // calpastatin // 13 C1|13 // 12380 /// XM_006517053 // Cast // calpa	3.28239e-08	-1.4013
17453726	Cux1	NM_001291233 // Cux1 // cut-like homeobox 1 // 5 G2|5 75.96 cM // 13047 /// NM_00129123	5.10121e-05	-1.40179
17509506	Clcn3	ENSMUST00000056508 // Clcn3 // chloride channel 3 // 8 B3.1|8 30.9 cM // 12725 /// NM_0	0.0005341	-1.40248
17468551	Anxa4	NM_013471 // Anxa4 // annexin A4 // 6 D1|6 37.75 cM // 11746 /// XM_006505397 // Anxa4	1.09021e-05	-1.40326
17222549	Rnf149	NM_001033135 // Rnf149 // ring finger protein 149 // 1 B|1 // 67702 /// XM_006496226 //	0.00033267	-1.4033
17332122	Tmem50b	NM_030018 // Tmem50b // transmembrane protein 50B // 16 C3.3|16 // 77975 /// XM_0065231	0.00193593	-1.40341
17226953	Mdm4	NM_008575 // Mdm4 // transformed mouse 3T3 cell double minute 4 // 1 G-G|1 57.75 cM //	2.11508e-06	-1.40347
17284253	Jag2	NM_010588 // Jag2 // jagged 2 // 12 F1|12 61.37 cM // 16450 /// ENSMUST00000075827 // J	0.000829266	-1.40605
17279131	Tnfaip2	NM_009396 // Tnfaip2 // tumor necrosis factor, alpha-induced protein 2 // 12 F1|12 60.9	0.000130685	-1.40687
17486110	Peg3	NM_008817 // Peg3 // paternally expressed 3 // 7 A2-B1|7 3.89 cM // 18616 /// ENSMUST00	7.14604e-05	-1.40791
17397968	Arhgef26	NM_001081295 // Arhgef26 // Rho guanine nucleotide exchange factor (GEF) 26 // 3 E1|3 /	0.00041323	-1.40852
17236836	Atp2b1	NM_026482 // Atp2b1 // ATPase, Ca++ transporting, plasma membrane 1 // 10|10 C3 // 6797	3.42624e-07	-1.40886
17377177	Rin2	ENSMUST00000110005 // Rin2 // Ras and Rab interactor 2 // 2 G1|2 // 74030 /// NM_028724	0.000679756	-1.40912
17271486	Abca5	NM_147219 // Abca5 // ATP-binding cassette, sub-family A (ABC1), member 5 // 11 E1|11 /	2.26079e-05	-1.41
17451987	Tpcn1	NM_145853 // Tpcn1 // two pore channel 1 // 5 F|5 // 252972 /// ENSMUST00000046426 // T	0.00225493	-1.41052
17362708	Tmem138	ENSMUST00000025568 // Tmem138 // transmembrane protein 138 // 19|19 B // 72982 /// BC05	0.000145086	-1.41073
17370043	Angptl2	NM_011923 // Angptl2 // angiopoietin-like 2 // 2 B|2 // 26360 /// ENSMUST00000004208 //	1.63542e-06	-1.41123
17236091	Tmem263	NM_001013028 // Tmem263 // transmembrane protein 263 // 10 C1|10 // 103266 /// ENSMUST0	0.000672511	-1.41216
17523921	Arhgap42	NM_027823 // Arhgap42 // Rho GTPase activating protein 42 // 9 A1|9 // 71544 /// ENSMUS	0.000642512	-1.41416
17418854	Gm12958	ENSMUST00000141242 // Gm12958 // predicted gene 12958 // --- // ---	0.000629327	-1.41439
17404601	Gnb4	NM_013531 // Gnb4 // guanine nucleotide binding protein (G protein), beta 4 // 3|3 B //	0.000206783	-1.41778
17449609	Cdkl2	NM_001276315 // Cdkl2 // cyclin-dependent kinase-like 2 (CDC2-related kinase) // 5 E2|5	0.000622535	-1.41837
17364150	Pank1	NM_001114339 // Pank1 // pantothenate kinase 1 // 19 G1-G3|19 // 75735 /// NM_023792 //	7.6254e-05	-1.41875
17517448	Hykk	NM_177351 // Hykk // hydroxylysine kinase 1 // 9 B|9 // 235386 /// ENSMUST00000039742 /	4.93021e-05	-1.41878
17434614	Tmem243	NM_001081029 // Tmem243 // transmembrane protein 243, mitochondrial // 5 A1|5 // 652925	0.00328742	-1.41892
17548110	Ppnr	X65588 // Ppnr // per-pentamer repeat gene // 19 D2|19 // 26930	0.00269394	-1.4194
17500270	Zfp703	NM_001110508 // Zfp703 // zinc finger protein 703 // 8 A2|8 // 353310 /// ENSMUST000001	5.46753e-07	-1.41965
17365098	Scd1	NM_009127 // Scd1 // stearoyl-Coenzyme A desaturase 1 // 19 C3|19 37.98 cM // 20249 ///	2.67501e-05	-1.42086
17461132	Mitf	NM_001113198 // Mitf // microphthalmia-associated transcription factor // 6 D3|6 45.05	3.19018e-05	-1.42566
17415396	Gm12610	ENSMUST00000139272 // Gm12610 // predicted gene 12610 // --- // --- /// XR_376380 // LO	0.00146749	-1.42847
17442588	Atp6v0a2	NM_011596 // Atp6v0a2 // ATPase, H+ transporting, lysosomal V0 subunit A2 // 5 F|5 // 2	0.00026381	-1.42965
17357004	Macrod1	NM_134147 // Macrod1 // MACRO domain containing 1 // 19 A|19 // 107227 /// XM_006526562	0.00297777	-1.42971
17359938		---	0.000921927	-1.4321
17283725	Clmn	NM_001040682 // Clmn // calmin // 12|12 F1 // 94040 /// NM_053155 // Clmn // calmin //	0.000692108	-1.43271
17255026	Trim25	NM_009546 // Trim25 // tripartite motif-containing 25 // 11 C|11 // 217069 /// ENSMUST0	0.00116139	-1.43401
17405764	Ift80	NM_026641 // Ift80 // intraflagellar transport 80 // 3|3 E2 // 68259 /// XM_006501966 /	0.00145265	-1.43409
17419277	Sdc3	NM_011520 // Sdc3 // syndecan 3 // 4 D2.3|4 63.63 cM // 20970 /// ENSMUST00000070478 //	0.000140606	-1.43415
17482021	Pde3b	NM_011055 // Pde3b // phosphodiesterase 3B, cGMP-inhibited // 7 F1|7 59.46 cM // 18576	0.00233396	-1.4359
17270098		---	0.00302054	-1.43613
17396369	Nceh1	NM_178772 // Nceh1 // neutral cholesterol ester hydrolase 1 // 3 A3|3 // 320024 /// ENS	9.22709e-06	-1.43623
17442909	Gbas	NM_008095 // Gbas // glioblastoma amplified sequence // 5 G1.3|5 // 14467 /// XR_377051	0.000575406	-1.43733
17427155	Cdkn2b	NM_007670 // Cdkn2b // cyclin-dependent kinase inhibitor 2B (p15, inhibits CDK4) // 4 C	1.76671e-05	-1.43812
17426517	Tle1	NM_001285529 // Tle1 // transducin-like enhancer of split 1, homolog of Drosophila E(sp	0.000131546	-1.43966
17549590		---	0.00244693	-1.4405
17545936	Car5b	NM_181315 // Car5b // carbonic anhydrase 5b, mitochondrial // X F5|X // 56078 /// ENSMU	0.000153797	-1.44241
17306863		---	0.00221812	-1.44279
17394694	B4galt5	NM_019835 // B4galt5 // UDP-Gal:betaGlcNAc beta 1,4-galactosyltransferase, polypeptide	4.6082e-05	-1.44286
17536067	Tmem47	NM_138751 // Tmem47 // transmembrane protein 47 // X|X A7.2 // 192216 /// ENSMUST000000	0.00326252	-1.4429
17453242	Auts2	NM_177047 // Auts2 // autism susceptibility candidate 2 // 5 G2|5 // 319974 /// ENSMUST	0.000376189	-1.44377
17385985	Ttc21b	NM_001047604 // Ttc21b // tetratricopeptide repeat domain 21B // 2 C1.3|2 // 73668 ///	0.000267847	-1.44586
17341231	Rgmb	NM_178615 // Rgmb // repulsive guidance molecule family member B // 17 A2|17 // 68799 /	2.27801e-05	-1.44848
17224551	Ptprn	NM_008985 // Ptprn // protein tyrosine phosphatase, receptor type, N // 1 C3|1 38.64 cM	0.000324008	-1.44966
17452294	Sh2b3	ENSMUST00000086310 // Sh2b3 // SH2B adaptor protein 3 // 5 F|5 61.99 cM // 16923 /// NM	2.41569e-07	-1.45019
17307502	Dleu2	ENSMUST00000180377 // Dleu2 // deleted in lymphocytic leukemia, 2 // --- // --- /// ENS	0.00312926	-1.45164
17519886	Gm23748	ENSMUST00000104227 // Gm23748 // predicted gene, 23748 // --- // ---	0.000956917	-1.4527
17210437		---	0.00202059	-1.45446
17202533		---	0.00134147	-1.45597
17270082	Hdac5	NM_001077696 // Hdac5 // histone deacetylase 5 // 11 D|11 // 15184 /// NM_001284248 //	4.77528e-05	-1.45704
17230078	Mnda	NM_001033450 // Mnda // myeloid cell nuclear differentiation antigen // 1 H3|1 // 38130	0.00146137	-1.4571
17386433	Dlx2	NM_010054 // Dlx2 // distal-less homeobox 2 // 2 C2|2 42.65 cM // 13392 /// ENSMUST0000	0.000215	-1.45801
17297305	Ngly1	NM_021504 // Ngly1 // N-glycanase 1 // 14 A2|14 7.08 cM // 59007 /// ENSMUST00000022310	0.0011012	-1.45912
17422996	Plag1	NM_019969 // Plag1 // pleiomorphic adenoma gene 1 // 4 A1|4 // 56711 /// ENSMUST0000000	0.00139978	-1.4625
17351811	Acaa2	NM_177470 // Acaa2 // acetyl-Coenzyme A acyltransferase 2 (mitochondrial 3-oxoacyl-Coen	1.33244e-06	-1.46401
17276642	Fut8	NM_001252616 // Fut8 // fucosyltransferase 8 // 12 C3|12 // 53618 /// AB025198 // Fut8	5.34057e-05	-1.46413
17222053	Bend6	NM_177235 // Bend6 // BEN domain containing 6 // 1 B|1 // 320705 /// ENSMUST00000062289	0.0002282	-1.46491
17539682	Gm15246	ENSMUST00000149873 // Gm15246 // predicted gene 15246 // --- // --- /// ENSMUST00000156	0.00172889	-1.46805
17394582	Prex1	NM_177782 // Prex1 // phosphatidylinositol-3,4,5-trisphosphate-dependent Rac exchange f	8.82738e-06	-1.46823
17280310	Id2	NM_010496 // Id2 // inhibitor of DNA binding 2 // 12 B|12 8.57 cM // 15902 /// ENSMUST0	6.24504e-05	-1.46832
17242207	Pcbp3	NM_021568 // Pcbp3 // poly(rC) binding protein 3 // 10|10 B5.1-B5.3 // 59093 /// XM_006	0.000113789	-1.46901
17476456	Hspb6	ENSMUST00000044048 // Hspb6 // heat shock protein, alpha-crystallin-related, B6 // 7 B1	0.000482998	-1.47046
17434890	Cacna2d1	NM_001110843 // Cacna2d1 // calcium channel, voltage-dependent, alpha2/delta subunit 1	0.00354277	-1.47182
17274620	Cmpk2	NM_020557 // Cmpk2 // cytidine monophosphate (UMP-CMP) kinase 2, mitochondrial // 12 A2	0.000259079	-1.47192
17416023	Pde4b	NM_001177980 // Pde4b // phosphodiesterase 4B, cAMP specific // 4 C6|4 46.99 cM // 1857	0.000176116	-1.47576
17310922	Matn2	NM_016762 // Matn2 // matrilin 2 // 15|15 B3.3 // 17181 /// ENSMUST00000022947 // Matn2	0.000101606	-1.47584
17422659	B930041F14Rik	NM_178699 // B930041F14Rik // RIKEN cDNA B930041F14 gene // 4 E2|4 // 230991 /// ENSMUS	0.000164194	-1.47632
17439830	Spp1	NM_001204201 // Spp1 // secreted phosphoprotein 1 // 5 E5|5 50.68 cM // 20750 /// NM_00	1.42762e-06	-1.47719
17256264	Igfbp4	NM_010517 // Igfbp4 // insulin-like growth factor binding protein 4 // 11 D|11 // 16010	3.30476e-05	-1.47807
17379229	Tox2	ENSMUST00000099110 // Tox2 // TOX high mobility group box family member 2 // 2 H3|2 //	2.26645e-05	-1.47811
17370598	Acvr2a	NM_007396 // Acvr2a // activin receptor IIA // 2 C1.1|2 28.38 cM // 11480 /// ENSMUST00	1.38424e-05	-1.47887
17495541	Syt17	NM_138649 // Syt17 // synaptotagmin XVII // 7 F2|7 63.44 cM // 110058 /// XM_006507202	0.000413643	-1.47958
17268714	Stac2	NM_146028 // Stac2 // SH3 and cysteine rich domain 2 // 11 D|11 // 217154 /// XM_006533	0.000802762	-1.47977
17525007	Dpy19l1	NM_172920 // Dpy19l1 // dpy-19-like 1 (C. elegans) // 9 A4|9 // 244745 /// XM_006510296	3.3071e-08	-1.48089
17512434	Tppp3	NM_026481 // Tppp3 // tubulin polymerization-promoting protein family member 3 // 8|8 D	0.00180564	-1.48333
17261035	Ahsa2	NM_001290655 // Ahsa2 // AHA1, activator of heat shock protein ATPase 2 // 11 A3.2|11 /	2.51505e-05	-1.48372
17311519	Nov	NM_010930 // Nov // nephroblastoma overexpressed gene // 15 D1|15 21.49 cM // 18133 ///	0.000482218	-1.48488
17408960	Cd53	NM_007651 // Cd53 // CD53 antigen // 3 F2.3|3 46.53 cM // 12508 /// ENSMUST00000038845	0.000985914	-1.48547
17275047	Ispd	NM_001289502 // Ispd // isoprenoid synthase domain containing // 12 A3|12 // 75847 ///	0.000191799	-1.48648
17261939	Gm12147	ENSMUST00000144024 // Gm12147 // predicted gene 12147 // --- // ---	0.000734976	-1.487
17263953	Zswim7	NM_027198 // Zswim7 // zinc finger SWIM-type containing 7 // 11 B2|11 // 69747 /// ENSM	1.08871e-05	-1.48799
17318013	Lynx1	NM_011838 // Lynx1 // Ly6/neurotoxin 1 // 15 D3|15 // 23936 /// ENSMUST00000023259 // L	0.00265524	-1.488
17464282	Sspn	NM_010656 // Sspn // sarcospan // 6 G3|6 77.7 cM // 16651 /// ENSMUST00000032383 // Ssp	0.000994161	-1.49276
17429476	Kcnq4	NM_001081142 // Kcnq4 // potassium voltage-gated channel, subfamily Q, member 4 // 4 D2	0.000350807	-1.4933
17216753	Mgat5	NM_145128 // Mgat5 // mannoside acetylglucosaminyltransferase 5 // 1 E3|1 // 107895 ///	6.91879e-07	-1.4943
17307231	Micu2	NM_028643 // Micu2 // mitochondrial calcium uptake 2 // 14 C2|14 // 68514 /// ENSMUST00	8.35093e-05	-1.49615
17359742	Fam178a	NM_001081225 // Fam178a // family with sequence similarity 178, member A // 19 C3|19 //	0.00202509	-1.49622
17483740	Inpp5f	NM_178641 // Inpp5f // inositol polyphosphate-5-phosphatase F // 7 F3|7 // 101490 /// E	1.61316e-05	-1.49772
17235087	Abca7	NM_013850 // Abca7 // ATP-binding cassette, sub-family A (ABC1), member 7 // 10 B4-C1|1	9.19259e-05	-1.49831
17330918	Alcam	NM_009655 // Alcam // activated leukocyte cell adhesion molecule // 16 B5|16 // 11658 /	9.4784e-05	-1.49879
17502049	2010320M18Rik	NR_029440 // 2010320M18Rik // RIKEN cDNA 2010320M18 gene // 8|8 // 72093 /// BC051496 /	0.000301913	-1.50064
17486807	Ehd2	NM_153068 // Ehd2 // EH-domain containing 2 // 7 A2|7 8.65 cM // 259300 /// ENSMUST0000	2.59043e-05	-1.50073
17288898	Lysmd3	NM_030257 // Lysmd3 // LysM, putative peptidoglycan-binding, domain containing 3 // 13	0.000109803	-1.50085
17306147	Ndrg2	NM_001145959 // Ndrg2 // N-myc downstream regulated gene 2 // 14 C2|14 // 29811 /// NM_	0.000105727	-1.50156
17465044	Tspan12	NM_173007 // Tspan12 // tetraspanin 12 // 6 A3.1|6 // 269831 /// ENSMUST00000031678 //	0.000282015	-1.50171
17201089		---	0.00138337	-1.50187
17400177	Rfx5	ENSMUST00000107254 // Rfx5 // regulatory factor X, 5 (influences HLA class II expressio	5.69374e-07	-1.50215
17437558	Pcdh7	NM_001122758 // Pcdh7 // protocadherin 7 // 5 C3-D|5 // 54216 /// NM_018764 // Pcdh7 //	0.000145347	-1.50289
17528617	Fam63b	NM_172772 // Fam63b // family with sequence similarity 63, member B // 9 D|9 // 235461	0.000790919	-1.50296
17466894	Hoxa13	NM_008264 // Hoxa13 // homeobox A13 // 6 B3|6 25.41 cM // 15398 /// ENSMUST00000047993	0.000121449	-1.50305
17462092	Zfand4	NM_001290338 // Zfand4 // zinc finger, AN1-type domain 4 // 6|6 F1 // 67492 /// XM_0065	2.13175e-05	-1.5036
17317296	Tmem65	NM_175212 // Tmem65 // transmembrane protein 65 // 15 D1|15 // 74868 /// ENSMUST0000007	2.7855e-06	-1.50429
17281084	Egln3	NM_028133 // Egln3 // egl-9 family hypoxia-inducible factor 3 // 12 C1|12 // 112407 ///	0.00109582	-1.50607
17309907	Prkaa1	NM_001013367 // Prkaa1 // protein kinase, AMP-activated, alpha 1 catalytic subunit // 1	1.23208e-06	-1.50624
17349514	Egr1	NM_007913 // Egr1 // early growth response 1 // 18 C/D|18 18.76 cM // 13653 /// ENSMUST	0.000127866	-1.50891
17538779		---	0.000162331	-1.50905
17359929		---	0.00156845	-1.51
17239113	Sash1	NM_175155 // Sash1 // SAM and SH3 domain containing 1 // 10 A1|10 // 70097 /// XM_00651	1.47942e-05	-1.51034
17350909	Chsy3	NM_001081328 // Chsy3 // chondroitin sulfate synthase 3 // 18 D3|18 // 78923 /// ENSMUS	0.00286188	-1.51114
17374455	Spred1	NM_033524 // Spred1 // sprouty protein with EVH-1 domain 1, related sequence // 2 E5|2	1.80759e-08	-1.51115
17353948	Gnpda1	NM_011937 // Gnpda1 // glucosamine-6-phosphate deaminase 1 // 18 B3|18 // 26384 /// ENS	0.000166245	-1.51158
17342298	Sox8	NM_011447 // Sox8 // SRY (sex determining region Y)-box 8 // 17 A3.3|17 12.69 cM // 206	9.06815e-05	-1.51456
17339889	Rmdn2	NM_201361 // Rmdn2 // regulator of microtubule dynamics 2 // 17 E3|17 // 381110 /// XM_	0.000164595	-1.51777
17361454	Cnih2	NM_009920 // Cnih2 // cornichon homolog 2 (Drosophila) // 19 A|19 // 12794 /// ENSMUST0	0.000180101	-1.51867
17385437	Acvr1	NM_001110204 // Acvr1 // activin A receptor, type 1 // 2 C1.1|2 // 11477 /// ENSMUST000	7.27645e-08	-1.51971
17266851	Slfn9	NM_172796 // Slfn9 // schlafen 9 // 11 C|11 // 237886 /// ENSMUST00000038211 // Slfn9 /	0.000154589	-1.52031
17219053	Ildr2	NM_001164528 // Ildr2 // immunoglobulin-like domain containing receptor 2 // 1 H2.3|1 7	0.0035237	-1.52076
17506081	Osgin1	NM_027950 // Osgin1 // oxidative stress induced growth inhibitor 1 // 8 E1|8 // 71839 /	3.16032e-05	-1.52105
17277134	Acot2	NM_134188 // Acot2 // acyl-CoA thioesterase 2 // 12|12 D3 // 171210 /// ENSMUST00000021	0.00279566	-1.5221
17333999	Zfp758	NM_145484 // Zfp758 // zinc finger protein 758 // 17 A3.3|17 // 224598 /// ENSMUST00000	0.00246647	-1.52404
17359928		---	0.00238988	-1.52561
17479668	Pde8a	NM_008803 // Pde8a // phosphodiesterase 8A // 7 D3|7 // 18584 /// ENSMUST00000026672 //	0.00291374	-1.52688
17465906	Creb3l2	NM_178661 // Creb3l2 // cAMP responsive element binding protein 3-like 2 // 6 B1|6 // 2	2.04281e-05	-1.5273
17412296	Epha7	NM_001290434 // Epha7 // Eph receptor A7 // 4 A4|4 12.42 cM // 13841 /// NM_010141 // E	2.45528e-06	-1.52781
17359918	Elovl3	NM_007703 // Elovl3 // elongation of very long chain fatty acids (FEN1/Elo2, SUR4/Elo3,	0.00181838	-1.52789
17396315	Tbl1xr1	NM_030732 // Tbl1xr1 // transducin (beta)-like 1X-linked receptor 1 // 3 A3|3 // 81004	3.74614e-07	-1.53097
17246358	Rdh5	NM_134006 // Rdh5 // retinol dehydrogenase 5 // 10 D3|10 77.19 cM // 19682 /// XM_00651	0.000250858	-1.531
17406990	Efna1	NM_010107 // Efna1 // ephrin A1 // 3 F1|3 39.04 cM // 13636 /// ENSMUST00000029566 // E	7.06387e-07	-1.53129
17365331	Pitx3	NM_008852 // Pitx3 // paired-like homeodomain transcription factor 3 // 19 C3|19 38.75	7.90388e-08	-1.53295
17339434	Lpin2	NM_001164885 // Lpin2 // lipin 2 // 17 E1.3|17 // 64898 /// NM_022882 // Lpin2 // lipin	2.55831e-06	-1.53391
17315860	Slc1a3	NM_148938 // Slc1a3 // solute carrier family 1 (glial high affinity glutamate transport	0.00185174	-1.53492
17458841	Adcyap1r1	NM_001025372 // Adcyap1r1 // adenylate cyclase activating polypeptide 1 receptor 1 // 6	0.000222874	-1.53494
17359949		---	0.00286559	-1.5354
17388974	Depdc7	NM_144804 // Depdc7 // DEP domain containing 7 // 2 E2|2 // 211896 /// ENSMUST000000285	0.000510369	-1.53563
17230174	Chml	NM_021350 // Chml // choroideremia-like // 1 H5-H6|1 81.7 cM // 12663	7.16807e-06	-1.53572
17216373	Phlpp1	NM_133821 // Phlpp1 // PH domain and leucine rich repeat protein phosphatase 1 // 1 E2.	1.88005e-07	-1.53681
17224813	Dock10	NM_001285927 // Dock10 // dedicator of cytokinesis 10 // 1 C4|1 // 210293 /// NM_175291	1.94401e-06	-1.53722
17258023	Ttyh2	NM_053273 // Ttyh2 // tweety homolog 2 (Drosophila) // 11 E2|11 // 117160 /// XM_006544	0.000408221	-1.5373
17305748	Gch1	NM_008102 // Gch1 // GTP cyclohydrolase 1 // 14 C2-3|14 24.6 cM // 14528 /// ENSMUST000	0.00167023	-1.538
17545051	Acsl4	NM_001033600 // Acsl4 // acyl-CoA synthetase long-chain family member 4 // X F2|X // 50	4.10425e-07	-1.53813
17346231	Ptprs	NM_011218 // Ptprs // protein tyrosine phosphatase, receptor type, S // 17 D|17 29.32 c	1.49541e-06	-1.54026
17296436	Parp8	NM_001081009 // Parp8 // poly (ADP-ribose) polymerase family, member 8 // 13 D2.3|13 65	4.2707e-06	-1.54116
17231118	Rcor3	NM_001290278 // Rcor3 // REST corepressor 3 // 1 H6|1 // 214742 /// NM_001290282 // Rco	1.8196e-06	-1.54278
17544631	Nxf7	NM_130888 // Nxf7 // nuclear RNA export factor 7 // X F1|X 57.25 cM // 170722 /// ENSMU	0.00351834	-1.54308
17453573	Hip1	NM_146001 // Hip1 // huntingtin interacting protein 1 // 5 F-G2|5 75.18 cM // 215114 //	8.5901e-06	-1.54319
17316754	Lrp12	NM_172814 // Lrp12 // low density lipoprotein-related protein 12 // 15 B3.1|15 // 23939	8.53288e-08	-1.54357
17404047	Zfp704	NM_133218 // Zfp704 // zinc finger protein 704 // 3 A1|3 // 170753 /// ENSMUST000000411	1.20354e-08	-1.54412
17386090	Scn7a	NM_009135 // Scn7a // sodium channel, voltage-gated, type VII, alpha // 2 C1.3|2 39.21	0.00092955	-1.54415
17234066	Ank3	NM_009670 // Ank3 // ankyrin 3, epithelial // 10 B5.3|10 36.1 cM // 11735 /// NM_146005	2.63254e-08	-1.54559
17497076	Chst15	ENSMUST00000077472 // Chst15 // carbohydrate (N-acetylgalactosamine 4-sulfate 6-O) sulf	0.00256589	-1.54585
17239656	4930403O15Rik	ENSMUST00000097355 // 4930403O15Rik // RIKEN cDNA 4930403O15 gene // --- // --- /// AK0	0.00169918	-1.54725
17245059	Lgr5	NM_010195 // Lgr5 // leucine rich repeat containing G protein coupled receptor 5 // 10	0.00139958	-1.54766
17355915	Cpt1a	NM_013495 // Cpt1a // carnitine palmitoyltransferase 1a, liver // 19 A|19 3.08 cM // 12	5.65574e-08	-1.55088
17529930	Clstn2	NM_022319 // Clstn2 // calsyntenin 2 // 9 E4|9 // 64085 /// XM_006511334 // Clstn2 // c	0.00198611	-1.552
17458393	Tmem176a	NM_001098271 // Tmem176a // transmembrane protein 176A // 6 B2.3|6 // 66058 /// NM_0253	0.000130022	-1.55255
17543870	Zdhhc15	NM_175358 // Zdhhc15 // zinc finger, DHHC domain containing 15 // X D|X // 108672 /// E	0.0016171	-1.55407
17424090	Gm24112	ENSMUST00000179159 // Gm24112 // predicted gene, 24112 // --- // ---	0.00184674	-1.55636
17396143	Car13	NM_024495 // Car13 // carbonic anhydrase 13 // 3|3 A2 // 71934 /// ENSMUST00000029071 /	1.39604e-07	-1.55903
17303625	Nr1d2	NM_011584 // Nr1d2 // nuclear receptor subfamily 1, group D, member 2 // 14 A2|14 // 35	4.69075e-06	-1.56186
17231694	Plagl1	NM_009538 // Plagl1 // pleiomorphic adenoma gene-like 1 // 10 A2|10 4.72 cM // 22634 //	5.57247e-06	-1.56198
17204135		---	0.00100537	-1.56367
17497399	Tcerg1l	NM_183289 // Tcerg1l // transcription elongation regulator 1-like // 7 F4|7 // 70571 //	0.00113378	-1.56724
17526956	Layn	NM_001033534 // Layn // layilin // 9 A5.3|9 // 244864 /// ENSMUST00000098782 // Layn //	0.00273498	-1.56751
17536436	Ar	NM_013476 // Ar // androgen receptor // X C3|X 42.82 cM // 11835 /// ENSMUST00000052837	0.00152995	-1.56823
17467806	Tcf7l1	NM_001079822 // Tcf7l1 // transcription factor 7 like 1 (T cell specific, HMG box) // 6	0.000128043	-1.569
17408483	Ptgfrn	NM_011197 // Ptgfrn // prostaglandin F2 receptor negative regulator // 3|3 F3 // 19221	9.91142e-08	-1.57067
17310673	Ank	NM_020332 // Ank // progressive ankylosis // 15 B1|15 10.23 cM // 11732 /// ENSMUST0000	0.000226337	-1.57067
17350378	4833403I15Rik	NM_029008 // 4833403I15Rik // RIKEN cDNA 4833403I15 gene // 18 C|18 // 74574 /// XM_006	0.00292291	-1.57075
17445394	A330021E22Rik	NM_172447 // A330021E22Rik // RIKEN cDNA A330021E22 gene // 5 A1|5 // 207686 /// XM_006	0.00156595	-1.57453
17518458	Igdcc4	NM_001290315 // Igdcc4 // immunoglobulin superfamily, DCC subclass, member 4 // 9 C|9 /	0.00309397	-1.57568
17211198	Sulf1	NM_001198565 // Sulf1 // sulfatase 1 // 1 A3|1 // 240725 /// NM_172294 // Sulf1 // sulf	0.00119735	-1.5757
17398218	Il12a	NM_001159424 // Il12a // interleukin 12a // 3 E1|3 31.92 cM // 16159 /// NM_008351 // I	0.0030865	-1.57578
17202577		---	0.00208122	-1.57627
17348840	Rnf125	NM_026301 // Rnf125 // ring finger protein 125 // 18 A2|18 // 67664 /// ENSMUST00000050	0.000473888	-1.57711
17286927	Jarid2	NM_001205043 // Jarid2 // jumonji, AT rich interactive domain 2 // 13 A5|13 21.66 cM //	8.09526e-07	-1.5778
17326166	Cd47	NM_010581 // Cd47 // CD47 antigen (Rh-related antigen, integrin-associated signal trans	5.87067e-06	-1.57825
17424077	B4galt1	NM_022305 // B4galt1 // UDP-Gal:betaGlcNAc beta 1,4- galactosyltransferase, polypeptide	0.000282022	-1.58229
17358274	Dock8	NM_028785 // Dock8 // dedicator of cytokinesis 8 // 19 B|19 // 76088 /// ENSMUST0000002	0.0014772	-1.58243
17359934		---	0.00281199	-1.58396
17210701		---	0.00138759	-1.58584
17307860	Ptk2b	NM_001162365 // Ptk2b // PTK2 protein tyrosine kinase 2 beta // 14 D1|14 34.36 cM // 19	3.14641e-05	-1.5873
17480740	Ucp2	NM_011671 // Ucp2 // uncoupling protein 2 (mitochondrial, proton carrier) // 7 E3|7 54.	0.00138356	-1.59006
17290242	Net1	NM_001047159 // Net1 // neuroepithelial cell transforming gene 1 // 13 A1|13 // 56349 /	1.85744e-09	-1.5902
17497829	Cdhr5	NM_001114322 // Cdhr5 // cadherin-related family member 5 // 7 F5|7 // 72040 /// NM_028	0.00115134	-1.5926
17289324	Gcnt4	NM_001166065 // Gcnt4 // glucosaminyl (N-acetyl) transferase 4, core 2 (beta-1,6-N-acet	0.00295451	-1.59285
17286254	Mboat1	NM_153546 // Mboat1 // membrane bound O-acyltransferase domain containing 1 // 13 A3.2|	1.00993e-06	-1.59326
17349601	Cxxc5	NM_133687 // Cxxc5 // CXXC finger 5 // 18|18 B3 // 67393 /// XM_006526177 // Cxxc5 // C	5.55942e-06	-1.59452
17493461	Aqp11	NM_175105 // Aqp11 // aquaporin 11 // 7 E2|7 // 66333 /// ENSMUST00000084986 // Aqp11 /	0.000198822	-1.5949
17244705	Acss3	NM_001142804 // Acss3 // acyl-CoA synthetase short-chain family member 3 // 10 D1|10 //	0.0020921	-1.59932
17372354	Ssfa2	NM_080558 // Ssfa2 // sperm specific antigen 2 // 2|2 D // 70599 /// ENSMUST00000111785	1.54735e-08	-1.59998
17475787	Dyrk1b	NM_001037957 // Dyrk1b // dual-specificity tyrosine-(Y)-phosphorylation regulated kinas	8.53353e-05	-1.6034
17546133	Frmpd4	NM_001033330 // Frmpd4 // FERM and PDZ domain containing 4 // X F5|X // 333605 /// NM_0	0.000500872	-1.6054
17310808	Dap	NM_146057 // Dap // death-associated protein // 15 B2|15 // 223453 /// ENSMUST000000445	3.92657e-09	-1.60781
17255210	Tob1	NM_009427 // Tob1 // transducer of ErbB-2.1 // 11|11 C // 22057 /// ENSMUST00000041589	1.78204e-06	-1.60799
17424215	Gm26049	ENSMUST00000157313 // Gm26049 // predicted gene, 26049 // --- // --- /// AK083369 // Dc	0.00242942	-1.60987
17355298	Dynap	NM_029346 // Dynap // dynactin associated protein // 18 E2|18 44.21 cM // 75577 /// ENS	4.24016e-06	-1.60994
17400486	Mtmr11	NM_181409 // Mtmr11 // myotubularin related protein 11 // 3 F2.1|3 // 194126 /// ENSMUS	6.80877e-07	-1.60995
17542167	BC023829	ENSMUST00000101506 // BC023829 // cDNA sequence BC023829 // X A7.1-A7.2|X // 236848 ///	5.71598e-05	-1.61015
17537048		---	0.00146249	-1.61269
17288716	Glrx	NM_053108 // Glrx // glutaredoxin // 13 C1|13 40.95 cM // 93692 /// ENSMUST00000022082	0.00128272	-1.61272
17327201	Slc5a3	NM_017391 // Slc5a3 // solute carrier family 5 (inositol transporters), member 3 // 16	9.2194e-06	-1.61322
17339529	Clip4	NM_001271483 // Clip4 // CAP-GLY domain containing linker protein family, member 4 // 1	3.54076e-06	-1.61358
17219978	Cox20	NM_025511 // Cox20 // COX20 Cox2 chaperone // 1|1 H3 // 66359 /// ENSMUST00000027781 //	8.69525e-05	-1.61516
17549398		---	0.00278047	-1.61621
17549784		---	0.00278047	-1.61621
17212461	Col3a1	NM_009930 // Col3a1 // collagen, type III, alpha 1 // 1 C1.1|1 23.67 cM // 12825 /// EN	3.22647e-05	-1.61934
17375503	AA467197	ENSMUST00000047498 // AA467197 // expressed sequence AA467197 // 2 E5|2 // 433470 /// N	3.09628e-05	-1.61979
17338210	Trerf1	NM_001097623 // Trerf1 // transcriptional regulating factor 1 // 17 C|17 // 224829 ///	2.98211e-06	-1.62095
17225929	Pam	NM_013626 // Pam // peptidylglycine alpha-amidating monooxygenase // 1 D|1 47.76 cM //	4.145e-10	-1.62286
17543024	Gm26775	ENSMUST00000180684 // Gm26775 // predicted gene, 26775 // --- // ---	0.00222217	-1.62327
17261896	Gabra1	NM_010250 // Gabra1 // gamma-aminobutyric acid (GABA) A receptor, subunit alpha 1 // 11	0.000133794	-1.62486
17206785		---	0.00205697	-1.63067
17289792	Mir1904	NR_035442 // Mir1904 // microRNA 1904 // 13|13 60.84 cM // 100316683 /// ENSMUST0000012	0.00268408	-1.63257
17257946	Sox9	NM_011448 // Sox9 // SRY (sex determining region Y)-box 9 // 11 E2|11 77.27 cM // 20682	0.0001065	-1.63611
17457807	Ephb6	NM_001146351 // Ephb6 // Eph receptor B6 // 6 B2.1|6 // 13848 /// NM_007680 // Ephb6 //	2.234e-06	-1.63966
17445735	Gnai1	NM_010305 // Gnai1 // guanine nucleotide binding protein (G protein), alpha inhibiting	3.84857e-08	-1.64026
17473639	Usp29	NM_001290994 // Usp29 // ubiquitin specific peptidase 29 // 7 A1|7 4.04 cM // 57775 ///	6.78877e-05	-1.64034
17443069	Gatsl2	NM_030719 // Gatsl2 // GATS protein-like 2 // 5|5 G1 // 80909 /// ENSMUST00000016088 //	0.00105819	-1.64351
17497150	Gm15718	ENSMUST00000131085 // Gm15718 // predicted gene 15718 // --- // ---	0.00324868	-1.64596
17401846	Vav3	NM_020505 // Vav3 // vav 3 oncogene // 3 G1|3 // 57257 /// ENSMUST00000046864 // Vav3 /	4.47074e-06	-1.64739
17268120	Pdk2	NM_133667 // Pdk2 // pyruvate dehydrogenase kinase, isoenzyme 2 // 11 D|11 59.01 cM //	0.00349668	-1.64867
17309340	Spry2	NM_011897 // Spry2 // sprouty homolog 2 (Drosophila) // 14 E2.3|14 56.16 cM // 24064 //	3.20254e-09	-1.65013
17407850	Ecm1	NM_001252653 // Ecm1 // extracellular matrix protein 1 // 3 F2.1|3 40.91 cM // 13601 //	2.42867e-05	-1.65478
17315718	Ptger4	NM_001136079 // Ptger4 // prostaglandin E receptor 4 (subtype EP4) // 15 A1|15 1.99 cM	3.33435e-05	-1.65487
17223863	Idh1	NM_010497 // Idh1 // isocitrate dehydrogenase 1 (NADP+), soluble // 1 C2|1 32.91 cM //	0.00102779	-1.65739
17294086	Adcy2	NM_153534 // Adcy2 // adenylate cyclase 2 // 13 C1|13 35.55 cM // 210044 /// ENSMUST000	0.00366884	-1.65785
17519868	D430036J16Rik	NR_040393 // D430036J16Rik // RIKEN cDNA D430036J16 gene // 9|9 // 319405 /// NR_040394	0.000923431	-1.66132
17287590	Fgfr4	NM_008011 // Fgfr4 // fibroblast growth factor receptor 4 // 13 B1|13 29.8 cM // 14186	0.000122364	-1.66244
17359816	Kazald1	NM_178929 // Kazald1 // Kazal-type serine peptidase inhibitor domain 1 // 19 C3|19 // 1	0.000849065	-1.66249
17501160	Vegfc	NM_009506 // Vegfc // vascular endothelial growth factor C // 8|8 B3 // 22341 /// ENSMU	0.0026044	-1.66254
17326801	Jam2	NM_023844 // Jam2 // junction adhesion molecule 2 // 16 C3.3|16 // 67374 /// XM_0065230	1.80019e-05	-1.66447
17227764	Rgs2	NM_009061 // Rgs2 // regulator of G-protein signaling 2 // 1 F|1 62.56 cM // 19735 ///	0.000195549	-1.66527
17326604	Robo1	NM_019413 // Robo1 // roundabout homolog 1 (Drosophila) // 16 C3.1|16 // 19876 /// XM_0	1.68015e-05	-1.66556
17270104		---	1.57761e-05	-1.67314
17457962	Tas2r135	ENSMUST00000070178 // Tas2r135 // taste receptor, type 2, member 135 // 6 B2.1|6 // 387	0.00044306	-1.67371
17348899	Dtna	XM_006525601 // Dtna // dystrobrevin alpha // 18 A2|18 12.08 cM // 13527 /// NM_0012858	0.000209853	-1.67852
17448821	Ociad2	NM_026950 // Ociad2 // OCIA domain containing 2 // 5|5 D // 433904 /// XM_006504014 //	1.81077e-05	-1.67955
17248539	Gabrb2	NM_008070 // Gabrb2 // gamma-aminobutyric acid (GABA) A receptor, subunit beta 2 // 11	0.000613347	-1.681
17538096	Rnf128	NM_001254761 // Rnf128 // ring finger protein 128 // X F1|X // 66889 /// ENSMUST0000011	2.40096e-05	-1.68822
17231100	Traf5	NM_011633 // Traf5 // TNF receptor-associated factor 5 // 1 H6|1 97.11 cM // 22033 ///	0.000101627	-1.69228
17204591		---	0.00141646	-1.69757
17456772	Strip2	NM_001037740 // Strip2 // striatin interacting protein 2 // 6 A3.3|6 // 320609 /// NM_1	1.61961e-05	-1.70016
17500626	Tusc3	NM_030254 // Tusc3 // tumor suppressor candidate 3 // 8|8 B1.2 // 80286 /// ENSMUST0000	2.49898e-06	-1.70121
17270109		---	0.00167881	-1.70224
17262600	Tcf7	NM_009331 // Tcf7 // transcription factor 7, T cell specific // 11 B1.3|11 31.86 cM //	4.80918e-06	-1.7041
17280729	Ahr	NM_013464 // Ahr // aryl-hydrocarbon receptor // 12 A3|12 15.78 cM // 11622 /// ENSMUST	1.69398e-07	-1.70732
17208383		---	0.00318235	-1.70817
17390823	Slc30a4	NM_001290993 // Slc30a4 // solute carrier family 30 (zinc transporter), member 4 // 2 E	3.92293e-07	-1.70829
17275123		---	0.00100954	-1.70854
17337152		---	0.00101447	-1.71105
17411961	Tmem64	NM_181401 // Tmem64 // transmembrane protein 64 // 4 A2|4 // 100201 /// ENSMUST00000062	0.000836704	-1.71282
17525803	Gramd1b	XM_006510240 // Gramd1b // GRAM domain containing 1B // 9|9 B // 235283 /// NM_172768 /	0.000281982	-1.71324
17395985	Zfhx4	NM_030708 // Zfhx4 // zinc finger homeodomain 4 // 3 A1|3 // 80892 /// ENSMUST000000262	1.09617e-06	-1.71389
17439367	Cxcl13	NM_018866 // Cxcl13 // chemokine (C-X-C motif) ligand 13 // 5 E3|5 // 55985 /// ENSMUST	0.00269949	-1.71575
17533124	Ssxb9	NM_199066 // Ssxb9 // synovial sarcoma, X member B, breakpoint 9 // X A1.1|X // 387131	0.002473	-1.71801
17230055	Gm16340	XM_006497081 // Gm16340 // predicted gene 16340 // 1|1 80.65 cM // 100504287 /// ENSMUS	0.00198585	-1.71931
17501688	Zfp964	NM_001177527 // Zfp964 // zinc finger protein 964 // 8 B3.3|8 // 636741 /// ENSMUST0000	0.00102486	-1.72356
17288699	Ell2	NM_138953 // Ell2 // elongation factor RNA polymerase II 2 // 13 C1|13 // 192657 /// EN	9.24555e-08	-1.72497
17282343	Adam4	ENSMUST00000085319 // Adam4 // a disintegrin and metallopeptidase domain 4 // 12 D1|12	0.00213039	-1.72506
17520233	Ctsh	NM_007801 // Ctsh // cathepsin H // 9 E3.1|9 47.4 cM // 13036 /// ENSMUST00000034915 //	1.23489e-05	-1.72737
17470119	Ret	NM_001080780 // Ret // ret proto-oncogene // 6 E3-F1|6 55.86 cM // 19713 /// NM_009050	0.00010782	-1.72814
17225138	Htr2b	NM_008311 // Htr2b // 5-hydroxytryptamine (serotonin) receptor 2B // 1 C5|1 // 15559 //	0.00336776	-1.74138
17449964	Prkg2	NM_008926 // Prkg2 // protein kinase, cGMP-dependent, type II // 5 E3|5 48.35 cM // 190	2.47354e-06	-1.74718
17206505		---	0.00135111	-1.74942
17409873	Tmem56	NM_178936 // Tmem56 // transmembrane protein 56 // 3|3 G3 // 99887 /// XM_006502477 //	1.94783e-05	-1.75253
17447218	Mxd4	NM_010753 // Mxd4 // Max dimerization protein 4 // 5 B2|5 17.84 cM // 17122 /// ENSMUST	0.000234333	-1.75866
17435055	Gsap	NM_175437 // Gsap // gamma-secretase activating protein // 5 A3|5 // 212167 /// XM_0065	3.35929e-07	-1.76194
17495320	Cyp2r1	NM_177382 // Cyp2r1 // cytochrome P450, family 2, subfamily r, polypeptide 1 // 7 F1|7	0.000561804	-1.76319
17519821	Myo6	NM_001039546 // Myo6 // myosin VI // 9 E1|9 43.98 cM // 17920 /// ENSMUST00000035889 //	1.72209e-07	-1.7636
17230176	Pld5	NM_001195816 // Pld5 // phospholipase D family, member 5 // 1 H4|1 // 319455 /// NM_176	0.00110343	-1.7641
17202837		---	0.00109924	-1.76431
17378600	Epb4.1l1	NM_001006664 // Epb4.1l1 // erythrocyte protein band 4.1-like 1 // 2 H1|2 77.39 cM // 1	1.49218e-07	-1.76615
17355286	Rab27b	NM_001082553 // Rab27b // RAB27B, member RAS oncogene family // 18 E2|18 43.89 cM // 80	4.55955e-05	-1.76704
17257906	Map2k6	NM_011943 // Map2k6 // mitogen-activated protein kinase kinase 6 // 11|11 E1 // 26399 /	5.14672e-06	-1.76784
17401563	Slc16a4	NM_146136 // Slc16a4 // solute carrier family 16 (monocarboxylic acid transporters), me	3.56531e-05	-1.77234
17498467	Ano1	NM_001242349 // Ano1 // anoctamin 1, calcium activated chloride channel // 7 F5|7 // 10	0.00136725	-1.77235
17491701	A230057D06Rik	NR_015533 // A230057D06Rik // RIKEN cDNA A230057D06 gene // 7 B5|7 // 319893 /// AK0387	0.0033636	-1.77302
17456900	Cpa5	NM_144537 // Cpa5 // carboxypeptidase A5 // 6 A3.3|6 // 74649 /// ENSMUST00000062758 //	0.000259761	-1.77506
17290083	Emb	NM_010330 // Emb // embigin // 13 D2.3|13 // 13723 /// ENSMUST00000022242 // Emb // emb	6.88329e-05	-1.77696
17281885	Six4	NM_011382 // Six4 // sine oculis-related homeobox 4 // 12 C3|12 // 20474 /// ENSMUST000	1.01479e-07	-1.77959
17477946	Mamstr	NM_172418 // Mamstr // MEF2 activating motif and SAP domain containing transcriptional	1.60037e-05	-1.78
17311173	Baalc	NM_080640 // Baalc // brain and acute leukemia, cytoplasmic // 15 C|15 15.18 cM // 1184	0.000327131	-1.78513
17473423	Ssc5d	NM_173008 // Ssc5d // scavenger receptor cysteine rich domain containing (5 domains) //	1.37972e-05	-1.78724
17200775		---	0.000925014	-1.78769
17250660	Adora2b	NM_007413 // Adora2b // adenosine A2b receptor // 11 B2|11 // 11541 /// ENSMUST00000018	5.39713e-08	-1.79127
17242281	Adarb1	NM_001024837 // Adarb1 // adenosine deaminase, RNA-specific, B1 // 10 C|10 39.72 cM //	0.000880517	-1.79217
17301594	Stc1	NM_009285 // Stc1 // stanniocalcin 1 // 14 D2|14 // 20855 /// ENSMUST00000014957 // Stc	0.000930726	-1.79284
17497847	Sct	NM_001287171 // Sct // secretin // 7 F5|7 // 20287 /// NM_011328 // Sct // secretin //	0.00156895	-1.79451
17294773	Gm24498	ENSMUST00000158445 // Gm24498 // predicted gene, 24498 // --- // ---	0.00215235	-1.79464
17547909	Gm19551	AK085580 // Gm19551 // predicted gene, 19551 // 15|15 20.6 cM // 100503094	0.000577982	-1.79655
17202379		---	0.00148438	-1.80258
17424092	Gm25931	ENSMUST00000175230 // Gm25931 // predicted gene, 25931 // --- // ---	3.16145e-05	-1.81266
17286962	Mylip	NM_153789 // Mylip // myosin regulatory light chain interacting protein // 13 A5|13 //	0.00215825	-1.81376
17326814	Gm25908	ENSMUST00000157624 // Gm25908 // predicted gene, 25908 // --- // ---	2.35707e-05	-1.81454
17203977		---	0.00371661	-1.8207
17329298	Etv5	NM_023794 // Etv5 // ets variant 5 // 16 B1|16 // 104156 /// ENSMUST00000079601 // Etv5	1.03379e-08	-1.82374
17341698		---	0.000383141	-1.82433
17376993	Pcsk2	NM_008792 // Pcsk2 // proprotein convertase subtilisin/kexin type 2 // 2 F3-H2|2 70.89	0.00286702	-1.82726
17276273	Slc38a6	NM_001037717 // Slc38a6 // solute carrier family 38, member 6 // 12 C3|12 // 625098 ///	8.99318e-09	-1.83059
17205053		---	0.00216503	-1.83263
17209243		---	0.00216503	-1.83263
17512153	Cdh11	NM_009866 // Cdh11 // cadherin 11 // 8 D2|8 50.44 cM // 12552 /// XM_006530624 // Cdh11	5.03979e-05	-1.83429
17308817	Tnfsf11	NM_011613 // Tnfsf11 // tumor necrosis factor (ligand) superfamily, member 11 // 14 D3|	0.00213244	-1.83646
17486099	Zim1	NM_011769 // Zim1 // zinc finger, imprinted 1 // 7 A1|7 3.87 cM // 22776 /// ENSMUST000	2.29296e-05	-1.83813
17529218	Htr1b	ENSMUST00000051005 // Htr1b // 5-hydroxytryptamine (serotonin) receptor 1B // 9 E1|9 44	2.85631e-05	-1.84504
17208633		---	0.00292754	-1.85242
17548074	Dpysl3	NM_001291455 // Dpysl3 // dihydropyrimidinase-like 3 // 18 B3|18 // 22240 /// ENSMUST00	9.35382e-07	-1.85432
17540171	Gm25728	ENSMUST00000104525 // Gm25728 // predicted gene, 25728 // --- // ---	0.00212037	-1.85669
17480880	Pde2a	NM_001008548 // Pde2a // phosphodiesterase 2A, cGMP-stimulated // 7 E3|7 // 207728 ///	7.88281e-07	-1.85792
17310882	Cpq	NM_018755 // Cpq // carboxypeptidase Q // 15|15 B3.2 // 54381 /// NM_176073 // Cpq // c	0.000109536	-1.85874
17414188	Slc44a1	NM_001159633 // Slc44a1 // solute carrier family 44, member 1 // 4 B2|4 // 100434 /// N	3.23661e-09	-1.86018
17387385	Calcrl	NM_018782 // Calcrl // calcitonin receptor-like // 2 D|2 // 54598 /// ENSMUST0000007426	2.4988e-05	-1.86138
17359960		---	0.00146479	-1.86347
17385853	Grb14	NM_016719 // Grb14 // growth factor receptor bound protein 14 // 2 C1.3|2 // 50915 ///	4.11051e-06	-1.86756
17412539	Rragd	NM_027491 // Rragd // Ras-related GTP binding D // 4 A5|4 14.57 cM // 52187 /// ENSMUST	7.04999e-05	-1.86827
17493526	Capn5	NM_007602 // Capn5 // calpain 5 // 7 E2|7 // 12337 /// XM_006507275 // Capn5 // calpain	1.83362e-06	-1.86847
17540501	Syn1	NM_001110780 // Syn1 // synapsin I // X A1-A4|X 16.37 cM // 20964 /// NM_013680 // Syn1	2.39875e-06	-1.86849
17381940	Nebl	ENSMUST00000124270 // Nebl // nebulette // 2|2 A2 // 74103 /// NM_028757 // Nebl // neb	0.00062178	-1.87242
17529708	Chst2	NM_018763 // Chst2 // carbohydrate sulfotransferase 2 // 9 E3.2-3.3|9 // 54371 /// ENSM	1.84685e-07	-1.87298
17232119	Slc2a12	NM_178934 // Slc2a12 // solute carrier family 2 (facilitated glucose transporter), memb	0.00213431	-1.87508
17339574	Ehd3	NM_020578 // Ehd3 // EH-domain containing 3 // 17 E2|17 45.2 cM // 57440 /// ENSMUST000	0.000166528	-1.88429
17270105		---	2.18806e-05	-1.88894
17257444	Ace	NM_001281819 // Ace // angiotensin I converting enzyme (peptidyl-dipeptidase A) 1 // 11	0.000267247	-1.89366
17227198	Lgr6	NM_001033409 // Lgr6 // leucine-rich repeat-containing G protein-coupled receptor 6 //	3.35905e-05	-1.90378
17294696	Rasa1	NM_145452 // Rasa1 // RAS p21 protein activator 1 // 13 C3|13 45.05 cM // 218397 /// EN	1.66973e-07	-1.91234
17456001	Glcci1	NM_133236 // Glcci1 // glucocorticoid induced transcript 1 // 6 A1|6 // 170772 /// ENSM	4.1903e-07	-1.91904
17423490	Ripk2	NM_138952 // Ripk2 // receptor (TNFRSF)-interacting serine-threonine kinase 2 // 4 A2|4	8.97776e-08	-1.91971
17267418	A130040M12Rik	AK037717 // A130040M12Rik // RIKEN cDNA A130040M12 gene // 11 C|11 // 319269	9.015e-07	-1.92091
17461330	Lrrn1	NM_008516 // Lrrn1 // leucine rich repeat protein 1, neuronal // 6 E1|6 // 16979 /// EN	0.00179449	-1.93233
17316120	Cdh6	NM_007666 // Cdh6 // cadherin 6 // 15 A1|15 // 12563 /// XM_006520018 // Cdh6 // cadher	1.15736e-05	-1.93276
17359767	Gm25482	ENSMUST00000083225 // Gm25482 // predicted gene, 25482 // --- // ---	3.29904e-05	-1.93361
17514732	Sesn3	NM_030261 // Sesn3 // sestrin 3 // 9|9 A3 // 75747 /// ENSMUST00000034507 // Sesn3 // s	8.08e-06	-1.93491
17368646	Olfm1	ENSMUST00000113920 // Olfm1 // olfactomedin 1 // 2 A3|2 // 56177 /// D78264 // Olfm1 //	0.000428411	-1.93828
17322219	Sp7	NM_130458 // Sp7 // Sp7 transcription factor 7 // 15 F3|15 // 170574 /// ENSMUST0000007	0.00047407	-1.95335
17328947	Tbx1	NM_001285472 // Tbx1 // T-box 1 // 16 A3|16 11.51 cM // 21380 /// NM_001285476 // Tbx1	4.61659e-07	-1.95648
17317675	St3gal1	NM_009177 // St3gal1 // ST3 beta-galactoside alpha-2,3-sialyltransferase 1 // 15 D2|15	5.66237e-09	-1.95766
17284527	Ighv1-18	ENSMUST00000103504 // Ighv1-18 // immunoglobulin heavy variable V1-18 // --- // ---	0.00236853	-1.95783
17405154	Maml3	NM_001004176 // Maml3 // mastermind like 3 (Drosophila) // 3 C|3 // 433586 /// ENSMUST0	1.89764e-10	-1.96612
17314840	Aqp5	NM_009701 // Aqp5 // aquaporin 5 // 15 F1|15 56.13 cM // 11830 /// ENSMUST00000088200 /	0.00160726	-1.97384
17396162	Car2	NM_009801 // Car2 // carbonic anhydrase 2 // 3 A1|3 3.23 cM // 12349 /// XM_006530050 /	0.000141391	-1.97444
17535245	Aff2	NM_008032 // Aff2 // AF4/FMR2 family, member 2 // X|X A5 // 14266 /// ENSMUST0000003353	3.66096e-06	-1.99064
17210617		---	0.0036919	-1.99106
17210787		---	0.000654991	-1.99625
17310837	Sema5a	NM_009154 // Sema5a // sema domain, seven thrombospondin repeats (type 1 and type 1-lik	3.69506e-06	-2.00054
17453794	Gm20485	ENSMUST00000174452 // Gm20485 // predicted gene 20485 // --- // ---	2.90166e-05	-2.00166
17355304	4930503L19Rik	NM_172967 // 4930503L19Rik // RIKEN cDNA 4930503L19 gene // 18 E2|18 // 269033 /// ENSM	1.34537e-08	-2.0059
17347619	Slc8a1	NM_001112798 // Slc8a1 // solute carrier family 8 (sodium/calcium exchanger), member 1	0.000113027	-2.01286
17204535		---	0.00290468	-2.01363
17474224	Pnmal2	NM_001099636 // Pnmal2 // PNMA-like 2 // 7 A2|7 // 434128 /// ENSMUST00000094807 // Pnm	9.91148e-05	-2.01452
17354101	Dpysl3	NM_001291455 // Dpysl3 // dihydropyrimidinase-like 3 // 18 B3|18 // 22240 /// NM_009468	1.21437e-08	-2.01906
17445922	Reln	NM_011261 // Reln // reelin // 5 A3-B1|5 9.98 cM // 19699 /// ENSMUST00000062372 // Rel	1.63735e-09	-2.03197
17257405	Tanc2	NM_181071 // Tanc2 // tetratricopeptide repeat, ankyrin repeat and coiled-coil containi	5.94033e-07	-2.0352
17311179	Fzd6	NM_001162494 // Fzd6 // frizzled homolog 6 (Drosophila) // 15 B3.1|15 15.22 cM // 14368	1.42093e-07	-2.03872
17204525		---	0.00241289	-2.04802
17226593	Cxcr4	NM_009911 // Cxcr4 // chemokine (C-X-C motif) receptor 4 // 1 E4|1 56.43 cM // 12767 //	0.000357553	-2.04817
17550474	A130040M12Rik	AK037717 // A130040M12Rik // RIKEN cDNA A130040M12 gene // 11 C|11 // 319269	0.000140804	-2.04851
17239360		---	0.000173195	-2.05178
17203183		---	0.00370895	-2.05343
17281880	Six1	NM_009189 // Six1 // sine oculis-related homeobox 1 // 12 C3|12 30.34 cM // 20471 /// E	2.07122e-10	-2.06271
17204347		---	0.000589536	-2.06351
17288992	Edil3	NM_001037987 // Edil3 // EGF-like repeats and discoidin I-like domains 3 // 13 C3|13 //	4.14358e-06	-2.06595
17206199		---	0.000302977	-2.06817
17311191	Cthrc1	NM_026778 // Cthrc1 // collagen triple helix repeat containing 1 // 15|15 C // 68588 //	8.89661e-05	-2.06996
17318083	Ly6a	NM_001271416 // Ly6a // lymphocyte antigen 6 complex, locus A // 15 D3|15 34.29 cM // 1	0.00196167	-2.08136
17360406	Pdcd4	NM_001168491 // Pdcd4 // programmed cell death 4 // 19 D2|19 48.73 cM // 18569 /// NM_0	0.000397643	-2.09283
17229639	Pcp4l1	NM_025557 // Pcp4l1 // Purkinje cell protein 4-like 1 // 1 H3|1 // 66425 /// XM_0064969	0.000338174	-2.09654
17281927	Kcnh5	NM_172805 // Kcnh5 // potassium voltage-gated channel, subfamily H (eag-related), membe	0.000485092	-2.10192
17472760	Bhlhe41	NM_001271768 // Bhlhe41 // basic helix-loop-helix family, member e41 // 6 G2-G3|6 77.7	1.64916e-07	-2.1131
17222777	Slc40a1	NM_016917 // Slc40a1 // solute carrier family 40 (iron-regulated transporter), member 1	0.000676076	-2.11478
17218277	Nmnat2	NM_175460 // Nmnat2 // nicotinamide nucleotide adenylyltransferase 2 // 1 G3|1 // 22651	2.76389e-07	-2.12209
17439037	Parm1	NM_145562 // Parm1 // prostate androgen-regulated mucin-like protein 1 // 5 E2|5 // 231	0.00267786	-2.13721
17266698	Myo1d	NM_177390 // Myo1d // myosin ID // 11 B5|11 47.95 cM // 338367 /// XM_006533586 // Myo1	3.52285e-08	-2.14881
17329479	Cldn1	NM_016674 // Cldn1 // claudin 1 // 16 B2|16 // 12737 /// ENSMUST00000023154 // Cldn1 //	3.59203e-06	-2.14938
17402412	Ndst4	NM_022565 // Ndst4 // N-deacetylase/N-sulfotransferase (heparin glucosaminyl) 4 // 3 H1	0.000287717	-2.15135
17510685	Ednra	NM_010332 // Ednra // endothelin receptor type A // 8 C2|8 // 13617 /// ENSMUST00000034	2.89629e-06	-2.15168
17404011	Hey1	NM_010423 // Hey1 // hairy/enhancer-of-split related with YRPW motif 1 // 3 A1|3 2.15 c	0.000132806	-2.162
17516352	Clmp	ENSMUST00000034522 // Clmp // CXADR-like membrane protein // 9 A5.1|9 // 71566 /// NM_1	1.35226e-10	-2.17045
17200521		---	0.00310266	-2.17535
17200391		---	0.00198955	-2.19771
17200707		---	0.000377172	-2.20168
17374618	Disp2	ENSMUST00000110846 // Disp2 // dispatched homolog 2 (Drosophila) // 2 E5|2 // 214240 //	1.66548e-06	-2.20987
17429514	Mir30e	NR_029602 // Mir30e // microRNA 30e // 4|4 // 723836 /// ENSMUST00000083475 // Mir30e /	0.000660374	-2.21714
17204423		---	0.000953879	-2.23159
17339460	Lpin2	AK048657 // Lpin2 // lipin 2 // 17 E1.3|17 // 64898	0.00100362	-2.2479
17475342	Tgfb1	NM_011577 // Tgfb1 // transforming growth factor, beta 1 // 7 A3|7 13.98 cM // 21803 //	2.4227e-10	-2.26497
17457794	Trbj2-3	ENSMUST00000103295 // Trbj2-3 // T cell receptor beta joining 2-3 // --- // --- /// AB1	9.1984e-05	-2.28646
17309154	Kctd12	NM_177715 // Kctd12 // potassium channel tetramerisation domain containing 12 // 14 E2.	4.62274e-06	-2.28793
17281908	Tmem30b	NM_178715 // Tmem30b // transmembrane protein 30B // 12 C3|12 // 238257 /// ENSMUST0000	2.6502e-06	-2.29429
17504019	Ap3s1-ps2	ENSMUST00000178107 // Ap3s1-ps2 // adaptor-related protein complex 3, sigma 1 subunit,	0.0030978	-2.30186
17208963		---	0.00109739	-2.33293
17242232	Col18a1	NM_001109991 // Col18a1 // collagen, type XVIII, alpha 1 // 10 B5-C1|10 39.72 cM // 128	3.06818e-09	-2.34251
17547873	Gm19760	AK157532 // Gm19760 // predicted gene, 19760 // 15|15 16.1 cM // 100503540	0.000268892	-2.34643
17291874	Nrn1	NM_153529 // Nrn1 // neuritin 1 // 13 A3.3|13 // 68404 /// XM_006516738 // Nrn1 // neur	1.90546e-08	-2.35199
17202147		---	0.00340988	-2.38409
17525746	AW551984	NM_001199556 // AW551984 // expressed sequence AW551984 // 9 A5.1|9 // 244810 /// NM_17	2.22743e-05	-2.44225
17205005		---	0.000823937	-2.47051
17375859	Dusp2	NM_010090 // Dusp2 // dual specificity phosphatase 2 // 2 F1|2 // 13537 /// ENSMUST0000	1.45587e-06	-2.53383
17289547	Etv1	NM_007960 // Etv1 // ets variant 1 // 12 A3-B1|12 17.99 cM // 14009 /// XM_006514965 //	2.27657e-07	-2.53935
17205249		---	0.000122973	-2.56613
17209439		---	0.000122973	-2.56613
17476866	Tshz3	NM_172298 // Tshz3 // teashirt zinc finger family member 3 // 7 B2|7 // 243931 /// XM_0	2.27051e-08	-2.56781
17231252	Camk1g	NM_144817 // Camk1g // calcium/calmodulin-dependent protein kinase I gamma // 1 H6|1 97	1.24225e-06	-2.57036
17360942	Gal	NM_010253 // Gal // galanin // 19 A|19 3.16 cM // 14419 /// ENSMUST00000025842 // Gal /	0.00117521	-2.61247
17435107	Lrrc17	NM_028977 // Lrrc17 // leucine rich repeat containing 17 // 5 A3|5 // 74511 /// ENSMUST	4.60349e-07	-2.67818
17230045	Ifi204	NM_008329 // Ifi204 // interferon activated gene 204 // 1 H3|1 80.63 cM // 15951 /// XM	0.000639031	-2.69084
17370309	Ptgs1	NM_008969 // Ptgs1 // prostaglandin-endoperoxide synthase 1 // 2 B|2 24.19 cM // 19224	2.59684e-08	-2.69754
17310565	Cdh18	NM_001081299 // Cdh18 // cadherin 18 // 15 A2|15 // 320865 /// XM_006520094 // Cdh18 //	4.28342e-05	-2.80905
17216478	Serpinb8	NM_001159748 // Serpinb8 // serine (or cysteine) peptidase inhibitor, clade B, member 8	3.51376e-05	-2.85272
17423121	Car8	NM_007592 // Car8 // carbonic anhydrase 8 // 4 A1|4 3.53 cM // 12319 /// ENSMUST0000006	7.04206e-10	-2.91658
17375557	Sema6d	NM_001290997 // Sema6d // sema domain, transmembrane domain (TM), and cytoplasmic domai	5.78985e-10	-2.95286
17333686	Lix1	BC063057 // Lix1 // limb expression 1 homolog (chicken) // 17|17 A3.1 // 66643 /// NM_0	0.00217088	-3.04163
17202907		---	0.00354784	-3.14069
17204737		---	0.00203285	-3.15063
17224180	Igfbp5	NM_010518 // Igfbp5 // insulin-like growth factor binding protein 5 // 1 C3|1 36.94 cM	6.05931e-06	-3.28749
17355135	Mc4r	NM_016977 // Mc4r // melanocortin 4 receptor // 18 E1|18 // 17202 /// ENSMUST0000005794	4.22005e-05	-3.33483
17233384	Fabp7	NM_021272 // Fabp7 // fatty acid binding protein 7, brain // 10 B4|10 // 12140 /// ENSM	0.00189952	-3.41008
17534051	Il13ra1	NM_133990 // Il13ra1 // interleukin 13 receptor, alpha 1 // X A3.3|X 20.49 cM // 16164	5.66723e-08	-3.52095
17239638	Pde7b	NM_013875 // Pde7b // phosphodiesterase 7B // 10 A3|10 // 29863 /// XM_006512758 // Pde	1.64869e-05	-3.59516
17386052	Scn9a	NM_001290674 // Scn9a // sodium channel, voltage-gated, type IX, alpha // 2 C1.3|2 39.1	7.82753e-09	-3.70637
17229451		---	9.84122e-05	-5.02973
17229454	Rgs4	NM_009062 // Rgs4 // regulator of G-protein signaling 4 // 1 H3|1 76.84 cM // 19736 ///	6.41541e-07	-6.0254
17280888	Lrrn3	NM_001271708 // Lrrn3 // leucine rich repeat protein 3, neuronal // 12|12 B3 // 16981 /	2.49472e-06	-6.28896
17219139	Rgs5	NM_009063 // Rgs5 // regulator of G-protein signaling 5 // 1 H2|1 76.84 cM // 19737 ///	0.000275641	-6.32469

## Sheet: 6) Comparison YAP & TAZ
Microarray results listing results that are significant at least once for all four conditions
Researchers: Abdalla Mohamed, Congshan Sun, Elaina Collie-Duguid, Vanessa De Mello, Pete Zammit, Henning Wackerhage
Cell model: Primary satellite cells
Analysis:	a) Column A indicates significant changes. For example, "Taz24" indicates that the expression of the gene in this row (see "Gene Symbol") was significantly change at 24 h of Taz S89A overexpression versus 24 h of empty vector
	b) Values were then sorted for expression changes after 48 h of Taz S89A overexpression
Column A			Taz 24 h	Taz 48 h	Yap 24 h	Yap 48 h
	gene_assignment	Gene Symbol	Fold-Change(Taz 24hr vs. EV 24hr)	Fold-Change(Taz 48hr vs. EV 48hr)	Fold-Change(Yap 24hr vs. EV 24hr)	Fold-Change(Yap 48hr vs. EV 48hr)
Taz24	NM_199422 // S100a7a // S100 calcium binding protein A7A // 3 F1|3 // 381493 /// XM_006	S100a7a	4.71848	9.52569	1.20785	3.72059
Taz48	NM_199422 // S100a7a // S100 calcium binding protein A7A // 3 F1|3 // 381493 /// XM_006	S100a7a	4.71848	9.52569	1.20785	3.72059
Yap48	NM_199422 // S100a7a // S100 calcium binding protein A7A // 3 F1|3 // 381493 /// XM_006	S100a7a	4.71848	9.52569	1.20785	3.72059
Taz24	NM_011782 // Adamts5 // a disintegrin-like and metallopeptidase (reprolysin type) with	Adamts5	5.62866	6.405	1.33528	1.43924
Taz48	NM_011782 // Adamts5 // a disintegrin-like and metallopeptidase (reprolysin type) with	Adamts5	5.62866	6.405	1.33528	1.43924
Taz24	NM_008885 // Pmp22 // peripheral myelin protein 22 // 11 B3|11 38.99 cM // 18858 /// EN	Pmp22	5.08799	5.51943	1.07238	1.28456
Taz48	NM_008885 // Pmp22 // peripheral myelin protein 22 // 11 B3|11 38.99 cM // 18858 /// EN	Pmp22	5.08799	5.51943	1.07238	1.28456
Taz24	NM_001039181 // Npr3 // natriuretic peptide receptor 3 // 15 A1|15 5.83 cM // 18162 ///	Npr3	1.94564	4.27065	-1.04998	1.22838
Taz48	NM_001039181 // Npr3 // natriuretic peptide receptor 3 // 15 A1|15 5.83 cM // 18162 ///	Npr3	1.94564	4.27065	-1.04998	1.22838
Taz48	NM_001099331 // R3hdml // R3H domain containing-like // 2 H3|2 // 100043899 /// XM_0064	R3hdml	1.48666	4.20379	1.29946	1.1534
Taz48	NM_009627 // Adm // adrenomedullin // 7 F1|7 57.7 cM // 11535 /// ENSMUST00000033054 //	Adm	2.2852	4.17344	1.30621	1.60307
Taz24	NM_010104 // Edn1 // endothelin 1 // 13 A4|13 20.82 cM // 13614 /// ENSMUST00000021796	Edn1	3.22322	4.09465	2.02684	4.68719
Taz48	NM_010104 // Edn1 // endothelin 1 // 13 A4|13 20.82 cM // 13614 /// ENSMUST00000021796	Edn1	3.22322	4.09465	2.02684	4.68719
Yap48	NM_010104 // Edn1 // endothelin 1 // 13 A4|13 20.82 cM // 13614 /// ENSMUST00000021796	Edn1	3.22322	4.09465	2.02684	4.68719
Taz48	NM_007554 // Bmp4 // bone morphogenetic protein 4 // 14 C1|14 23.95 cM // 12159 /// XM_	Bmp4	2.20504	3.99839	-1.16005	1.98904
Taz24	NM_001166493 // Rasgrp3 // RAS, guanyl releasing protein 3 // 17 E2|17 // 240168 /// NM	Rasgrp3	2.02225	3.98118	1.12707	1.6782
Taz48	NM_001166493 // Rasgrp3 // RAS, guanyl releasing protein 3 // 17 E2|17 // 240168 /// NM	Rasgrp3	2.02225	3.98118	1.12707	1.6782
Yap48	NM_001166493 // Rasgrp3 // RAS, guanyl releasing protein 3 // 17 E2|17 // 240168 /// NM	Rasgrp3	2.02225	3.98118	1.12707	1.6782
Taz48	NM_146015 // Efemp1 // epidermal growth factor-containing fibulin-like extracellular ma	Efemp1	2.01631	3.91251	1.23423	1.78061
Taz48	NM_013821 // Hsd3b6 // hydroxy-delta-5-steroid dehydrogenase, 3 beta- and steroid delta	Hsd3b6	1.3731	3.52569	1.41621	1.46803
Taz24	NM_138741 // Sdpr // serum deprivation response // 1 C1.1|1 // 20324 /// ENSMUST0000005	Sdpr	3.42223	3.34794	1.15245	1.67452
Taz48	NM_138741 // Sdpr // serum deprivation response // 1 C1.1|1 // 20324 /// ENSMUST0000005	Sdpr	3.42223	3.34794	1.15245	1.67452
Yap48	NM_138741 // Sdpr // serum deprivation response // 1 C1.1|1 // 20324 /// ENSMUST0000005	Sdpr	3.42223	3.34794	1.15245	1.67452
Taz48	---		1.01711	3.33835	-1.2001	1.87904
Taz24	NM_001081088 // Lrp2 // low density lipoprotein receptor-related protein 2 // 2 C2|2 40	Lrp2	2.13989	3.16469	1.25754	2.69122
Taz48	NM_001081088 // Lrp2 // low density lipoprotein receptor-related protein 2 // 2 C2|2 40	Lrp2	2.13989	3.16469	1.25754	2.69122
Yap48	NM_001081088 // Lrp2 // low density lipoprotein receptor-related protein 2 // 2 C2|2 40	Lrp2	2.13989	3.16469	1.25754	2.69122
Taz24	NM_001271616 // Fgfbp1 // fibroblast growth factor binding protein 1 // 5 B3|5 // 14181	Fgfbp1	1.78499	3.15708	1.70687	1.84327
Taz48	NM_001271616 // Fgfbp1 // fibroblast growth factor binding protein 1 // 5 B3|5 // 14181	Fgfbp1	1.78499	3.15708	1.70687	1.84327
Yap48	NM_001271616 // Fgfbp1 // fibroblast growth factor binding protein 1 // 5 B3|5 // 14181	Fgfbp1	1.78499	3.15708	1.70687	1.84327
Taz48	NM_008695 // Nid2 // nidogen 2 // 14 A3|14 // 18074 /// ENSMUST00000022340 // Nid2 // n	Nid2	2.82433	3.15392	1.03058	1.12865
Taz48	NM_010275 // Gdnf // glial cell line derived neurotrophic factor // 15 A1|15 // 14573 /	Gdnf	1.7779	3.01988	-1.14796	1.92515
Yap48	NM_010275 // Gdnf // glial cell line derived neurotrophic factor // 15 A1|15 // 14573 /	Gdnf	1.7779	3.01988	-1.14796	1.92515
Taz48	XM_006509321 // Sorbs2 // sorbin and SH3 domain containing 2 // 8 B1.1|8 // 234214 ///	Sorbs2	1.70056	2.82497	1.20826	-1.11069
Taz48	NM_011526 // Tagln // transgelin // 9 A5.2|9 25.36 cM // 21345 /// ENSMUST00000034590 /	Tagln	1.2416	2.74519	1.2046	1.79508
Yap48	NM_011526 // Tagln // transgelin // 9 A5.2|9 25.36 cM // 21345 /// ENSMUST00000034590 /	Tagln	1.2416	2.74519	1.2046	1.79508
Taz48	NM_001111110 // Cmah // cytidine monophospho-N-acetylneuraminic acid hydroxylase // 13|	Cmah	1.87986	2.72205	1.89009	2.69298
Yap48	NM_001111110 // Cmah // cytidine monophospho-N-acetylneuraminic acid hydroxylase // 13|	Cmah	1.87986	2.72205	1.89009	2.69298
Taz48	NM_001159301 // Lgals9 // lectin, galactose binding, soluble 9 // 11 B5|11 // 16859 ///	Lgals9	1.4558	2.64714	1.37406	2.60218
Yap48	NM_001159301 // Lgals9 // lectin, galactose binding, soluble 9 // 11 B5|11 // 16859 ///	Lgals9	1.4558	2.64714	1.37406	2.60218
Taz24	NM_001243064 // Cav1 // caveolin 1, caveolae protein // 6|6 A2 // 12389 /// NM_007616 /	Cav1	2.28916	2.59715	1.48603	2.66727
Taz48	NM_001243064 // Cav1 // caveolin 1, caveolae protein // 6|6 A2 // 12389 /// NM_007616 /	Cav1	2.28916	2.59715	1.48603	2.66727
Yap48	NM_001243064 // Cav1 // caveolin 1, caveolae protein // 6|6 A2 // 12389 /// NM_007616 /	Cav1	2.28916	2.59715	1.48603	2.66727
Taz24	NM_001033301 // Fhdc1 // FH2 domain containing 1 // 3 F1|3 // 229474 /// NM_001205355 /	Fhdc1	2.08905	2.58353	1.00468	1.26237
Taz48	NM_001033301 // Fhdc1 // FH2 domain containing 1 // 3 F1|3 // 229474 /// NM_001205355 /	Fhdc1	2.08905	2.58353	1.00468	1.26237
Taz24	ENSMUST00000160854 // Gulp1 // GULP, engulfment adaptor PTB domain containing 1 // 1|1	Gulp1	2.32422	2.55975	1.01355	-1.07853
Taz48	ENSMUST00000160854 // Gulp1 // GULP, engulfment adaptor PTB domain containing 1 // 1|1	Gulp1	2.32422	2.55975	1.01355	-1.07853
Taz24	NM_133187 // Fam198b // family with sequence similarity 198, member B // 3 E3|3 // 6865	Fam198b	2.06944	2.55145	1.06552	1.10184
Taz48	NM_133187 // Fam198b // family with sequence similarity 198, member B // 3 E3|3 // 6865	Fam198b	2.06944	2.55145	1.06552	1.10184
Taz24	XR_382369 // LOC102635721 // uncharacterized LOC102635721 // --- // 102635721 /// ENSMU	LOC102635721	2.22446	2.55113	1.45614	1.83204
Taz48	XR_382369 // LOC102635721 // uncharacterized LOC102635721 // --- // 102635721 /// ENSMU	LOC102635721	2.22446	2.55113	1.45614	1.83204
Yap48	XR_382369 // LOC102635721 // uncharacterized LOC102635721 // --- // 102635721 /// ENSMU	LOC102635721	2.22446	2.55113	1.45614	1.83204
Taz24	NM_145144 // Aif1l // allograft inflammatory factor 1-like // 2 B|2 // 108897 /// ENSMU	Aif1l	1.58297	2.5032	1.13314	1.45283
Taz48	NM_145144 // Aif1l // allograft inflammatory factor 1-like // 2 B|2 // 108897 /// ENSMU	Aif1l	1.58297	2.5032	1.13314	1.45283
Yap48	NM_145144 // Aif1l // allograft inflammatory factor 1-like // 2 B|2 // 108897 /// ENSMU	Aif1l	1.58297	2.5032	1.13314	1.45283
Taz48	NM_001081277 // Ak5 // adenylate kinase 5 // 3 H3|3 // 229949 /// ENSMUST00000045262 //	Ak5	1.58849	2.46759	-1.04039	1.24578
Taz24	NM_153786 // Vgll2 // vestigial like 2 homolog (Drosophila) // 10 B3|10 // 215031 /// E	Vgll2	1.78807	2.45051	1.11243	1.06286
Taz48	NM_153786 // Vgll2 // vestigial like 2 homolog (Drosophila) // 10 B3|10 // 215031 /// E	Vgll2	1.78807	2.45051	1.11243	1.06286
Taz24	XM_006509086 // Nrg1 // neuregulin 1 // 8 A3|8 // 211323 /// AY648976 // Nrg1 // neureg	Nrg1	1.92366	2.44316	1.49313	2.38611
Taz48	XM_006509086 // Nrg1 // neuregulin 1 // 8 A3|8 // 211323 /// AY648976 // Nrg1 // neureg	Nrg1	1.92366	2.44316	1.49313	2.38611
Yap48	XM_006509086 // Nrg1 // neuregulin 1 // 8 A3|8 // 211323 /// AY648976 // Nrg1 // neureg	Nrg1	1.92366	2.44316	1.49313	2.38611
Taz24	NM_011213 // Ptprf // protein tyrosine phosphatase, receptor type, F // 4|4 C6-D1 // 19	Ptprf	1.85034	2.42433	1.11098	1.34357
Taz48	NM_011213 // Ptprf // protein tyrosine phosphatase, receptor type, F // 4|4 C6-D1 // 19	Ptprf	1.85034	2.42433	1.11098	1.34357
Taz24	NM_001253736 // Pdlim2 // PDZ and LIM domain 2 // 14 D2|14 // 213019 /// NM_145978 // P	Pdlim2	2.31024	2.39722	1.25189	2.19981
Taz48	NM_001253736 // Pdlim2 // PDZ and LIM domain 2 // 14 D2|14 // 213019 /// NM_145978 // P	Pdlim2	2.31024	2.39722	1.25189	2.19981
Yap48	NM_001253736 // Pdlim2 // PDZ and LIM domain 2 // 14 D2|14 // 213019 /// NM_145978 // P	Pdlim2	2.31024	2.39722	1.25189	2.19981
Taz24	NM_001163457 // Mttp // microsomal triglyceride transfer protein // 3 G3|3 64.06 cM //	Mttp	2.01029	2.39436	1.10254	1.0109
Taz48	NM_001163457 // Mttp // microsomal triglyceride transfer protein // 3 G3|3 64.06 cM //	Mttp	2.01029	2.39436	1.10254	1.0109
Taz24	NM_001166402 // Tnfaip3 // tumor necrosis factor, alpha-induced protein 3 // 10 A3|10 8	Tnfaip3	2.00863	2.38452	1.24674	1.55321
Taz48	NM_001166402 // Tnfaip3 // tumor necrosis factor, alpha-induced protein 3 // 10 A3|10 8	Tnfaip3	2.00863	2.38452	1.24674	1.55321
Yap48	NM_001166402 // Tnfaip3 // tumor necrosis factor, alpha-induced protein 3 // 10 A3|10 8	Tnfaip3	2.00863	2.38452	1.24674	1.55321
Taz24	NM_026993 // Ddah1 // dimethylarginine dimethylaminohydrolase 1 // 3|3 H3 // 69219 ///	Ddah1	1.64093	2.35871	1.2159	1.83616
Taz48	NM_026993 // Ddah1 // dimethylarginine dimethylaminohydrolase 1 // 3|3 H3 // 69219 ///	Ddah1	1.64093	2.35871	1.2159	1.83616
Yap48	NM_026993 // Ddah1 // dimethylarginine dimethylaminohydrolase 1 // 3|3 H3 // 69219 ///	Ddah1	1.64093	2.35871	1.2159	1.83616
Taz48	NM_009610 // Actg2 // actin, gamma 2, smooth muscle, enteric // 6 C3|6 35.94 cM // 1146	Actg2	1.13981	2.3581	1.09805	1.18923
Taz24	ENSMUST00000032858 // 1700019G06Rik // RIKEN cDNA 1700019G06 gene // --- // --- /// ENS	1700019G06Rik	2.65782	2.34718	-1.06468	1.08035
Taz48	ENSMUST00000032858 // 1700019G06Rik // RIKEN cDNA 1700019G06 gene // --- // --- /// ENS	1700019G06Rik	2.65782	2.34718	-1.06468	1.08035
Taz24	ENSMUST00000181758 // 2010300F17Rik // RIKEN cDNA 2010300F17 gene // 11|11 // 69884 ///	2010300F17Rik	2.01329	2.33544	-1.35252	-1.03619
Taz48	ENSMUST00000181758 // 2010300F17Rik // RIKEN cDNA 2010300F17 gene // 11|11 // 69884 ///	2010300F17Rik	2.01329	2.33544	-1.35252	-1.03619
Taz24	NM_013565 // Itga3 // integrin alpha 3 // 11 D|11 59.01 cM // 16400 /// ENSMUST00000001	Itga3	2.03321	2.32562	1.36386	2.14063
Taz48	NM_013565 // Itga3 // integrin alpha 3 // 11 D|11 59.01 cM // 16400 /// ENSMUST00000001	Itga3	2.03321	2.32562	1.36386	2.14063
Yap48	NM_013565 // Itga3 // integrin alpha 3 // 11 D|11 59.01 cM // 16400 /// ENSMUST00000001	Itga3	2.03321	2.32562	1.36386	2.14063
Taz24	NM_029614 // Prss23 // protease, serine 23 // 7 E1|7 // 76453 /// ENSMUST00000041761 //	Prss23	2.47774	2.31958	-1.02944	-1.00141
Taz48	NM_029614 // Prss23 // protease, serine 23 // 7 E1|7 // 76453 /// ENSMUST00000041761 //	Prss23	2.47774	2.31958	-1.02944	-1.00141
Taz24	NM_001190466 // Dact1 // dapper homolog 1, antagonist of beta-catenin (xenopus) // 12 C	Dact1	2.03435	2.29601	1.07187	1.14003
Taz48	NM_001190466 // Dact1 // dapper homolog 1, antagonist of beta-catenin (xenopus) // 12 C	Dact1	2.03435	2.29601	1.07187	1.14003
Taz24	NM_016673 // Cntfr // ciliary neurotrophic factor receptor // 4 A5|4 21.81 cM // 12804	Cntfr	2.08764	2.23991	1.15887	1.28472
Taz48	NM_016673 // Cntfr // ciliary neurotrophic factor receptor // 4 A5|4 21.81 cM // 12804	Cntfr	2.08764	2.23991	1.15887	1.28472
Taz48	ENSMUST00000029932 // Clca1 // chloride channel calcium activated 1 // 3 H2-H3|3 69.06	Clca1	1.10396	2.23253	-1.66685	1.58949
Taz24	NM_011817 // Gadd45g // growth arrest and DNA-damage-inducible 45 gamma // 13|13 A5-B /	Gadd45g	2.09103	2.21717	1.35404	1.88725
Taz48	NM_011817 // Gadd45g // growth arrest and DNA-damage-inducible 45 gamma // 13|13 A5-B /	Gadd45g	2.09103	2.21717	1.35404	1.88725
Yap48	NM_011817 // Gadd45g // growth arrest and DNA-damage-inducible 45 gamma // 13|13 A5-B /	Gadd45g	2.09103	2.21717	1.35404	1.88725
Taz24	NM_001103177 // Ablim1 // actin-binding LIM protein 1 // 19 D2|19 52.09 cM // 226251 //	Ablim1	2.24089	2.21503	1.1024	1.27414
Taz48	NM_001103177 // Ablim1 // actin-binding LIM protein 1 // 19 D2|19 52.09 cM // 226251 //	Ablim1	2.24089	2.21503	1.1024	1.27414
Taz24	NM_011580 // Thbs1 // thrombospondin 1 // 2 F1-F3|2 59.34 cM // 21825 /// ENSMUST000000	Thbs1	1.52111	2.21313	1.12398	1.64587
Taz48	NM_011580 // Thbs1 // thrombospondin 1 // 2 F1-F3|2 59.34 cM // 21825 /// ENSMUST000000	Thbs1	1.52111	2.21313	1.12398	1.64587
Yap48	NM_011580 // Thbs1 // thrombospondin 1 // 2 F1-F3|2 59.34 cM // 21825 /// ENSMUST000000	Thbs1	1.52111	2.21313	1.12398	1.64587
Taz48	ENSMUST00000102339 // Gm26154 // predicted gene, 26154 // --- // ---	Gm26154	1.97831	2.19611	1.02953	-1.04712
Taz48	NM_172454 // Panx3 // pannexin 3 // 9 A4|9 // 208098 /// ENSMUST00000011262 // Panx3 //	Panx3	1.56768	2.13512	1.00571	-1.01082
Taz48	---		-1.03357	2.12851	-1.10689	1.67332
Taz48	XM_006541892 // LOC102631913 // Y-linked testis-specific protein 1-like // --- // 10263	LOC102631913	-1.03632	2.1255	-1.25839	1.38752
Taz48	XM_006541892 // LOC102631913 // Y-linked testis-specific protein 1-like // --- // 10263	LOC102631913	-1.03632	2.1255	-1.25839	1.38752
Taz24	NM_015800 // Crim1 // cysteine rich transmembrane BMP regulator 1 (chordin like) // 17	Crim1	1.62942	2.1169	1.23479	1.86928
Taz48	NM_015800 // Crim1 // cysteine rich transmembrane BMP regulator 1 (chordin like) // 17	Crim1	1.62942	2.1169	1.23479	1.86928
Yap48	NM_015800 // Crim1 // cysteine rich transmembrane BMP regulator 1 (chordin like) // 17	Crim1	1.62942	2.1169	1.23479	1.86928
Taz24	NM_001025606 // Tmem171 // transmembrane protein 171 // 13 D1|13 // 380863 /// ENSMUST0	Tmem171	2.12092	2.1151	1.44237	2.02483
Taz48	NM_001025606 // Tmem171 // transmembrane protein 171 // 13 D1|13 // 380863 /// ENSMUST0	Tmem171	2.12092	2.1151	1.44237	2.02483
Yap48	NM_001025606 // Tmem171 // transmembrane protein 171 // 13 D1|13 // 380863 /// ENSMUST0	Tmem171	2.12092	2.1151	1.44237	2.02483
Taz48	---		1.25648	2.10336	-1.18389	1.66512
Yap48	NM_013609 // Ngf // nerve growth factor // 3 F2.2|3 45.25 cM // 18049 /// ENSMUST000001	Ngf	1.37055	2.0614	1.58314	2.93215
Taz48	NM_145953 // Cth // cystathionase (cystathionine gamma-lyase) // 3 H4|3 // 107869 /// E	Cth	1.21984	2.05179	-1.10657	1.61501
Yap48	NM_145953 // Cth // cystathionase (cystathionine gamma-lyase) // 3 H4|3 // 107869 /// E	Cth	1.21984	2.05179	-1.10657	1.61501
Taz48	NM_172468 // Snx30 // sorting nexin family member 30 // 4 B3|4 // 209131 /// ENSMUST000	Snx30	1.56904	2.04387	1.2121	1.39858
Taz48	NM_013526 // Gdf6 // growth differentiation factor 6 // 4 A1|4 // 242316 /// ENSMUST000	Gdf6	-1.01998	2.02515	-1.15027	1.31128
Taz24	NM_001134480 // Plcxd2 // phosphatidylinositol-specific phospholipase C, X domain conta	Plcxd2	1.64419	2.01383	1.10449	1.6116
Taz48	NM_001134480 // Plcxd2 // phosphatidylinositol-specific phospholipase C, X domain conta	Plcxd2	1.64419	2.01383	1.10449	1.6116
Yap48	NM_001134480 // Plcxd2 // phosphatidylinositol-specific phospholipase C, X domain conta	Plcxd2	1.64419	2.01383	1.10449	1.6116
Taz24	NM_001163493 // Stard13 // StAR-related lipid transfer (START) domain containing 13 //	Stard13	1.90785	1.99846	1.40215	1.54375
Taz48	NM_001163493 // Stard13 // StAR-related lipid transfer (START) domain containing 13 //	Stard13	1.90785	1.99846	1.40215	1.54375
Yap48	NM_001163493 // Stard13 // StAR-related lipid transfer (START) domain containing 13 //	Stard13	1.90785	1.99846	1.40215	1.54375
Taz24	NM_008842 // Pim1 // proviral integration site 1 // 17 A3.3|17 15.38 cM // 18712 /// EN	Pim1	1.59154	1.99625	1.15887	1.49413
Taz48	NM_008842 // Pim1 // proviral integration site 1 // 17 A3.3|17 15.38 cM // 18712 /// EN	Pim1	1.59154	1.99625	1.15887	1.49413
Taz48	ENSMUST00000104225 // Gm23389 // predicted gene, 23389 // --- // ---	Gm23389	1.55234	1.97921	1.1417	1.51313
Taz48	NM_001252057 // Ly6c1 // lymphocyte antigen 6 complex, locus C1 // 15 D3|15 34.29 cM //	Ly6c1	-1.20073	1.97455	-1.29957	1.7927
Yap48	NM_001252057 // Ly6c1 // lymphocyte antigen 6 complex, locus C1 // 15 D3|15 34.29 cM //	Ly6c1	-1.20073	1.97455	-1.29957	1.7927
Taz48	NM_008610 // Mmp2 // matrix metallopeptidase 2 // 8 C5|8 44.99 cM // 17390 /// ENSMUST0	Mmp2	1.28685	1.96416	1.01096	1.02064
Taz48	XM_006541892 // LOC102631913 // Y-linked testis-specific protein 1-like // --- // 10263	LOC102631913	-1.0466	1.94609	-1.37129	1.52555
Taz24	NM_008655 // Gadd45b // growth arrest and DNA-damage-inducible 45 beta // 10 C1|10 39.7	Gadd45b	1.69014	1.94036	1.04204	1.47522
Taz48	NM_008655 // Gadd45b // growth arrest and DNA-damage-inducible 45 beta // 10 C1|10 39.7	Gadd45b	1.69014	1.94036	1.04204	1.47522
Yap48	NM_008655 // Gadd45b // growth arrest and DNA-damage-inducible 45 beta // 10 C1|10 39.7	Gadd45b	1.69014	1.94036	1.04204	1.47522
Taz24	ENSMUST00000158319 // Gm23258 // predicted gene, 23258 // --- // ---	Gm23258	2.77892	1.93815	1.2692	1.22459
Taz48	ENSMUST00000158319 // Gm23258 // predicted gene, 23258 // --- // ---	Gm23258	2.77892	1.93815	1.2692	1.22459
Taz48	ENSMUST00000145579 // Gm14093 // predicted gene 14093 // --- // ---	Gm14093	1.76356	1.90372	1.24446	1.44444
Taz48	NM_144552 // Stxbp6 // syntaxin binding protein 6 (amisyn) // 12 B3|12 // 217517 /// XM	Stxbp6	1.20564	1.88436	-1.01741	1.46468
Yap48	NM_144552 // Stxbp6 // syntaxin binding protein 6 (amisyn) // 12 B3|12 // 217517 /// XM	Stxbp6	1.20564	1.88436	-1.01741	1.46468
Taz48	NM_009721 // Atp1b1 // ATPase, Na+/K+ transporting, beta 1 polypeptide // 1 H2.2|1 71.7	Atp1b1	1.30085	1.88034	1.00732	1.60228
Yap48	NM_009721 // Atp1b1 // ATPase, Na+/K+ transporting, beta 1 polypeptide // 1 H2.2|1 71.7	Atp1b1	1.30085	1.88034	1.00732	1.60228
Taz24	NM_013512 // Epb4.1l4a // erythrocyte protein band 4.1-like 4a // 18 B1|18 // 13824 ///	Epb4.1l4a	1.821	1.88029	1.35316	1.32923
Taz48	NM_013512 // Epb4.1l4a // erythrocyte protein band 4.1-like 4a // 18 B1|18 // 13824 ///	Epb4.1l4a	1.821	1.88029	1.35316	1.32923
Taz48	NM_001110315 // Kif1a // kinesin family member 1A // 1|1 E1-E2 // 16560 /// NM_00129414	Kif1a	1.1339	1.87868	1.14175	-1.07806
Taz48	NM_027650 // Speer3 // spermatogenesis associated glutamate (E)-rich protein 3 // 5 A1|	Speer3	1.63197	1.87729	1.04249	1.5661
Taz24	NM_013657 // Sema3c // sema domain, immunoglobulin domain (Ig), short basic domain, sec	Sema3c	1.51196	1.87389	1.13888	1.28971
Taz48	NM_013657 // Sema3c // sema domain, immunoglobulin domain (Ig), short basic domain, sec	Sema3c	1.51196	1.87389	1.13888	1.28971
Yap48	NM_008871 // Serpine1 // serine (or cysteine) peptidase inhibitor, clade E, member 1 //	Serpine1	1.12981	1.87022	1.23533	2.16239
Taz48	NM_031185 // Akap12 // A kinase (PRKA) anchor protein (gravin) 12 // 10 A1|10 // 83397	Akap12	1.47428	1.86976	1.05159	1.41074
Taz48	NM_001011528 // Olfr456 // olfactory receptor 456 // 6 B2.1|6 // 259144 /// BC139108 //	Olfr456	1.67213	1.86851	-1.25053	1.31298
Taz48	NM_009144 // Sfrp2 // secreted frizzled-related protein 2 // 3 E3|3 37.37 cM // 20319 /	Sfrp2	1.30655	1.86167	-1.01536	1.22885
Taz48	NM_007515 // Slc7a3 // solute carrier family 7 (cationic amino acid transporter, y+ sys	Slc7a3	-1.17396	1.85008	1.07762	1.55765
Yap48	NM_007515 // Slc7a3 // solute carrier family 7 (cationic amino acid transporter, y+ sys	Slc7a3	-1.17396	1.85008	1.07762	1.55765
Taz48	NM_029352 // Dusp9 // dual specificity phosphatase 9 // X|X B // 75590 /// ENSMUST00000	Dusp9	1.12402	1.84876	1.06976	1.50463
Taz24	NM_053195 // Slc24a3 // solute carrier family 24 (sodium/potassium/calcium exchanger),	Slc24a3	1.60143	1.84739	1.15977	1.35852
Taz48	NM_053195 // Slc24a3 // solute carrier family 24 (sodium/potassium/calcium exchanger),	Slc24a3	1.60143	1.84739	1.15977	1.35852
Taz24	NM_001285940 // Fez2 // fasciculation and elongation protein zeta 2 (zygin II) // 17 E3	Fez2	1.51207	1.84058	1.18141	1.71292
Taz48	NM_001285940 // Fez2 // fasciculation and elongation protein zeta 2 (zygin II) // 17 E3	Fez2	1.51207	1.84058	1.18141	1.71292
Yap48	NM_001285940 // Fez2 // fasciculation and elongation protein zeta 2 (zygin II) // 17 E3	Fez2	1.51207	1.84058	1.18141	1.71292
Taz48	NM_001272097 // Fabp5 // fatty acid binding protein 5, epidermal // 3 A1-A3|3 // 16592	Fabp5	1.58105	1.8396	-1.11795	1.04898
Taz48	NM_146791 // Olfr1248 // olfactory receptor 1248 // 2 E1|2 // 258787 /// BC150718 // Ol	Olfr1248	1.0774	1.83754	1.20567	1.12247
Taz24	NM_019764 // Amotl2 // angiomotin-like 2 // 9 F1|9 // 56332 /// XM_006511772 // Amotl2	Amotl2	1.53395	1.83672	1.17382	1.58546
Taz48	NM_019764 // Amotl2 // angiomotin-like 2 // 9 F1|9 // 56332 /// XM_006511772 // Amotl2	Amotl2	1.53395	1.83672	1.17382	1.58546
Yap48	NM_019764 // Amotl2 // angiomotin-like 2 // 9 F1|9 // 56332 /// XM_006511772 // Amotl2	Amotl2	1.53395	1.83672	1.17382	1.58546
Taz48	---		1.06497	1.83011	1.15631	-1.13164
Taz48	NM_001272097 // Fabp5 // fatty acid binding protein 5, epidermal // 3 A1-A3|3 // 16592	Fabp5	1.60242	1.82926	-1.09246	1.05017
Taz48	NM_008795 // Cdk18 // cyclin-dependent kinase 18 // 1 E4|1 // 18557 /// XR_387152 // Cd	Cdk18	1.57484	1.82512	1.19174	1.35568
Taz24	NM_028572 // Vgll3 // vestigial like 3 (Drosophila) // 16 C1.3|16 // 73569 /// XM_00652	Vgll3	1.65392	1.82477	1.17959	1.30083
Taz48	NM_028572 // Vgll3 // vestigial like 3 (Drosophila) // 16 C1.3|16 // 73569 /// XM_00652	Vgll3	1.65392	1.82477	1.17959	1.30083
Taz48	ENSMUST00000158791 // Gm22116 // predicted gene, 22116 // --- // ---	Gm22116	1.68695	1.81934	1.18304	1.41053
Taz24	NM_008509 // Lpl // lipoprotein lipase // 8 B3.3|8 33.88 cM // 16956 /// ENSMUST0000001	Lpl	1.74292	1.81823	1.35742	1.69455
Taz48	NM_008509 // Lpl // lipoprotein lipase // 8 B3.3|8 33.88 cM // 16956 /// ENSMUST0000001	Lpl	1.74292	1.81823	1.35742	1.69455
Yap48	NM_008509 // Lpl // lipoprotein lipase // 8 B3.3|8 33.88 cM // 16956 /// ENSMUST0000001	Lpl	1.74292	1.81823	1.35742	1.69455
Taz24	NM_175414 // Tspan9 // tetraspanin 9 // 6 F3|6 // 109246 /// XM_006505333 // Tspan9 //	Tspan9	1.90365	1.81672	1.31015	1.40569
Taz48	NM_175414 // Tspan9 // tetraspanin 9 // 6 F3|6 // 109246 /// XM_006505333 // Tspan9 //	Tspan9	1.90365	1.81672	1.31015	1.40569
Taz24	ENSMUST00000163496 // Ndrg1 // N-myc downstream regulated gene 1 // 15 D2|15 // 17988 /	Ndrg1	1.87213	1.81087	1.06841	-1.05829
Taz48	ENSMUST00000163496 // Ndrg1 // N-myc downstream regulated gene 1 // 15 D2|15 // 17988 /	Ndrg1	1.87213	1.81087	1.06841	-1.05829
Taz48	NM_009951 // Igf2bp1 // insulin-like growth factor 2 mRNA binding protein 1 // 11 D|11	Igf2bp1	1.42504	1.8108	1.40969	1.77763
Yap48	NM_009951 // Igf2bp1 // insulin-like growth factor 2 mRNA binding protein 1 // 11 D|11	Igf2bp1	1.42504	1.8108	1.40969	1.77763
Taz24	NM_007739 // Col8a1 // collagen, type VIII, alpha 1 // 16 C1.1|16 // 12837 /// ENSMUST0	Col8a1	1.46867	1.8092	1.0221	1.47752
Taz48	NM_007739 // Col8a1 // collagen, type VIII, alpha 1 // 16 C1.1|16 // 12837 /// ENSMUST0	Col8a1	1.46867	1.8092	1.0221	1.47752
Yap48	NM_007739 // Col8a1 // collagen, type VIII, alpha 1 // 16 C1.1|16 // 12837 /// ENSMUST0	Col8a1	1.46867	1.8092	1.0221	1.47752
Taz24	NM_007618 // Serpina6 // serine (or cysteine) peptidase inhibitor, clade A, member 6 //	Serpina6	1.54128	1.80919	-1.19306	1.14037
Taz48	NM_007618 // Serpina6 // serine (or cysteine) peptidase inhibitor, clade A, member 6 //	Serpina6	1.54128	1.80919	-1.19306	1.14037
Taz24	NM_018865 // Wisp1 // WNT1 inducible signaling pathway protein 1 // 15 D2|15 29.3 cM //	Wisp1	1.58223	1.8091	1.00497	-1.0296
Taz48	NM_018865 // Wisp1 // WNT1 inducible signaling pathway protein 1 // 15 D2|15 29.3 cM //	Wisp1	1.58223	1.8091	1.00497	-1.0296
Taz48	ENSMUST00000158325 // Gm24939 // predicted gene, 24939 // --- // ---	Gm24939	-1.20417	1.80509	-1.02574	1.09891
Taz24	XM_006502556 // LOC102634333 // uncharacterized LOC102634333 // --- // 102634333 /// EN	LOC102634333	1.84796	1.80478	-1.15062	-1.28725
Taz48	XM_006502556 // LOC102634333 // uncharacterized LOC102634333 // --- // 102634333 /// EN	LOC102634333	1.84796	1.80478	-1.15062	-1.28725
Taz24	NM_009234 // Sox11 // SRY (sex determining region Y)-box 11 // 12 A3|12 // 20666 /// EN	Sox11	1.78266	1.8037	1.01272	1.28375
Taz48	NM_009234 // Sox11 // SRY (sex determining region Y)-box 11 // 12 A3|12 // 20666 /// EN	Sox11	1.78266	1.8037	1.01272	1.28375
Taz24	---		2.17103	1.80185	-1.2705	-1.14682
Taz48	---		2.17103	1.80185	-1.2705	-1.14682
Taz24	NM_001194940 // Dlc1 // deleted in liver cancer 1 // 8 A4-B2|8 23.05 cM // 50768 /// NM	Dlc1	1.51698	1.79929	1.2099	1.51393
Taz48	NM_001194940 // Dlc1 // deleted in liver cancer 1 // 8 A4-B2|8 23.05 cM // 50768 /// NM	Dlc1	1.51698	1.79929	1.2099	1.51393
Yap48	NM_001194940 // Dlc1 // deleted in liver cancer 1 // 8 A4-B2|8 23.05 cM // 50768 /// NM	Dlc1	1.51698	1.79929	1.2099	1.51393
Taz24	NM_001285458 // Fmn1 // formin 1 // 2 C1-qter|2 57.3 cM // 14260 /// NM_001285459 // Fm	Fmn1	1.68182	1.79834	1.36051	1.94242
Taz48	NM_001285458 // Fmn1 // formin 1 // 2 C1-qter|2 57.3 cM // 14260 /// NM_001285459 // Fm	Fmn1	1.68182	1.79834	1.36051	1.94242
Yap48	NM_001285458 // Fmn1 // formin 1 // 2 C1-qter|2 57.3 cM // 14260 /// NM_001285459 // Fm	Fmn1	1.68182	1.79834	1.36051	1.94242
Taz48	---		1.13917	1.79259	1.32585	1.75023
Taz48	NR_004412 // Rnu1b1 // U1b1 small nuclear RNA // 3 41.78 cM // 19844 /// NR_004413 // R	Rnu1b1	1.04678	1.7867	-1.1253	1.63672
Taz48	NR_004412 // Rnu1b1 // U1b1 small nuclear RNA // 3 41.78 cM // 19844 /// NR_004413 // R	Rnu1b1	1.04678	1.7867	-1.1253	1.63672
Taz48	NR_004412 // Rnu1b1 // U1b1 small nuclear RNA // 3 41.78 cM // 19844 /// NR_004413 // R	Rnu1b1	1.04678	1.7867	-1.1253	1.63672
Taz48	NR_004412 // Rnu1b1 // U1b1 small nuclear RNA // 3 41.78 cM // 19844 /// NR_004413 // R	Rnu1b1	1.04678	1.7867	-1.1253	1.63672
Taz48	NR_004412 // Rnu1b1 // U1b1 small nuclear RNA // 3 41.78 cM // 19844 /// NR_004413 // R	Rnu1b1	1.04678	1.7867	-1.1253	1.63672
Taz48	NR_004412 // Rnu1b1 // U1b1 small nuclear RNA // 3 41.78 cM // 19844 /// NR_004413 // R	Rnu1b1	1.04678	1.7867	-1.1253	1.63672
Taz48	NR_004412 // Rnu1b1 // U1b1 small nuclear RNA // 3 41.78 cM // 19844 /// NR_004413 // R	Rnu1b1	1.04678	1.7867	-1.1253	1.63672
Taz48	NR_004412 // Rnu1b1 // U1b1 small nuclear RNA // 3 41.78 cM // 19844 /// NR_004413 // R	Rnu1b1	1.04678	1.7867	-1.1253	1.63672
Taz48	NR_004412 // Rnu1b1 // U1b1 small nuclear RNA // 3 41.78 cM // 19844 /// NR_004413 // R	Rnu1b1	1.04678	1.7867	-1.1253	1.63672
Yap48	NR_004412 // Rnu1b1 // U1b1 small nuclear RNA // 3 41.78 cM // 19844 /// NR_004413 // R	Rnu1b1	1.04678	1.7867	-1.1253	1.63672
Yap48	NR_004412 // Rnu1b1 // U1b1 small nuclear RNA // 3 41.78 cM // 19844 /// NR_004413 // R	Rnu1b1	1.04678	1.7867	-1.1253	1.63672
Yap48	NR_004412 // Rnu1b1 // U1b1 small nuclear RNA // 3 41.78 cM // 19844 /// NR_004413 // R	Rnu1b1	1.04678	1.7867	-1.1253	1.63672
Yap48	NR_004412 // Rnu1b1 // U1b1 small nuclear RNA // 3 41.78 cM // 19844 /// NR_004413 // R	Rnu1b1	1.04678	1.7867	-1.1253	1.63672
Yap48	NR_004412 // Rnu1b1 // U1b1 small nuclear RNA // 3 41.78 cM // 19844 /// NR_004413 // R	Rnu1b1	1.04678	1.7867	-1.1253	1.63672
Yap48	NR_004412 // Rnu1b1 // U1b1 small nuclear RNA // 3 41.78 cM // 19844 /// NR_004413 // R	Rnu1b1	1.04678	1.7867	-1.1253	1.63672
Yap48	NR_004412 // Rnu1b1 // U1b1 small nuclear RNA // 3 41.78 cM // 19844 /// NR_004413 // R	Rnu1b1	1.04678	1.7867	-1.1253	1.63672
Yap48	NR_004412 // Rnu1b1 // U1b1 small nuclear RNA // 3 41.78 cM // 19844 /// NR_004413 // R	Rnu1b1	1.04678	1.7867	-1.1253	1.63672
Yap48	NR_004412 // Rnu1b1 // U1b1 small nuclear RNA // 3 41.78 cM // 19844 /// NR_004413 // R	Rnu1b1	1.04678	1.7867	-1.1253	1.63672
Taz48	NM_030725 // Syt13 // synaptotagmin XIII // 2 E1|2 // 80976 /// ENSMUST00000028648 // S	Syt13	1.08309	1.78626	1.01999	1.56459
Yap48	NM_030725 // Syt13 // synaptotagmin XIII // 2 E1|2 // 80976 /// ENSMUST00000028648 // S	Syt13	1.08309	1.78626	1.01999	1.56459
Taz24	NM_019790 // Tmeff2 // transmembrane protein with EGF-like and two follistatin-like dom	Tmeff2	1.60614	1.78592	-1.13643	-1.01148
Taz48	NM_019790 // Tmeff2 // transmembrane protein with EGF-like and two follistatin-like dom	Tmeff2	1.60614	1.78592	-1.13643	-1.01148
Taz48	NM_010516 // Cyr61 // cysteine rich protein 61 // 3 H2|3 70.18 cM // 16007 /// ENSMUST0	Cyr61	1.54768	1.78261	1.32953	1.98593
Yap48	NM_010516 // Cyr61 // cysteine rich protein 61 // 3 H2|3 70.18 cM // 16007 /// ENSMUST0	Cyr61	1.54768	1.78261	1.32953	1.98593
Taz48	NM_177371 // Tnfsf15 // tumor necrosis factor (ligand) superfamily, member 15 // 4 C1|4	Tnfsf15	1.19341	1.7824	1.25608	1.74073
Yap48	NM_177371 // Tnfsf15 // tumor necrosis factor (ligand) superfamily, member 15 // 4 C1|4	Tnfsf15	1.19341	1.7824	1.25608	1.74073
Taz24	NM_178675 // Slc35f1 // solute carrier family 35, member F1 // 10 B3|10 // 215085 /// E	Slc35f1	1.88515	1.77484	-1.19704	-1.93481
Taz48	NM_178675 // Slc35f1 // solute carrier family 35, member F1 // 10 B3|10 // 215085 /// E	Slc35f1	1.88515	1.77484	-1.19704	-1.93481
Yap48	NM_178675 // Slc35f1 // solute carrier family 35, member F1 // 10 B3|10 // 215085 /// E	Slc35f1	1.88515	1.77484	-1.19704	-1.93481
Taz24	NM_001272097 // Fabp5 // fatty acid binding protein 5, epidermal // 3 A1-A3|3 // 16592	Fabp5	1.53436	1.7742	-1.11039	1.10733
Taz48	NM_001272097 // Fabp5 // fatty acid binding protein 5, epidermal // 3 A1-A3|3 // 16592	Fabp5	1.53436	1.7742	-1.11039	1.10733
Taz48	ENSMUST00000157618 // Gm25914 // predicted gene, 25914 // --- // ---	Gm25914	1.15993	1.77394	-1.08962	1.05144
Taz48	NM_009769 // Klf5 // Kruppel-like factor 5 // 14 E2.2|14 // 12224 /// ENSMUST0000000527	Klf5	1.45577	1.77211	1.13425	1.24749
Taz48	---		1.09116	1.77132	1.11927	1.19831
Taz48	---		1.19617	1.76918	1.13042	1.00627
Taz24	NM_173397 // Fitm2 // fat storage-inducing transmembrane protein 2 // 2 H3|2 // 228859	Fitm2	1.42295	1.76687	1.18022	1.61184
Taz48	NM_173397 // Fitm2 // fat storage-inducing transmembrane protein 2 // 2 H3|2 // 228859	Fitm2	1.42295	1.76687	1.18022	1.61184
Yap48	NM_173397 // Fitm2 // fat storage-inducing transmembrane protein 2 // 2 H3|2 // 228859	Fitm2	1.42295	1.76687	1.18022	1.61184
Taz24	NM_001289533 // Fhl2 // four and a half LIM domains 2 // 1 B|1 // 14200 /// NM_010212 /	Fhl2	1.41216	1.7559	1.0625	1.40825
Taz48	NM_001289533 // Fhl2 // four and a half LIM domains 2 // 1 B|1 // 14200 /// NM_010212 /	Fhl2	1.41216	1.7559	1.0625	1.40825
Yap48	NM_001289533 // Fhl2 // four and a half LIM domains 2 // 1 B|1 // 14200 /// NM_010212 /	Fhl2	1.41216	1.7559	1.0625	1.40825
Taz48	NM_001284507 // Crabp1 // cellular retinoic acid binding protein I // 9 A5.3|9 29.76 cM	Crabp1	1.2216	1.75587	1.22678	1.36345
Taz24	NM_001077202 // Hs6st2 // heparan sulfate 6-O-sulfotransferase 2 // X|X A3.3 // 50786 /	Hs6st2	1.44161	1.75124	1.11774	1.56366
Taz48	NM_001077202 // Hs6st2 // heparan sulfate 6-O-sulfotransferase 2 // X|X A3.3 // 50786 /	Hs6st2	1.44161	1.75124	1.11774	1.56366
Yap48	NM_001077202 // Hs6st2 // heparan sulfate 6-O-sulfotransferase 2 // X|X A3.3 // 50786 /	Hs6st2	1.44161	1.75124	1.11774	1.56366
Taz48	NM_009200 // Slc1a6 // solute carrier family 1 (high affinity aspartate/glutamate trans	Slc1a6	1.24841	1.7471	1.16338	1.26644
Taz48	ENSMUST00000103506 // Ighv1-20 // immunoglobulin heavy variable V1-20 // --- // ---	Ighv1-20	-1.02315	1.74628	-1.39057	1.08073
Taz48	NM_001198835 // Coch // coagulation factor C homolog (Limulus polyphemus) // 12 C1|12 2	Coch	1.30905	1.74316	1.04572	1.03814
Taz48	---		-1.17183	1.74213	1.08053	1.22569
Taz24	NM_009846 // Cd24a // CD24a antigen // 10 B2|10 23.01 cM // 12484 /// ENSMUST0000005871	Cd24a	1.52456	1.73774	-1.41742	-1.53543
Taz48	NM_009846 // Cd24a // CD24a antigen // 10 B2|10 23.01 cM // 12484 /// ENSMUST0000005871	Cd24a	1.52456	1.73774	-1.41742	-1.53543
Yap48	NM_009846 // Cd24a // CD24a antigen // 10 B2|10 23.01 cM // 12484 /// ENSMUST0000005871	Cd24a	1.52456	1.73774	-1.41742	-1.53543
Taz24	NM_028770 // Krt80 // keratin 80 // 15 F3|15 // 74127 /// XM_006521487 // Krt80 // kera	Krt80	1.78027	1.72735	1.28005	1.78454
Taz48	NM_028770 // Krt80 // keratin 80 // 15 F3|15 // 74127 /// XM_006521487 // Krt80 // kera	Krt80	1.78027	1.72735	1.28005	1.78454
Yap48	NM_028770 // Krt80 // keratin 80 // 15 F3|15 // 74127 /// XM_006521487 // Krt80 // kera	Krt80	1.78027	1.72735	1.28005	1.78454
Taz24	XR_390383 // LOC102638175 // uncharacterized LOC102638175 // --- // 102638175 /// XR_40	LOC102638175	1.75606	1.71917	1.2939	1.92915
Taz48	XR_390383 // LOC102638175 // uncharacterized LOC102638175 // --- // 102638175 /// XR_40	LOC102638175	1.75606	1.71917	1.2939	1.92915
Yap48	XR_390383 // LOC102638175 // uncharacterized LOC102638175 // --- // 102638175 /// XR_40	LOC102638175	1.75606	1.71917	1.2939	1.92915
Taz48	NM_001289895 // Tns1 // tensin 1 // 1 C3|1 38.17 cM // 21961 /// NM_027884 // Tns1 // t	Tns1	1.00267	1.71085	1.05179	1.00101
Taz24	NM_130448 // Pcdh18 // protocadherin 18 // 3 C|3 // 73173 /// ENSMUST00000035931 // Pcd	Pcdh18	1.6418	1.70842	-1.23983	-1.21665
Taz48	NM_130448 // Pcdh18 // protocadherin 18 // 3 C|3 // 73173 /// ENSMUST00000035931 // Pcd	Pcdh18	1.6418	1.70842	-1.23983	-1.21665
Taz48	NM_172900 // Siglecg // sialic acid binding Ig-like lectin G // 7 B4|7 // 243958 /// XM	Siglecg	1.30039	1.70701	1.13294	1.85256
Yap48	NM_172900 // Siglecg // sialic acid binding Ig-like lectin G // 7 B4|7 // 243958 /// XM	Siglecg	1.30039	1.70701	1.13294	1.85256
Yap48	NM_001008424 // Cdsn // corneodesmosin // 17 B1|17 // 386463 /// XM_006525378 // Cdsn /	Cdsn	1.20379	1.69561	1.72108	2.71293
Taz48	NM_001163590 // Stx11 // syntaxin 11 // 10 A1|10 // 74732 /// NM_029075 // Stx11 // syn	Stx11	1.36993	1.69284	1.09565	1.28536
Taz24	NM_007936 // Epha4 // Eph receptor A4 // 1 C1-C5|1 39.55 cM // 13838 /// ENSMUST0000002	Epha4	1.47134	1.69119	1.12528	1.25081
Taz48	NM_007936 // Epha4 // Eph receptor A4 // 1 C1-C5|1 39.55 cM // 13838 /// ENSMUST0000002	Epha4	1.47134	1.69119	1.12528	1.25081
Taz48	ENSMUST00000158114 // Gm23891 // predicted gene, 23891 // --- // ---	Gm23891	1.03664	1.68511	1.06955	1.11688
Taz24	ENSMUST00000113438 // Adamts9 // a disintegrin-like and metallopeptidase (reprolysin ty	Adamts9	1.58907	1.68181	1.04815	1.27382
Taz48	ENSMUST00000113438 // Adamts9 // a disintegrin-like and metallopeptidase (reprolysin ty	Adamts9	1.58907	1.68181	1.04815	1.27382
Taz48	NM_001243003 // Gm8298 // predicted gene 8298 // 3 D|3 // 666803 /// ENSMUST00000179799	Gm8298	1.08124	1.67978	1.07069	1.48082
Taz48	NM_001290706 // Tmem54 // transmembrane protein 54 // 4 D2.2|4 // 66260 /// NM_133881 /	Tmem54	1.40622	1.67959	1.11992	1.14138
Taz24	NM_010806 // Mllt4 // myeloid/lymphoid or mixed-lineage leukemia (trithorax homolog, Dr	Mllt4	1.50508	1.67795	1.18864	1.36872
Taz48	NM_010806 // Mllt4 // myeloid/lymphoid or mixed-lineage leukemia (trithorax homolog, Dr	Mllt4	1.50508	1.67795	1.18864	1.36872
Yap48	NM_010806 // Mllt4 // myeloid/lymphoid or mixed-lineage leukemia (trithorax homolog, Dr	Mllt4	1.50508	1.67795	1.18864	1.36872
Taz24	NR_028271 // Phxr4 // per-hexamer repeat gene 4 // 9 A1|9 // 18689 /// ENSMUST000000712	Phxr4	1.67223	1.67521	-1.1844	1.15561
Taz48	NR_028271 // Phxr4 // per-hexamer repeat gene 4 // 9 A1|9 // 18689 /// ENSMUST000000712	Phxr4	1.67223	1.67521	-1.1844	1.15561
Taz48	NM_146525 // Olfr847 // olfactory receptor 847 // 9 A2-A5|9 // 258518 /// ENSMUST000000	Olfr847	1.11355	1.67519	-1.00626	1.03631
Taz48	NM_146592 // Olfr1086 // olfactory receptor 1086 // 2 E1|2 // 258585 /// ENSMUST0000009	Olfr1086	1.01852	1.67408	-1.16951	1.04252
Yap48	NM_023333 // 2210010C04Rik // RIKEN cDNA 2210010C04 gene // 6 B1|6 // 67373 /// ENSMUST	2210010C04Rik	1.3376	1.67069	-1.00602	2.14598
Taz48	NR_028122 // 2310001K24Rik // RIKEN cDNA 2310001K24 gene // 2 H3|2 // 69517 /// ENSMUST	2310001K24Rik	1.13274	1.66942	1.03247	-1.00011
Taz48	NM_011113 // Plaur // plasminogen activator, urokinase receptor // 7 A3|7 // 18793 ///	Plaur	1.12915	1.66773	1.28687	2.02273
Yap48	NM_011113 // Plaur // plasminogen activator, urokinase receptor // 7 A3|7 // 18793 ///	Plaur	1.12915	1.66773	1.28687	2.02273
Taz48	NM_146886 // Olfr1298 // olfactory receptor 1298 // 2 E5|2 // 258888 /// ENSMUST0000009	Olfr1298	-1.50734	1.66729	-1.47838	1.16326
Yap48	NM_011267 // Rgs16 // regulator of G-protein signaling 16 // 1 G3|1 65.43 cM // 19734 /	Rgs16	1.4306	1.66506	1.27217	1.88576
Taz24	---		1.59748	1.66187	-1.06531	-1.25256
Taz48	---		1.59748	1.66187	-1.06531	-1.25256
Taz48	NM_001005227 // Olfr1200 // olfactory receptor 1200 // 2 E1|2 // 257887 /// ENSMUST0000	Olfr1200	1.02533	1.65808	1.07217	1.24278
Taz48	NM_173427 // Klhdc7a // kelch domain containing 7A // 4 D3|4 // 242721 /// ENSMUST00000	Klhdc7a	1.10718	1.65619	1.09644	1.19021
Taz24	NM_172668 // Lrp4 // low density lipoprotein receptor-related protein 4 // 2 E1|2 50.63	Lrp4	1.71612	1.6551	1.02335	1.02212
Taz48	NM_172668 // Lrp4 // low density lipoprotein receptor-related protein 4 // 2 E1|2 50.63	Lrp4	1.71612	1.6551	1.02335	1.02212
Taz48	NM_008987 // Ptx3 // pentraxin related gene // 3 E1|3 30.25 cM // 19288 /// ENSMUST0000	Ptx3	1.35033	1.65462	1.01408	1.19076
Taz24	NM_011770 // Ikzf2 // IKAROS family zinc finger 2 // 1 C3|1 // 22779 /// XM_006495959 /	Ikzf2	2.01596	1.65457	-1.09986	1.02533
Taz48	NM_011770 // Ikzf2 // IKAROS family zinc finger 2 // 1 C3|1 // 22779 /// XM_006495959 /	Ikzf2	2.01596	1.65457	-1.09986	1.02533
Taz48	NM_001123382 // Il1r1 // interleukin 1 receptor, type I // 1 B|1 18.81 cM // 16177 ///	Il1r1	1.38494	1.65148	1.27533	1.18863
Taz24	NM_001081212 // Irs2 // insulin receptor substrate 2 // 8 A1.1|8 5.35 cM // 384783 ///	Irs2	1.78313	1.6492	1.35693	1.55383
Taz48	NM_001081212 // Irs2 // insulin receptor substrate 2 // 8 A1.1|8 5.35 cM // 384783 ///	Irs2	1.78313	1.6492	1.35693	1.55383
Yap48	NM_001081212 // Irs2 // insulin receptor substrate 2 // 8 A1.1|8 5.35 cM // 384783 ///	Irs2	1.78313	1.6492	1.35693	1.55383
Taz48	NM_001099347 // Gm10230 // predicted gene 10230 // X A2|X // 100042175 /// NM_001099919	Gm10230	1.29942	1.64799	1.07122	1.14881
Taz48	NM_001099347 // Gm10230 // predicted gene 10230 // X A2|X // 100042175 /// NM_001099919	Gm10230	1.29942	1.64799	1.07122	1.14881
Taz48	NM_001099347 // Gm10230 // predicted gene 10230 // X A2|X // 100042175 /// NM_001099919	Gm10230	1.29942	1.64799	1.07122	1.14881
Taz48	NM_001099347 // Gm10230 // predicted gene 10230 // X A2|X // 100042175 /// NM_001099919	Gm10230	1.29942	1.64799	1.07122	1.14881
Taz48	NM_001099347 // Gm10230 // predicted gene 10230 // X A2|X // 100042175 /// NM_001099919	Gm10230	1.29942	1.64799	1.07122	1.14881
Taz48	NM_001099347 // Gm10230 // predicted gene 10230 // X A2|X // 100042175 /// NM_001099919	Gm10230	1.29942	1.64799	1.07122	1.14881
Taz24	NM_053169 // Trim16 // tripartite motif-containing 16 // 11 B2|11 // 94092 /// ENSMUST0	Trim16	1.30395	1.64407	1.19731	1.45527
Taz48	NM_053169 // Trim16 // tripartite motif-containing 16 // 11 B2|11 // 94092 /// ENSMUST0	Trim16	1.30395	1.64407	1.19731	1.45527
Yap48	NM_053169 // Trim16 // tripartite motif-containing 16 // 11 B2|11 // 94092 /// ENSMUST0	Trim16	1.30395	1.64407	1.19731	1.45527
Taz48	NM_201367 // Gpr176 // G protein-coupled receptor 176 // 2 E5|2 // 381413 /// ENSMUST00	Gpr176	1.1642	1.63884	1.20852	1.80805
Yap48	NM_201367 // Gpr176 // G protein-coupled receptor 176 // 2 E5|2 // 381413 /// ENSMUST00	Gpr176	1.1642	1.63884	1.20852	1.80805
Taz48	NM_013642 // Dusp1 // dual specificity phosphatase 1 // 17 A2-C|17 13.28 cM // 19252 //	Dusp1	1.40284	1.63173	1.10936	1.04289
Taz48	NM_001048167 // Map6 // microtubule-associated protein 6 // 7|7 E2-F1 // 17760 /// NM_0	Map6	1.37354	1.6303	1.18282	1.45424
Taz24	NM_001195025 // Nuak2 // NUAK family, SNF1-like kinase, 2 // 1 E4|1 // 74137 /// NM_028	Nuak2	1.46824	1.62859	1.27837	1.58051
Taz48	NM_001195025 // Nuak2 // NUAK family, SNF1-like kinase, 2 // 1 E4|1 // 74137 /// NM_028	Nuak2	1.46824	1.62859	1.27837	1.58051
Yap48	NM_001195025 // Nuak2 // NUAK family, SNF1-like kinase, 2 // 1 E4|1 // 74137 /// NM_028	Nuak2	1.46824	1.62859	1.27837	1.58051
Taz48	ENSMUST00000148587 // Gm13986 // predicted gene 13986 // --- // --- /// AK048775 // C23	Gm13986	1.32134	1.62456	1.20243	1.38138
Taz48	ENSMUST00000158115 // Gm23220 // predicted gene, 23220 // --- // ---	Gm23220	1.17369	1.62428	1.21928	1.4439
Taz48	BC116435 // Bod1 // biorientation of chromosomes in cell division 1 // 11 A4|11 18.55 c	Bod1	1.21906	1.62417	1.04236	1.20105
Taz48	ENSMUST00000120997 // Rnd1 // Rho family GTPase 1 // 15 F1|15 // 223881 /// BC048531 //	Rnd1	1.13656	1.62403	-1.02454	1.42835
Yap48	ENSMUST00000120997 // Rnd1 // Rho family GTPase 1 // 15 F1|15 // 223881 /// BC048531 //	Rnd1	1.13656	1.62403	-1.02454	1.42835
Taz48	NM_007743 // Col1a2 // collagen, type I, alpha 2 // 6 A1|6 1.81 cM // 12843 /// ENSMUST	Col1a2	1.14738	1.62357	1.11422	1.11901
Yap48	NM_011452 // Serpinb9b // serine (or cysteine) peptidase inhibitor, clade B, member 9b	Serpinb9b	-1.07521	1.6215	1.13638	2.01208
Taz48	NR_046192 // 4930471C04Rik // RIKEN cDNA 4930471C04 gene // 14|14 // 78176 /// ENSMUST0	4930471C04Rik	-1.10596	1.62149	-1.10558	1.22016
Taz24	NM_010590 // Ajuba // ajuba LIM protein // 14 C3|14 // 16475 /// ENSMUST00000054487 //	Ajuba	1.62505	1.62053	1.40144	1.54231
Taz48	NM_010590 // Ajuba // ajuba LIM protein // 14 C3|14 // 16475 /// ENSMUST00000054487 //	Ajuba	1.62505	1.62053	1.40144	1.54231
Yap48	NM_010590 // Ajuba // ajuba LIM protein // 14 C3|14 // 16475 /// ENSMUST00000054487 //	Ajuba	1.62505	1.62053	1.40144	1.54231
Taz24	NM_015759 // Fgd3 // FYVE, RhoGEF and PH domain containing 3 // 13 A5|13 25.18 cM // 30	Fgd3	1.39885	1.61632	1.18456	1.6263
Taz48	NM_015759 // Fgd3 // FYVE, RhoGEF and PH domain containing 3 // 13 A5|13 25.18 cM // 30	Fgd3	1.39885	1.61632	1.18456	1.6263
Yap48	NM_015759 // Fgd3 // FYVE, RhoGEF and PH domain containing 3 // 13 A5|13 25.18 cM // 30	Fgd3	1.39885	1.61632	1.18456	1.6263
Taz48	NM_001099347 // Gm10230 // predicted gene 10230 // X A2|X // 100042175 /// NM_001099919	Gm10230	1.39424	1.61233	1.06428	1.11014
Taz48	NM_001099347 // Gm10230 // predicted gene 10230 // X A2|X // 100042175 /// NM_001099919	Gm10230	1.39424	1.61233	1.06428	1.11014
Taz48	NM_001099347 // Gm10230 // predicted gene 10230 // X A2|X // 100042175 /// NM_001099919	Gm10230	1.39424	1.61233	1.06428	1.11014
Taz48	NM_001099347 // Gm10230 // predicted gene 10230 // X A2|X // 100042175 /// NM_001099919	Gm10230	1.39424	1.61233	1.06428	1.11014
Taz24	NM_007737 // Col5a2 // collagen, type V, alpha 2 // 1 C1|1 // 12832 /// ENSMUST00000086	Col5a2	1.49753	1.61032	1.06771	1.18205
Taz48	NM_007737 // Col5a2 // collagen, type V, alpha 2 // 1 C1|1 // 12832 /// ENSMUST00000086	Col5a2	1.49753	1.61032	1.06771	1.18205
Taz24	ENSMUST00000181247 // Gm17501 // predicted gene, 17501 // 3|3 // 100216343 /// AK040843	Gm17501	1.62177	1.6065	1.26083	1.62652
Taz48	ENSMUST00000181247 // Gm17501 // predicted gene, 17501 // 3|3 // 100216343 /// AK040843	Gm17501	1.62177	1.6065	1.26083	1.62652
Yap48	ENSMUST00000181247 // Gm17501 // predicted gene, 17501 // 3|3 // 100216343 /// AK040843	Gm17501	1.62177	1.6065	1.26083	1.62652
Taz48	NM_010612 // Kdr // kinase insert domain protein receptor // 5 C3.3|5 40.23 cM // 16542	Kdr	-1.00291	1.60455	-1.19099	1.15226
Taz48	NM_018802 // Syt8 // synaptotagmin VIII // 7 F5|7 // 55925 /// ENSMUST00000118276 // Sy	Syt8	1.17635	1.60264	1.06308	1.23922
Taz48	NR_028427 // 5830416P10Rik // RIKEN cDNA 5830416P10 gene // 19 D2|19 // 381232 /// ENSM	5830416P10Rik	1.33402	1.60197	1.4242	2.3367
Yap48	NR_028427 // 5830416P10Rik // RIKEN cDNA 5830416P10 gene // 19 D2|19 // 381232 /// ENSM	5830416P10Rik	1.33402	1.60197	1.4242	2.3367
Taz48	NM_198612 // Gxylt2 // glucoside xylosyltransferase 2 // 6 D3|6 // 232313 /// XM_006506	Gxylt2	1.4693	1.60053	1.18516	1.44232
Taz48	NM_011812 // Fbln5 // fibulin 5 // 12|12 F1 // 23876 /// XM_006515864 // Fbln5 // fibul	Fbln5	1.17271	1.59817	1.12545	1.288
Taz48	NM_001099347 // Gm10230 // predicted gene 10230 // X A2|X // 100042175 /// NM_001099919	Gm10230	1.48235	1.59727	1.22133	1.07665
Taz48	NM_001099347 // Gm10230 // predicted gene 10230 // X A2|X // 100042175 /// NM_001099919	Gm10230	1.48235	1.59727	1.22133	1.07665
Taz48	NM_022032 // Perp // PERP, TP53 apoptosis effector // 10|10 A2 // 64058 /// ENSMUST0000	Perp	1.09589	1.59038	1.01835	1.15789
Taz48	NM_009261 // Strbp // spermatid perinuclear RNA binding protein // 2 B|2 // 20744 /// E	Strbp	1.25441	1.58735	-1.08263	1.0953
Taz48	---		1.16901	1.58691	1.03779	1.31006
Taz24	NM_001290792 // Wdr45 // WD repeat domain 45 // X A1.1|X 3.48 cM // 54636 /// NM_001290	Wdr45	1.44907	1.5837	1.08646	1.3155
Taz48	NM_001290792 // Wdr45 // WD repeat domain 45 // X A1.1|X 3.48 cM // 54636 /// NM_001290	Wdr45	1.44907	1.5837	1.08646	1.3155
Yap48	NM_001290792 // Wdr45 // WD repeat domain 45 // X A1.1|X 3.48 cM // 54636 /// NM_001290	Wdr45	1.44907	1.5837	1.08646	1.3155
Taz48	NM_001285917 // Dapk1 // death associated protein kinase 1 // 13 B2|13 32.53 cM // 6963	Dapk1	1.27958	1.58132	-1.21328	-1.1499
Taz48	NM_009523 // Wnt4 // wingless-type MMTV integration site family, member 4 // 4 D3|4 //	Wnt4	1.12605	1.57871	1.14817	1.40963
Taz24	NM_015771 // Lats2 // large tumor suppressor 2 // 14 C3|14 // 50523 /// NM_153382 // La	Lats2	1.72474	1.57734	1.23566	1.37554
Taz48	NM_015771 // Lats2 // large tumor suppressor 2 // 14 C3|14 // 50523 /// NM_153382 // La	Lats2	1.72474	1.57734	1.23566	1.37554
Yap48	NM_015771 // Lats2 // large tumor suppressor 2 // 14 C3|14 // 50523 /// NM_153382 // La	Lats2	1.72474	1.57734	1.23566	1.37554
Taz48	NR_002843 // Rnu3b4 // U3B small nuclear RNA 4 // 11 C|11 52.11 cM // 19861 /// NR_0044	Rnu3b4	1.03357	1.57573	-1.08435	1.47052
Taz48	NR_002843 // Rnu3b4 // U3B small nuclear RNA 4 // 11 C|11 52.11 cM // 19861 /// NR_0044	Rnu3b4	1.03357	1.57573	-1.08435	1.47052
Taz48	NR_002843 // Rnu3b4 // U3B small nuclear RNA 4 // 11 C|11 52.11 cM // 19861 /// NR_0044	Rnu3b4	1.03357	1.57573	-1.08435	1.47052
Taz48	NR_002843 // Rnu3b4 // U3B small nuclear RNA 4 // 11 C|11 52.11 cM // 19861 /// NR_0044	Rnu3b4	1.03357	1.57573	-1.08435	1.47052
Yap48	NR_002843 // Rnu3b4 // U3B small nuclear RNA 4 // 11 C|11 52.11 cM // 19861 /// NR_0044	Rnu3b4	1.03357	1.57573	-1.08435	1.47052
Yap48	NR_002843 // Rnu3b4 // U3B small nuclear RNA 4 // 11 C|11 52.11 cM // 19861 /// NR_0044	Rnu3b4	1.03357	1.57573	-1.08435	1.47052
Yap48	NR_002843 // Rnu3b4 // U3B small nuclear RNA 4 // 11 C|11 52.11 cM // 19861 /// NR_0044	Rnu3b4	1.03357	1.57573	-1.08435	1.47052
Yap48	NR_002843 // Rnu3b4 // U3B small nuclear RNA 4 // 11 C|11 52.11 cM // 19861 /// NR_0044	Rnu3b4	1.03357	1.57573	-1.08435	1.47052
Taz48	NM_029569 // Asb5 // ankyrin repeat and SOCs box-containing 5 // 8|8 B3.1 // 76294 ///	Asb5	1.3932	1.57298	1.03972	1.19165
Taz24	NM_152804 // Plk2 // polo-like kinase 2 // 13|13 D2.1 // 20620 /// ENSMUST00000022212 /	Plk2	1.97496	1.57104	1.13711	1.43767
Taz48	NM_152804 // Plk2 // polo-like kinase 2 // 13|13 D2.1 // 20620 /// ENSMUST00000022212 /	Plk2	1.97496	1.57104	1.13711	1.43767
Yap48	NM_152804 // Plk2 // polo-like kinase 2 // 13|13 D2.1 // 20620 /// ENSMUST00000022212 /	Plk2	1.97496	1.57104	1.13711	1.43767
Yap48	ENSMUST00000077110 // Gm10092 // predicted gene 10092 // --- // ---	Gm10092	1.3276	1.56823	1.07846	2.02425
Taz24	NM_001080774 // Myo1c // myosin IC // 11 C-E1|11 45.92 cM // 17913 /// NM_001080775 //	Myo1c	1.47377	1.56747	1.19645	1.4794
Taz48	NM_001080774 // Myo1c // myosin IC // 11 C-E1|11 45.92 cM // 17913 /// NM_001080775 //	Myo1c	1.47377	1.56747	1.19645	1.4794
Yap48	NM_001080774 // Myo1c // myosin IC // 11 C-E1|11 45.92 cM // 17913 /// NM_001080775 //	Myo1c	1.47377	1.56747	1.19645	1.4794
Taz48	NM_146801 // Olfr904 // olfactory receptor 904 // 9 A5|9 // 258797 /// ENSMUST000000581	Olfr904	-1.05637	1.56684	-1.13782	-1.02566
Taz24	NM_001029936 // Specc1 // sperm antigen with calponin homology and coiled-coil domains	Specc1	1.32558	1.56605	1.04115	1.04101
Taz48	NM_001029936 // Specc1 // sperm antigen with calponin homology and coiled-coil domains	Specc1	1.32558	1.56605	1.04115	1.04101
Yap48	ENSMUST00000158854 // Gm25362 // predicted gene, 25362 // --- // ---	Gm25362	-1.11295	1.56361	-1.44458	2.04539
Taz48	ENSMUST00000107809 // Gm8069 // predicted pseudogene 8069 // 5 C1|5 // 666377 /// ENSMU	Gm8069	1.24267	1.56021	-1.01485	1.16932
Taz48	XM_006510269 // Ets1 // E26 avian leukemia oncogene 1, 5 domain // 9 A4|9 17.97 cM // 2	Ets1	1.20536	1.55213	1.18517	1.47796
Taz48	NM_001029893 // Psg26 // pregnancy-specific glycoprotein 26 // 7 A2|7 // 574429 /// ENS	Psg26	1.02539	1.55188	1.18386	1.10338
Taz48	NM_001081185 // Flnc // filamin C, gamma // 6 A3.3|6 12.36 cM // 68794 /// ENSMUST00000	Flnc	1.35116	1.55009	1.29823	1.47668
Taz48	XM_993996 // 3110040M04Rik // RIKEN cDNA 3110040M04 gene // 1 G1|1 // 73176 /// AK01416	3110040M04Rik	1.07365	1.54712	1.03508	1.20008
Taz48	---		1.1486	1.53774	1.28694	1.73496
Yap48	---		1.1486	1.53774	1.28694	1.73496
Taz48	NR_003649 // Gm5434 // ubiquitin-conjugating enzyme E2F (putative) pseudogene // 12 A3|	Gm5434	-1.02271	1.53713	1.01752	1.1704
Taz48	XR_385514 // LOC102640282 // uncharacterized LOC102640282 // --- // 102640282 /// XR_39	LOC102640282	1.16027	1.53607	1.05965	1.05898
Taz48	NM_146649 // Olfr1160 // olfactory receptor 1160 // 2 E1|2 // 258643 /// ENSMUST0000009	Olfr1160	1.22438	1.53169	1.0705	1.47615
Taz48	---		1.1103	1.52805	1.13937	-1.03797
Taz48	NM_175386 // Lhfp // lipoma HMGIC fusion partner // 3 C|3 // 108927 /// ENSMUST00000059	Lhfp	1.2484	1.52436	1.44013	2.03809
Yap48	NM_175386 // Lhfp // lipoma HMGIC fusion partner // 3 C|3 // 108927 /// ENSMUST00000059	Lhfp	1.2484	1.52436	1.44013	2.03809
Taz48	NM_146804 // Olfr905 // olfactory receptor 905 // 9 A5|9 // 258800 /// ENSMUST000000511	Olfr905	-1.02363	1.52196	-1.0931	1.17216
Taz48	NM_001037919 // Gm6460 // predicted gene 6460 // 5 A1|5 // 623898 /// XR_376740 // Gm88	Gm6460	1.46948	1.52152	-1.13069	1.11138
Taz24	---		2.20752	1.52004	1.14809	1.43916
Taz48	ENSMUST00000157410 // Gm22885 // predicted gene, 22885 // --- // ---	Gm22885	-1.12454	1.51932	-1.08348	1.394
Yap48	ENSMUST00000157410 // Gm22885 // predicted gene, 22885 // --- // ---	Gm22885	-1.12454	1.51932	-1.08348	1.394
Taz48	NM_207162 // Gm20738 // predicted gene, 20738 // Y C2|Y // 382133 /// ENSMUST0000009684	Gm20738	1.30607	1.5192	1.01683	1.31502
Taz48	ENSMUST00000158107 // Gm23894 // predicted gene, 23894 // --- // ---	Gm23894	-1.03093	1.50967	-1.17717	1.35458
Taz24	NM_001004363 // Nuak1 // NUAK family, SNF1-like kinase, 1 // 10 C1|10 // 77976 /// ENSM	Nuak1	1.6603	1.50884	1.32847	1.21526
Taz48	NM_001122952 // Nfia // nuclear factor I/A // 4 C4-C6|4 45.52 cM // 18027 /// NM_001122	Nfia	1.24715	1.50841	-1.0348	-1.17423
Taz48	NM_010283 // Ggta1 // glycoprotein galactosyltransferase alpha 1, 3 // 2 B|2 23.6 cM //	Ggta1	1.34926	1.5075	-1.00324	1.27388
Taz48	NM_008858 // Prkd1 // protein kinase D1 // 12|12 C1 // 18760 /// XM_006515588 // Prkd1	Prkd1	1.14173	1.50319	1.05009	1.05727
Taz48	---		1.1204	1.50242	-1.03497	1.02989
Taz24	NM_007725 // Cnn2 // calponin 2 // 10 C1|10 // 12798 /// ENSMUST00000004784 // Cnn2 //	Cnn2	1.48687	1.49941	1.2708	1.49322
Taz48	NM_007725 // Cnn2 // calponin 2 // 10 C1|10 // 12798 /// ENSMUST00000004784 // Cnn2 //	Cnn2	1.48687	1.49941	1.2708	1.49322
Yap48	NM_007725 // Cnn2 // calponin 2 // 10 C1|10 // 12798 /// ENSMUST00000004784 // Cnn2 //	Cnn2	1.48687	1.49941	1.2708	1.49322
Yap48	NM_027834 // 9130008F23Rik // RIKEN cDNA 9130008F23 gene // 17|17 C // 71583 /// ENSMUS	9130008F23Rik	1.40997	1.49894	1.24668	1.71532
Taz48	ENSMUST00000082466 // Gm23927 // predicted gene, 23927 // --- // ---	Gm23927	-1.01751	1.4976	-1.03809	1.47323
Taz48	NM_175936 // Vmn2r81 // vomeronasal 2, receptor 81 // 10 C1|10 // 216144 /// ENSMUST000	Vmn2r81	-1.21142	1.49755	-1.01396	1.00534
Taz48	---		1.10599	1.4946	1.30336	1.43382
Yap48	---		1.10599	1.4946	1.30336	1.43382
Taz48	NM_016900 // Cav2 // caveolin 2 // 6|6 A2 // 12390 /// ENSMUST00000000058 // Cav2 // ca	Cav2	1.29994	1.49246	1.18772	1.5863
Yap48	NM_016900 // Cav2 // caveolin 2 // 6|6 A2 // 12390 /// ENSMUST00000000058 // Cav2 // ca	Cav2	1.29994	1.49246	1.18772	1.5863
Taz24	NM_001271407 // Sorbs3 // sorbin and SH3 domain containing 3 // 14 D2|14 36.27 cM // 20	Sorbs3	2.38222	1.49196	1.48246	1.8874
Taz48	NM_001271407 // Sorbs3 // sorbin and SH3 domain containing 3 // 14 D2|14 36.27 cM // 20	Sorbs3	2.38222	1.49196	1.48246	1.8874
Yap48	NM_001271407 // Sorbs3 // sorbin and SH3 domain containing 3 // 14 D2|14 36.27 cM // 20	Sorbs3	2.38222	1.49196	1.48246	1.8874
Taz48	NM_027784 // 5530400C23Rik // RIKEN cDNA 5530400C23 gene // 6 G1|6 // 232426 /// ENSMUS	5530400C23Rik	1.17135	1.49097	1.01608	1.18863
Taz24	NM_175149 // 2310022B05Rik // RIKEN cDNA 2310022B05 gene // 8 E2|8 // 69551 /// ENSMUST	2310022B05Rik	1.33836	1.49094	1.02638	1.06795
Taz48	NM_175149 // 2310022B05Rik // RIKEN cDNA 2310022B05 gene // 8 E2|8 // 69551 /// ENSMUST	2310022B05Rik	1.33836	1.49094	1.02638	1.06795
Taz48	NM_153143 // Kctd11 // potassium channel tetramerisation domain containing 11 // 11 B3|	Kctd11	1.09324	1.48909	1.08963	1.23454
Taz48	ENSMUST00000173886 // Gm8677 // predicted gene 8677 // 7 A3|7 // 667512 /// ENSMUST0000	Gm8677	-1.10527	1.48887	-1.13832	1.19815
Taz48	ENSMUST00000173886 // Gm8677 // predicted gene 8677 // 7 A3|7 // 667512 /// ENSMUST0000	Gm8677	-1.10527	1.48887	-1.13832	1.19815
Taz48	NM_010022 // Dbt // dihydrolipoamide branched chain transacylase E2 // 3 G1|3 50.37 cM	Dbt	1.25522	1.48798	1.04467	1.26757
Taz24	NM_029094 // Pik3cb // phosphatidylinositol 3-kinase, catalytic, beta polypeptide // 9|	Pik3cb	1.4641	1.48674	1.22635	1.48647
Taz48	NM_029094 // Pik3cb // phosphatidylinositol 3-kinase, catalytic, beta polypeptide // 9|	Pik3cb	1.4641	1.48674	1.22635	1.48647
Yap48	NM_029094 // Pik3cb // phosphatidylinositol 3-kinase, catalytic, beta polypeptide // 9|	Pik3cb	1.4641	1.48674	1.22635	1.48647
Taz48	ENSMUST00000172178 // A230065N10Rik // RIKEN cDNA A230065N10 gene // --- // --- /// AK0	A230065N10Rik	1.0207	1.48519	-1.12868	1.08525
Taz48	XM_006499923 // Rbm38 // RNA binding motif protein 38 // 2 H3|2 // 56190 /// ENSMUST000	Rbm38	1.0038	1.48023	-1.04771	1.13083
Taz48	ENSMUST00000083111 // Gm24046 // predicted gene, 24046 // --- // ---	Gm24046	1.1776	1.4789	-1.03527	1.39064
Taz48	NM_001205076 // Jph2 // junctophilin 2 // 2|2 H3 // 59091 /// NM_021566 // Jph2 // junc	Jph2	1.44051	1.47616	1.0483	1.18211
Taz48	NM_011125 // Pltp // phospholipid transfer protein // 2 H3|2 85.27 cM // 18830 /// ENSM	Pltp	-1.06942	1.47514	1.18459	1.77886
Yap48	NM_011125 // Pltp // phospholipid transfer protein // 2 H3|2 85.27 cM // 18830 /// ENSM	Pltp	-1.06942	1.47514	1.18459	1.77886
Taz48	ENSMUST00000157593 // Gm22078 // predicted gene, 22078 // --- // ---	Gm22078	1.03349	1.47388	1.11701	1.14412
Taz48	NM_001099675 // Tomm5 // translocase of outer mitochondrial membrane 5 homolog (yeast)	Tomm5	1.15947	1.4723	1.0008	1.26621
Taz48	XR_397010 // LOC102641625 // uncharacterized LOC102641625 // --- // 102641625 /// ENSMU	LOC102641625	1.04785	1.47051	1.08501	1.48275
Yap48	XR_397010 // LOC102641625 // uncharacterized LOC102641625 // --- // 102641625 /// ENSMU	LOC102641625	1.04785	1.47051	1.08501	1.48275
Taz48	ENSMUST00000122563 // Gm22482 // predicted gene, 22482 // --- // ---	Gm22482	1.11457	1.47048	1.05312	1.1835
Taz24	ENSMUST00000038446 // Myl12b // myosin, light chain 12B, regulatory // 17 E1.3|17 // 67	Myl12b	1.53049	1.47022	1.33662	1.34739
Taz48	ENSMUST00000038446 // Myl12b // myosin, light chain 12B, regulatory // 17 E1.3|17 // 67	Myl12b	1.53049	1.47022	1.33662	1.34739
Yap48	ENSMUST00000038446 // Myl12b // myosin, light chain 12B, regulatory // 17 E1.3|17 // 67	Myl12b	1.53049	1.47022	1.33662	1.34739
Yap48	NM_147044 // Olfr679 // olfactory receptor 679 // 7 E3|7 // 259046 /// ENSMUST000000981	Olfr679	1.18566	1.47002	1.29003	1.56255
Taz24	NM_144797 // Metrnl // meteorin, glial cell differentiation regulator-like // 11 E2|11	Metrnl	1.43196	1.46857	1.14098	1.29453
Taz48	NM_144797 // Metrnl // meteorin, glial cell differentiation regulator-like // 11 E2|11	Metrnl	1.43196	1.46857	1.14098	1.29453
Taz48	---		1.11177	1.46355	-1.08517	1.19792
Taz48	NM_019752 // Htra2 // HtrA serine peptidase 2 // 6 C3|6 35.94 cM // 64704 /// ENSMUST00	Htra2	1.07532	1.46099	1.10704	1.52313
Yap48	NM_019752 // Htra2 // HtrA serine peptidase 2 // 6 C3|6 35.94 cM // 64704 /// ENSMUST00	Htra2	1.07532	1.46099	1.10704	1.52313
Taz48	NM_029658 // Fam101b // family with sequence similarity 101, member B // 11|11 B4 // 76	Fam101b	1.01586	1.45718	1.01574	1.50493
Yap48	NM_029658 // Fam101b // family with sequence similarity 101, member B // 11|11 B4 // 76	Fam101b	1.01586	1.45718	1.01574	1.50493
Taz48	NM_194058 // Nlrp9b // NLR family, pyrin domain containing 9B // 7 A3|7 // 243874 /// E	Nlrp9b	-1.29097	1.45594	-1.26714	1.43095
Taz48	NM_008656 // Myf5 // myogenic factor 5 // 10 D1|10 55.95 cM // 17877 /// ENSMUST0000000	Myf5	1.16554	1.45323	-1.16544	-1.05049
Taz24	NM_009621 // Adamts1 // a disintegrin-like and metallopeptidase (reprolysin type) with	Adamts1	1.35297	1.45028	-1.0451	1.17567
Taz48	NM_009621 // Adamts1 // a disintegrin-like and metallopeptidase (reprolysin type) with	Adamts1	1.35297	1.45028	-1.0451	1.17567
Taz24	NM_027715 // Otud1 // OTU domain containing 1 // 2 A3|2 // 71198 /// ENSMUST00000052168	Otud1	1.82463	1.44856	1.44158	1.33439
Taz48	NM_013872 // Pmm1 // phosphomannomutase 1 // 15 E1|15 // 29858 /// XM_006521064 // Pmm1	Pmm1	-1.04941	1.44757	-1.00688	1.0924
Taz48	ENSMUST00000163462 // Gm3339 // predicted gene 3339 // --- // --- /// ENSMUST0000016661	Gm3339	1.19684	1.44752	1.0737	1.20179
Taz48	NM_198664 // Tbc1d2 // TBC1 domain family, member 2 // 4 B1|4 // 381605 /// ENSMUST0000	Tbc1d2	1.06364	1.44607	1.09642	1.61489
Yap48	NM_198664 // Tbc1d2 // TBC1 domain family, member 2 // 4 B1|4 // 381605 /// ENSMUST0000	Tbc1d2	1.06364	1.44607	1.09642	1.61489
Taz48	XR_376450 // 0610025J13Rik // RIKEN cDNA 0610025J13 gene // 4 C6|4 // 78687 /// XR_3764	0610025J13Rik	1.26492	1.44487	1.09712	1.17494
Taz48	NM_001163223 // Zfp804b // zinc finger protein 804B // 5 A1|5 // 207618 /// ENSMUST0000	Zfp804b	1.22143	1.44456	1.07023	1.30672
Taz48	NM_001177510 // 4933402N22Rik // RIKEN cDNA 4933402N22 gene // 5 A1|5 // 545732 /// ENS	4933402N22Rik	1.35031	1.44435	-1.13528	1.24942
Taz24	ENSMUST00000112835 // Amot // angiomotin // X F2|X // 27494 /// NM_001290274 // Amot //	Amot	1.87925	1.44281	-1.03039	-1.04283
Taz48	ENSMUST00000104364 // Gm23709 // predicted gene, 23709 // --- // ---	Gm23709	1.02562	1.4421	-1.087	1.1422
Taz24	NM_175116 // Lpar6 // lysophosphatidic acid receptor 6 // 14 D3|14 // 67168 /// ENSMUST	Lpar6	1.59305	1.43816	1.16847	1.25943
Taz48	NM_175116 // Lpar6 // lysophosphatidic acid receptor 6 // 14 D3|14 // 67168 /// ENSMUST	Lpar6	1.59305	1.43816	1.16847	1.25943
Taz48	NM_023731 // Ccdc86 // coiled-coil domain containing 86 // 19 B|19 7.41 cM // 108673 //	Ccdc86	1.13326	1.43694	1.0819	1.3764
Taz48	NM_010950 // Numbl // numb-like // 7 A3|7 // 18223 /// ENSMUST00000079258 // Numbl // n	Numbl	1.45805	1.43678	1.47912	1.38923
Taz48	XR_398888 // LOC102634941 // putative tubulin-like protein alpha-4B-like // --- // 1026	LOC102634941	-1.01151	1.43656	1.04836	1.22829
Taz48	NM_001001738 // Itprip // inositol 1,4,5-triphosphate receptor interacting protein // 1	Itprip	1.11836	1.43585	1.06737	1.48672
Yap48	NM_001001738 // Itprip // inositol 1,4,5-triphosphate receptor interacting protein // 1	Itprip	1.11836	1.43585	1.06737	1.48672
Taz48	NM_001278787 // Olfr1290 // olfactory receptor 1290 // 2 E3|2 // 257662 /// NM_00127878	Olfr1290	1.05768	1.43476	1.12708	1.1089
Taz24	NM_009794 // Capn2 // calpain 2 // 1 H5|1 // 12334 /// ENSMUST00000068505 // Capn2 // c	Capn2	1.37497	1.43384	1.09065	1.35552
Taz48	NM_009794 // Capn2 // calpain 2 // 1 H5|1 // 12334 /// ENSMUST00000068505 // Capn2 // c	Capn2	1.37497	1.43384	1.09065	1.35552
Yap48	NM_009794 // Capn2 // calpain 2 // 1 H5|1 // 12334 /// ENSMUST00000068505 // Capn2 // c	Capn2	1.37497	1.43384	1.09065	1.35552
Taz48	NM_021487 // Kcne1l // potassium voltage-gated channel, Isk-related family, member 1-li	Kcne1l	-1.23387	1.43295	-1.08625	1.39631
Yap48	NM_021487 // Kcne1l // potassium voltage-gated channel, Isk-related family, member 1-li	Kcne1l	-1.23387	1.43295	-1.08625	1.39631
Taz48	NM_001256501 // Gm10408 // predicted gene 10408 // 14 A1|14 // 100041840 /// NM_177135	Gm10408	1.17967	1.43245	1.0384	1.22145
Taz48	NM_001256501 // Gm10408 // predicted gene 10408 // 14 A1|14 // 100041840 /// NM_177135	Gm10408	1.17967	1.43245	1.0384	1.22145
Taz48	ENSMUST00000104929 // Gm11555 // predicted gene 11555 // --- // ---	Gm11555	1.04515	1.43185	1.26772	1.34778
Taz48	ENSMUST00000103291 // Trbc1 // T cell receptor beta, constant region 1 // --- // --- //	Trbc1	1.26527	1.43163	1.1556	1.40756
Yap48	ENSMUST00000103291 // Trbc1 // T cell receptor beta, constant region 1 // --- // --- //	Trbc1	1.26527	1.43163	1.1556	1.40756
Taz48	---		1.10192	1.43115	-1.0074	1.34223
Yap48	---		1.10192	1.43115	-1.0074	1.34223
Taz24	NM_001013813 // Maml2 // mastermind like 2 (Drosophila) // 9 A1|9 // 270118 /// NM_1737	Maml2	1.32181	1.43102	1.06698	1.10803
Taz48	NM_001013813 // Maml2 // mastermind like 2 (Drosophila) // 9 A1|9 // 270118 /// NM_1737	Maml2	1.32181	1.43102	1.06698	1.10803
Taz48	NM_001272052 // Ada // adenosine deaminase // 2 H3|2 84.44 cM // 11486 /// NM_007398 //	Ada	1.30173	1.43005	1.03546	1.18069
Taz24	NM_001177629 // Grb10 // growth factor receptor bound protein 10 // 11 A1|11 7.15 cM //	Grb10	1.30644	1.42929	1.01749	1.05262
Taz48	NM_001177629 // Grb10 // growth factor receptor bound protein 10 // 11 A1|11 7.15 cM //	Grb10	1.30644	1.42929	1.01749	1.05262
Yap48	ENSMUST00000093716 // Gm25099 // predicted gene, 25099 // --- // ---	Gm25099	-1.17569	1.42792	-1.46046	1.61365
Taz24	NM_029858 // Ston1 // stonin 1 // 17|17 E5 // 77057 /// XM_006525112 // Ston1 // stonin	Ston1	1.64766	1.42698	1.20628	1.39569
Taz48	NM_029858 // Ston1 // stonin 1 // 17|17 E5 // 77057 /// XM_006525112 // Ston1 // stonin	Ston1	1.64766	1.42698	1.20628	1.39569
Yap48	NM_029858 // Ston1 // stonin 1 // 17|17 E5 // 77057 /// XM_006525112 // Ston1 // stonin	Ston1	1.64766	1.42698	1.20628	1.39569
Taz48	NM_016740 // S100a11 // S100 calcium binding protein A11 (calgizzarin) // 3|3 E-F // 20	S100a11	1.25464	1.42697	1.16991	1.41017
Yap48	NM_016740 // S100a11 // S100 calcium binding protein A11 (calgizzarin) // 3|3 E-F // 20	S100a11	1.25464	1.42697	1.16991	1.41017
Taz48	NM_011465 // Spta1 // spectrin alpha, erythrocytic 1 // 1 H3|1 80.97 cM // 20739 /// EN	Spta1	1.2062	1.42676	1.26754	1.73214
Yap48	NM_011465 // Spta1 // spectrin alpha, erythrocytic 1 // 1 H3|1 80.97 cM // 20739 /// EN	Spta1	1.2062	1.42676	1.26754	1.73214
Taz24	NM_001081229 // Tsc22d2 // TSC22 domain family, member 2 // 3 D|3 // 72033 /// ENSMUST0	Tsc22d2	1.42805	1.42674	1.00119	1.10471
Taz48	NM_001081229 // Tsc22d2 // TSC22 domain family, member 2 // 3 D|3 // 72033 /// ENSMUST0	Tsc22d2	1.42805	1.42674	1.00119	1.10471
Taz48	NM_146991 // Olfr206 // olfactory receptor 206 // 16 C2|16 // 258993 /// ENSMUST0000008	Olfr206	-1.22305	1.42662	-1.55971	1.37278
Taz24	NM_001039959 // Ahnak // AHNAK nucleoprotein (desmoyokin) // 19 A|19 // 66395 /// NM_00	Ahnak	1.45721	1.42606	1.27049	1.56873
Taz48	NM_001039959 // Ahnak // AHNAK nucleoprotein (desmoyokin) // 19 A|19 // 66395 /// NM_00	Ahnak	1.45721	1.42606	1.27049	1.56873
Yap48	NM_001039959 // Ahnak // AHNAK nucleoprotein (desmoyokin) // 19 A|19 // 66395 /// NM_00	Ahnak	1.45721	1.42606	1.27049	1.56873
Taz48	NM_021606 // Nek6 // NIMA (never in mitosis gene a)-related expressed kinase 6 // 2 B|2	Nek6	1.10272	1.4241	1.10354	1.42229
Yap48	NM_021606 // Nek6 // NIMA (never in mitosis gene a)-related expressed kinase 6 // 2 B|2	Nek6	1.10272	1.4241	1.10354	1.42229
Taz48	NM_001081125 // Gli2 // GLI-Kruppel family member GLI2 // 1 E2-E4|1 52.17 cM // 14633 /	Gli2	1.26029	1.42249	1.1638	1.17303
Yap48	NM_010479 // Hspa1a // heat shock protein 1A // 17 B1|17 18.51 cM // 193740 /// ENSMUST	Hspa1a	-1.07036	1.42136	1.16816	2.62568
Taz24	NM_009367 // Tgfb2 // transforming growth factor, beta 2 // 1 H5|1 89.95 cM // 21808 //	Tgfb2	2.07742	1.41853	1.79466	1.37541
Taz48	NM_001033323 // Igsf9b // immunoglobulin superfamily, member 9B // 9 A4|9 // 235086 ///	Igsf9b	-1.0291	1.41821	-1.03363	1.09148
Taz24	XR_397832 // LOC102641190 // uncharacterized LOC102641190 // --- // 102641190	LOC102641190	2.02108	1.41764	1.01921	1.0842
Taz48	---		1.19038	1.41721	1.05845	1.28138
Taz48	NM_001243132 // Tspan2 // tetraspanin 2 // 3|3 F3 // 70747 /// NM_027533 // Tspan2 // t	Tspan2	1.2133	1.41693	1.11969	1.55249
Yap48	NM_001243132 // Tspan2 // tetraspanin 2 // 3|3 F3 // 70747 /// NM_027533 // Tspan2 // t	Tspan2	1.2133	1.41693	1.11969	1.55249
Taz24	NM_001195046 // Pak3 // p21 protein (Cdc42/Rac)-activated kinase 3 // X F2|X // 18481 /	Pak3	1.54006	1.41599	1.154	1.2438
Taz24	NM_145492 // Zfp521 // zinc finger protein 521 // 18 A1|18 7.68 cM // 225207 /// ENSMUS	Zfp521	1.55524	1.41599	1.11628	-1.04521
Taz48	NM_001195046 // Pak3 // p21 protein (Cdc42/Rac)-activated kinase 3 // X F2|X // 18481 /	Pak3	1.54006	1.41599	1.154	1.2438
Taz48	NM_145492 // Zfp521 // zinc finger protein 521 // 18 A1|18 7.68 cM // 225207 /// ENSMUS	Zfp521	1.55524	1.41599	1.11628	-1.04521
Taz48	NM_013470 // Anxa3 // annexin A3 // 5 E3|5 47.29 cM // 11745 /// ENSMUST00000031447 //	Anxa3	1.4255	1.41593	1.28016	1.436
Yap48	NM_013470 // Anxa3 // annexin A3 // 5 E3|5 47.29 cM // 11745 /// ENSMUST00000031447 //	Anxa3	1.4255	1.41593	1.28016	1.436
Taz24	NM_001025192 // Cxadr // coxsackie virus and adenovirus receptor // 16|16 C // 13052 //	Cxadr	1.49306	1.41479	1.25242	1.79002
Taz48	NM_001025192 // Cxadr // coxsackie virus and adenovirus receptor // 16|16 C // 13052 //	Cxadr	1.49306	1.41479	1.25242	1.79002
Yap48	NM_001025192 // Cxadr // coxsackie virus and adenovirus receptor // 16|16 C // 13052 //	Cxadr	1.49306	1.41479	1.25242	1.79002
Taz48	XM_006531950 // Pik3r6 // phosphoinositide-3-kinase, regulatory subunit 6 // 11 B3|11 /	Pik3r6	-1.11185	1.4147	-1.06657	1.25968
Taz48	NM_145928 // Tspan14 // tetraspanin 14 // 14 B|14 22.36 cM // 52588 /// XM_006519261 //	Tspan14	1.14429	1.41467	1.04152	1.01024
Taz48	NM_145823 // Pitpnc1 // phosphatidylinositol transfer protein, cytoplasmic 1 // 11 E1|1	Pitpnc1	1.05204	1.41346	-1.05985	1.08684
Taz48	ENSMUST00000135749 // Gm13442 // predicted gene 13442 // --- // ---	Gm13442	1.21147	1.41206	1.00754	1.27735
Taz48	NM_010449 // Hoxa1 // homeobox A1 // 6 B3|6 25.4 cM // 15394 /// ENSMUST00000000964 //	Hoxa1	1.20416	1.40541	1.29144	1.26397
Taz48	NR_027907 // AI414108 // expressed sequence AI414108 // 9|9 // 102623	AI414108	1.00927	1.40359	-1.07474	1.14268
Taz24	NM_001142441 // Gm10094 // predicted gene 10094 // 8 D1|8 // 100041953 /// NM_009119 //	Gm10094	1.30159	1.40297	-1.02017	1.03958
Taz48	NM_001142441 // Gm10094 // predicted gene 10094 // 8 D1|8 // 100041953 /// NM_009119 //	Gm10094	1.30159	1.40297	-1.02017	1.03958
Taz48	NM_001111304 // Tbc1d9 // TBC1 domain family, member 9 // 8|8 C3 // 71310 /// NM_027758	Tbc1d9	1.27712	1.40247	1.1606	1.25803
Taz48	---		1.13965	1.40185	1.21514	1.15472
Taz48	NM_001162977 // Megf6 // multiple EGF-like-domains 6 // 4 E2|4 // 230971 /// XM_0065388	Megf6	1.15499	1.40102	1.02269	1.1048
Yap48	NM_010442 // Hmox1 // heme oxygenase (decycling) 1 // 8 C1|8 35.59 cM // 15368 /// ENSM	Hmox1	-1.41673	1.40059	-1.00014	1.90925
Taz48	NM_021890 // Fads3 // fatty acid desaturase 3 // 19|19 B // 60527 /// ENSMUST0000011599	Fads3	1.22499	1.40018	1.30791	1.45203
Yap48	NM_021890 // Fads3 // fatty acid desaturase 3 // 19|19 B // 60527 /// ENSMUST0000011599	Fads3	1.22499	1.40018	1.30791	1.45203
Taz48	ENSMUST00000055537 // Gm22 // predicted gene 22 // 8 E1|8 // 195209 /// AK122564 // Gm2	Gm22	-1.10245	1.39766	-1.09488	1.17364
Taz48	NM_027754 // Rnf148 // ring finger protein 148 // 6 A3.1|6 // 71300 /// ENSMUST00000104	Rnf148	-1.13708	1.39763	-1.12615	1.0927
Taz48	NM_197982 // Ddx39 // DEAD (Asp-Glu-Ala-Asp) box polypeptide 39 // 8 C2|8 // 68278 ///	Ddx39	1.105	1.39751	1.03132	1.34235
Yap48	NM_197982 // Ddx39 // DEAD (Asp-Glu-Ala-Asp) box polypeptide 39 // 8 C2|8 // 68278 ///	Ddx39	1.105	1.39751	1.03132	1.34235
Taz48	NM_007447 // Ang // angiogenin, ribonuclease, RNase A family, 5 // 14 B-C1|14 26.37 cM	Ang	1.27094	1.39333	1.2628	1.71302
Yap48	NM_007447 // Ang // angiogenin, ribonuclease, RNase A family, 5 // 14 B-C1|14 26.37 cM	Ang	1.27094	1.39333	1.2628	1.71302
Taz24	NM_019482 // Panx1 // pannexin 1 // 9 A2|9 // 55991 /// ENSMUST00000056755 // Panx1 //	Panx1	1.32244	1.3924	1.09812	1.26371
Taz48	NM_019482 // Panx1 // pannexin 1 // 9 A2|9 // 55991 /// ENSMUST00000056755 // Panx1 //	Panx1	1.32244	1.3924	1.09812	1.26371
Taz48	NM_134156 // Actn1 // actinin, alpha 1 // 12 C3|12 36.49 cM // 109711 /// XM_006515384	Actn1	1.24014	1.38915	1.10817	1.22723
Taz48	NM_183426 // Sbno2 // strawberry notch homolog 2 (Drosophila) // 10 C1|10 // 216161 ///	Sbno2	1.14201	1.38767	1.25925	1.5631
Yap48	NM_183426 // Sbno2 // strawberry notch homolog 2 (Drosophila) // 10 C1|10 // 216161 ///	Sbno2	1.14201	1.38767	1.25925	1.5631
Taz48	NM_010500 // Ier5 // immediate early response 5 // 1 G3|1 66.45 cM // 15939 /// ENSMUST	Ier5	1.10629	1.38571	1.06187	1.33103
Yap48	NM_010500 // Ier5 // immediate early response 5 // 1 G3|1 66.45 cM // 15939 /// ENSMUST	Ier5	1.10629	1.38571	1.06187	1.33103
Taz48	NM_153142 // Slc35e4 // solute carrier family 35, member E4 // 11 A1|11 // 103710 /// E	Slc35e4	1.08889	1.38563	1.17048	1.351
Taz48	NM_001293560 // Ccbl2 // cysteine conjugate-beta lyase 2 // 3 H1|3 // 229905 /// NM_173	Ccbl2	1.108	1.3843	1.22443	1.25826
Taz48	NM_016861 // Pdlim1 // PDZ and LIM domain 1 (elfin) // 19|19 D1 // 54132 /// ENSMUST000	Pdlim1	1.19778	1.38404	1.24139	1.56569
Yap48	NM_016861 // Pdlim1 // PDZ and LIM domain 1 (elfin) // 19|19 D1 // 54132 /// ENSMUST000	Pdlim1	1.19778	1.38404	1.24139	1.56569
Taz24	ENSMUST00000111247 // Pea15a // phosphoprotein enriched in astrocytes 15A // 1 H3|1 79.	Pea15a	1.37511	1.38362	1.18329	1.46425
Taz48	ENSMUST00000111247 // Pea15a // phosphoprotein enriched in astrocytes 15A // 1 H3|1 79.	Pea15a	1.37511	1.38362	1.18329	1.46425
Yap48	ENSMUST00000111247 // Pea15a // phosphoprotein enriched in astrocytes 15A // 1 H3|1 79.	Pea15a	1.37511	1.38362	1.18329	1.46425
Taz48	NM_153394 // Gpr156 // G protein-coupled receptor 156 // 16 B3|16 // 239845 /// XM_0065	Gpr156	1.0468	1.38359	-1.07087	1.21251
Taz48	NM_012026 // Arhgef28 // Rho guanine nucleotide exchange factor (GEF) 28 // 13 D1|13 51	Arhgef28	1.24587	1.38151	1.12413	1.28931
Taz48	NM_011254 // Rbp1 // retinol binding protein 1, cellular // 9 E3.3|9 51.36 cM // 19659	Rbp1	1.22741	1.37912	1.07467	1.10007
Taz24	NM_023279 // Tubb3 // tubulin, beta 3 class III // 8 E1|8 // 22152 /// ENSMUST000000711	Tubb3	1.62436	1.37778	1.0335	-1.12019
Yap48	NM_001162980 // 1700024P16Rik // RIKEN cDNA 1700024P16 gene // 4 C6|4 // 242594 /// NM_	1700024P16Rik	1.17277	1.3776	1.18142	1.90701
Taz48	NM_013825 // Ly75 // lymphocyte antigen 75 // 2 C1.1|2 // 17076 /// ENSMUST00000028362	Ly75	1.25301	1.37692	1.21783	1.35639
Yap48	NM_013825 // Ly75 // lymphocyte antigen 75 // 2 C1.1|2 // 17076 /// ENSMUST00000028362	Ly75	1.25301	1.37692	1.21783	1.35639
Taz48	ENSMUST00000171096 // 4930542C12Rik // RIKEN cDNA 4930542C12 gene // --- // --- /// AK0	4930542C12Rik	-1.09102	1.37632	-1.17817	1.26577
Taz48	ENSMUST00000103597 // Trav14d-2 // T cell receptor alpha variable 14D-2 // --- // --- /	Trav14d-2	-1.00667	1.37597	-1.13782	1.15175
Taz48	ENSMUST00000103597 // Trav14d-2 // T cell receptor alpha variable 14D-2 // --- // --- /	Trav14d-2	-1.00667	1.37597	-1.13782	1.15175
Yap48	ENSMUST00000028955 // Angpt4 // angiopoietin 4 // 2 G3|2 74.83 cM // 11602 /// NM_00964	Angpt4	1.09739	1.37517	1.16286	1.74942
Taz48	NM_016873 // Wisp2 // WNT1 inducible signaling pathway protein 2 // 2 H3|2 // 22403 ///	Wisp2	1.01369	1.37293	-1.00484	1.01976
Taz48	NM_026894 // Tamm41 // TAM41, mitochondrial translocator assembly and maintenance prote	Tamm41	1.2788	1.37085	1.10477	1.23637
Taz48	ENSMUST00000170557 // Gm17035 // predicted gene 17035 // --- // ---	Gm17035	1.33833	1.36891	1.08331	1.1556
Taz48	NM_145620 // Rrp9 // RRP9, small subunit (SSU) processome component, homolog (yeast) //	Rrp9	1.13356	1.36882	1.07377	1.29227
Taz48	NM_007544 // Bid // BH3 interacting domain death agonist // 6 F1|6 57.02 cM // 12122 //	Bid	1.04391	1.3684	-1.04309	1.36821
Yap48	NM_007544 // Bid // BH3 interacting domain death agonist // 6 F1|6 57.02 cM // 12122 //	Bid	1.04391	1.3684	-1.04309	1.36821
Taz24	NM_001114386 // Nedd4l // neural precursor cell expressed, developmentally down-regulat	Nedd4l	1.38853	1.36806	1.16723	1.1875
Taz48	NM_001114386 // Nedd4l // neural precursor cell expressed, developmentally down-regulat	Nedd4l	1.38853	1.36806	1.16723	1.1875
Taz48	NM_001253860 // Scn5a // sodium channel, voltage-gated, type V, alpha // 9 F3-F4|9 71.3	Scn5a	1.23437	1.36711	1.16075	1.22371
Taz24	ENSMUST00000103973 // Gm24117 // predicted gene, 24117 // --- // ---	Gm24117	-2.13322	1.36622	-2.02567	1.34589
Taz48	ENSMUST00000106684 // Gstm6 // glutathione S-transferase, mu 6 // 3 F2.3|3 // 14867 ///	Gstm6	1.07217	1.36468	1.18229	1.27727
Taz48	NM_001081249 // Vcan // versican // 13 C3|13 45.5 cM // 13003 /// NM_001134474 // Vcan	Vcan	1.02653	1.36175	-1.1682	-1.01608
Taz48	NR_045758 // 4930500F04Rik // RIKEN cDNA 4930500F04 gene // 5 G3|5 // 70969	4930500F04Rik	-1.19701	1.36137	-1.19542	1.2172
Yap48	ENSMUST00000082907 // Gm26205 // predicted gene, 26205 // --- // ---	Gm26205	1.0482	1.3611	-1.02794	1.44186
Yap48	NM_007974 // F2rl1 // coagulation factor II (thrombin) receptor-like 1 // 13 D1|13 49.5	F2rl1	1.38646	1.36107	1.24434	1.57028
Taz48	NM_008654 // Ppp1r15a // protein phosphatase 1, regulatory (inhibitor) subunit 15A // 7	Ppp1r15a	1.23939	1.36073	1.24529	1.30941
Taz48	NM_013622 // Oprd1 // opioid receptor, delta 1 // 4 D1-D3|4 64.78 cM // 18386 /// ENSMU	Oprd1	1.02137	1.36066	-1.08037	1.07777
Taz24	NM_001042565 // Wsb1 // WD repeat and SOCS box-containing 1 // 11 B5|11 // 78889 /// EN	Wsb1	1.44066	1.3586	1.28472	1.45007
Taz48	NM_001042565 // Wsb1 // WD repeat and SOCS box-containing 1 // 11 B5|11 // 78889 /// EN	Wsb1	1.44066	1.3586	1.28472	1.45007
Yap48	NM_001042565 // Wsb1 // WD repeat and SOCS box-containing 1 // 11 B5|11 // 78889 /// EN	Wsb1	1.44066	1.3586	1.28472	1.45007
Taz48	NM_172742 // Mtmr10 // myotubularin related protein 10 // 7 C|7 // 233315 /// ENSMUST00	Mtmr10	1.25773	1.35723	1.19306	1.5413
Yap48	NM_172742 // Mtmr10 // myotubularin related protein 10 // 7 C|7 // 233315 /// ENSMUST00	Mtmr10	1.25773	1.35723	1.19306	1.5413
Taz48	NM_009419 // Tpst2 // protein-tyrosine sulfotransferase 2 // 5 F|5 54.65 cM // 22022 //	Tpst2	1.19535	1.35721	1.13998	1.35766
Yap48	NM_009419 // Tpst2 // protein-tyrosine sulfotransferase 2 // 5 F|5 54.65 cM // 22022 //	Tpst2	1.19535	1.35721	1.13998	1.35766
Taz24	NM_007664 // Cdh2 // cadherin 2 // 18 A1|18 10.1 cM // 12558 /// ENSMUST00000025166 //	Cdh2	1.39243	1.35701	-1.01855	1.03064
Taz48	NM_007664 // Cdh2 // cadherin 2 // 18 A1|18 10.1 cM // 12558 /// ENSMUST00000025166 //	Cdh2	1.39243	1.35701	-1.01855	1.03064
Taz48	NM_009302 // Swap70 // SWA-70 protein // 7 F1|7 57.7 cM // 20947 /// ENSMUST00000033325	Swap70	1.25496	1.3563	1.08752	1.25446
Taz48	XR_373232 // LOC102635013 // uncharacterized LOC102635013 // --- // 102635013 /// XR_39	LOC102635013	-1.14733	1.35609	-1.05721	1.22003
Taz48	ENSMUST00000157636 // Gm24781 // predicted gene, 24781 // --- // ---	Gm24781	1.03818	1.35446	1.09008	1.19583
Taz48	---		-1.00669	1.35411	1.01164	1.2321
Taz48	NM_001163709 // Bri3 // brain protein I3 // 5 G2|5 // 55950 /// NM_018772 // Bri3 // br	Bri3	1.13407	1.35408	1.06874	1.06017
Taz48	NM_011404 // Slc7a5 // solute carrier family 7 (cationic amino acid transporter, y+ sys	Slc7a5	1.05294	1.3537	1.03856	1.17829
Taz48	NM_145554 // Ldlrap1 // low density lipoprotein receptor adaptor protein 1 // 4 D3|4 //	Ldlrap1	1.06406	1.3522	1.14371	1.25783
Yap48	ENSMUST00000102382 // Gm24714 // predicted gene, 24714 // --- // ---	Gm24714	-1.01764	1.35211	-1.04893	1.41898
Taz48	NM_001177371 // Dbn1 // drebrin 1 // 13 B1|13 30.06 cM // 56320 /// NM_001177372 // Dbn	Dbn1	1.24079	1.35117	1.0461	-1.01196
Taz48	NM_013806 // Abcc2 // ATP-binding cassette, sub-family C (CFTR/MRP), member 2 // 19 C3|	Abcc2	1.1768	1.35051	1.21853	1.31395
Yap48	NM_013806 // Abcc2 // ATP-binding cassette, sub-family C (CFTR/MRP), member 2 // 19 C3|	Abcc2	1.1768	1.35051	1.21853	1.31395
Taz48	NM_010775 // Mbl1 // mannose-binding lectin (protein A) 1 // 14 B|14 22.36 cM // 17194	Mbl1	-1.02711	1.34983	-1.09862	1.10859
Taz48	NM_008518 // Ltb // lymphotoxin B // 17 B1|17 18.59 cM // 16994 /// ENSMUST00000025262	Ltb	-1.03745	1.34873	-1.10959	1.22559
Taz48	NM_177448 // Mogat2 // monoacylglycerol O-acyltransferase 2 // 7 E2|7 // 233549 /// ENS	Mogat2	1.0881	1.34788	1.04704	1.18748
Taz24	NM_007664 // Cdh2 // cadherin 2 // 18 A1|18 10.1 cM // 12558 /// XM_006525553 // Cdh2 /	Cdh2	1.55592	1.34747	-1.00496	-1.01442
Taz48	NM_146257 // Slc29a4 // solute carrier family 29 (nucleoside transporters), member 4 //	Slc29a4	1.24919	1.34741	-1.03603	-1.1207
Taz48	NM_001205353 // Gramd4 // GRAM domain containing 4 // 15 E2|15 // 223752 /// NM_172611	Gramd4	1.18356	1.34714	1.14467	1.08718
Taz24	NM_001111311 // Lrrfip1 // leucine rich repeat (in FLII) interacting protein 1 // 1 D|1	Lrrfip1	1.45954	1.34711	1.18047	1.41714
Taz48	NM_001111311 // Lrrfip1 // leucine rich repeat (in FLII) interacting protein 1 // 1 D|1	Lrrfip1	1.45954	1.34711	1.18047	1.41714
Yap48	NM_001111311 // Lrrfip1 // leucine rich repeat (in FLII) interacting protein 1 // 1 D|1	Lrrfip1	1.45954	1.34711	1.18047	1.41714
Taz48	NM_001085373 // Mcc // mutated in colorectal cancers // 18 B3|18 23.74 cM // 328949 ///	Mcc	1.33265	1.34693	1.22149	1.416
Yap48	NM_001085373 // Mcc // mutated in colorectal cancers // 18 B3|18 23.74 cM // 328949 ///	Mcc	1.33265	1.34693	1.22149	1.416
Taz48	NM_001290291 // Shisa7 // shisa homolog 7 (Xenopus laevis) // 7 A1|7 // 232813 /// NM_1	Shisa7	-1.06166	1.34665	-1.069	1.20238
Taz48	---		1.20956	1.34558	1.01586	1.18516
Taz48	NM_025341 // Abhd6 // abhydrolase domain containing 6 // 14 A1|14 // 66082 /// XM_00651	Abhd6	1.14234	1.34499	1.0167	1.33877
Yap48	NM_025341 // Abhd6 // abhydrolase domain containing 6 // 14 A1|14 // 66082 /// XM_00651	Abhd6	1.14234	1.34499	1.0167	1.33877
Taz48	NM_011693 // Vcam1 // vascular cell adhesion molecule 1 // 3 G1|3 50.17 cM // 22329 ///	Vcam1	1.28678	1.34305	1.04506	1.42439
Yap48	NM_011693 // Vcam1 // vascular cell adhesion molecule 1 // 3 G1|3 50.17 cM // 22329 ///	Vcam1	1.28678	1.34305	1.04506	1.42439
Taz24	NM_001198839 // Bcar1 // breast cancer anti-estrogen resistance 1 // 8|8 D3 // 12927 //	Bcar1	1.31256	1.34054	1.10828	1.15485
Taz48	NM_001198839 // Bcar1 // breast cancer anti-estrogen resistance 1 // 8|8 D3 // 12927 //	Bcar1	1.31256	1.34054	1.10828	1.15485
Taz24	NM_133705 // Pycr2 // pyrroline-5-carboxylate reductase family, member 2 // 1|1 H5 // 6	Pycr2	1.40839	1.33949	1.1188	1.29979
Taz48	NM_133705 // Pycr2 // pyrroline-5-carboxylate reductase family, member 2 // 1|1 H5 // 6	Pycr2	1.40839	1.33949	1.1188	1.29979
Taz24	NM_001253690 // Patz1 // POZ (BTB) and AT hook containing zinc finger 1 // 11 A1|11 //	Patz1	1.39556	1.33938	1.09981	1.28349
Taz48	NM_001253690 // Patz1 // POZ (BTB) and AT hook containing zinc finger 1 // 11 A1|11 //	Patz1	1.39556	1.33938	1.09981	1.28349
Taz48	NM_001163793 // C530008M17Rik // RIKEN cDNA C530008M17 gene // 5 E1|5 // 320827 /// XM_	C530008M17Rik	1.28671	1.33934	1.01067	-1.01629
Taz48	NM_028877 // Palm3 // paralemmin 3 // 8|8 C3 // 74337 /// ENSMUST00000055077 // Palm3 /	Palm3	1.12154	1.33905	-1.05504	1.24563
Taz48	NM_001290504 // Mid1 // midline 1 // X and Y|X 79.19 cM // 17318 /// NM_001290505 // Mi	Mid1	1.33142	1.33622	1.03905	1.11585
Taz48	NM_001167883 // Ankrd50 // ankyrin repeat domain 50 // 3 B|3 // 99696 /// ENSMUST000001	Ankrd50	1.19268	1.33447	-1.05874	1.06112
Taz48	NM_022428 // Irx6 // Iroquois related homeobox 6 (Drosophila) // 8 C5|8 44.99 cM // 643	Irx6	-1.00149	1.3344	-1.03984	1.11044
Taz48	ENSMUST00000104127 // Gm24172 // predicted gene, 24172 // --- // ---	Gm24172	-1.09933	1.33399	-1.15409	1.28811
Taz48	NM_001045489 // Mfge8 // milk fat globule-EGF factor 8 protein // 7 D3|7 44.9 cM // 173	Mfge8	1.08752	1.33324	1.2097	1.38561
Yap48	NM_001045489 // Mfge8 // milk fat globule-EGF factor 8 protein // 7 D3|7 44.9 cM // 173	Mfge8	1.08752	1.33324	1.2097	1.38561
Taz48	NM_001081346 // Rtkn2 // rhotekin 2 // 10 B5.1|10 // 170799 /// XM_006513292 // Rtkn2 /	Rtkn2	1.26006	1.33178	1.09554	1.04031
Taz48	NM_001164268 // Kalrn // kalirin, RhoGEF kinase // 16 B3|16 // 545156 /// NM_177357 //	Kalrn	1.26444	1.33049	1.01941	-1.07127
Taz48	XM_006509913 // Phldb1 // pleckstrin homology-like domain, family B, member 1 // 9 A5.2	Phldb1	1.28362	1.33029	1.28863	1.45925
Yap48	XM_006509913 // Phldb1 // pleckstrin homology-like domain, family B, member 1 // 9 A5.2	Phldb1	1.28362	1.33029	1.28863	1.45925
Yap48	NM_178407 // Arap2 // ArfGAP with RhoGAP domain, ankyrin repeat and PH domain 2 // 5 C3	Arap2	-1.04099	1.32873	1.22591	1.50526
Taz48	NM_001190852 // Pdlim5 // PDZ and LIM domain 5 // 3|3 H3 // 56376 /// NM_001190854 // P	Pdlim5	1.0838	1.32721	1.18382	1.31084
Taz24	NM_001083587 // Tns3 // tensin 3 // 11 A1|11 // 319939 /// XM_006514735 // Tns3 // tens	Tns3	1.34891	1.32639	1.1289	1.26937
Taz48	NM_001083587 // Tns3 // tensin 3 // 11 A1|11 // 319939 /// XM_006514735 // Tns3 // tens	Tns3	1.34891	1.32639	1.1289	1.26937
Taz48	NM_007961 // Etv6 // ets variant 6 // 6 G2|6 64.58 cM // 14011 /// XM_006505514 // Etv6	Etv6	1.22323	1.32539	1.04969	1.04527
Taz48	NM_001290430 // Ftsj1 // FtsJ homolog 1 (E. coli) // X A1.1|X 3.73 cM // 54632 /// NM_1	Ftsj1	1.07886	1.32536	1.0214	1.09761
Taz24	NM_001039179 // Bicd2 // bicaudal D homolog 2 (Drosophila) // 13 A5|13 // 76895 /// NM_	Bicd2	1.3097	1.32174	1.2353	1.36119
Taz48	NM_001039179 // Bicd2 // bicaudal D homolog 2 (Drosophila) // 13 A5|13 // 76895 /// NM_	Bicd2	1.3097	1.32174	1.2353	1.36119
Yap48	NM_001039179 // Bicd2 // bicaudal D homolog 2 (Drosophila) // 13 A5|13 // 76895 /// NM_	Bicd2	1.3097	1.32174	1.2353	1.36119
Taz24	NM_001013745 // Zfp57 // zinc finger protein 57 // 17 B3|17 // 22715 /// NM_001168501 /	Zfp57	1.33458	1.3212	1.29793	1.2861
Taz48	NM_001013745 // Zfp57 // zinc finger protein 57 // 17 B3|17 // 22715 /// NM_001168501 /	Zfp57	1.33458	1.3212	1.29793	1.2861
Taz48	NM_001033966 // Ak2 // adenylate kinase 2 // 4 D2.2|4 62.62 cM // 11637 /// NM_016895 /	Ak2	-1.01715	1.32052	-1.05975	1.20482
Yap48	NM_001288627 // Emp1 // epithelial membrane protein 1 // 6 G1|6 66.25 cM // 13730 /// N	Emp1	1.1699	1.31955	1.28842	1.61153
Taz48	NM_015730 // Chrna4 // cholinergic receptor, nicotinic, alpha polypeptide 4 // 2 H4|2 1	Chrna4	-1.09224	1.31952	1.01871	1.16797
Taz48	NM_010401 // Hal // histidine ammonia lyase // 10 C2-D1|10 48.49 cM // 15109 /// ENSMUS	Hal	-1.0356	1.31946	1.01456	1.20688
Yap48	NM_009931 // Col4a1 // collagen, type IV, alpha 1 // 8 A1.1|8 5.53 cM // 12826 /// XM_0	Col4a1	1.09458	1.31793	1.20533	1.46659
Taz48	ENSMUST00000157501 // Gm22870 // predicted gene, 22870 // --- // ---	Gm22870	-1.02587	1.31787	-1.1672	1.24723
Taz48	ENSMUST00000103280 // Trbv26 // T cell receptor beta, variable 26 // --- // --- /// AY6	Trbv26	1.07795	1.3171	1.09881	-1.01468
Taz48	NM_025846 // Rras2 // related RAS viral (r-ras) oncogene homolog 2 // 7 F2|7 // 66922 /	Rras2	1.2939	1.31644	1.09907	1.36175
Yap48	NM_025846 // Rras2 // related RAS viral (r-ras) oncogene homolog 2 // 7 F2|7 // 66922 /	Rras2	1.2939	1.31644	1.09907	1.36175
Taz48	NM_007658 // Cdc25a // cell division cycle 25A // 9 F2|9 59.81 cM // 12530 /// ENSMUST0	Cdc25a	1.26004	1.31616	-1.01015	1.09689
Taz48	XR_384535 // Prodh // proline dehydrogenase // 16 A3|16 11.19 cM // 19125 /// ENSMUST00	Prodh	1.18517	1.31506	1.08151	1.269
Taz48	ENSMUST00000158865 // Gm26362 // predicted gene, 26362 // --- // ---	Gm26362	1.26112	1.3147	1.0144	1.05623
Taz48	NM_199447 // Rrp12 // ribosomal RNA processing 12 homolog (S. cerevisiae) // 19 C3|19 /	Rrp12	1.01271	1.31412	1.07227	1.21853
Taz48	ENSMUST00000130734 // Gm4409 // predicted gene 4409 // --- // ---	Gm4409	-1.02379	1.31222	-1.16154	1.08631
Yap48	ENSMUST00000099575 // Grem1 // gremlin 1 // 2 E4|2 57.43 cM // 23892 /// NM_011824 // G	Grem1	1.00837	1.31001	1.07908	1.48583
Yap48	AK028371 // Prl7a1 // prolactin family 7, subfamily a, member 1 // 13 A3.1|13 12.56 cM	Prl7a1	1.08825	1.30993	1.25759	1.74075
Taz48	NM_022653 // Thop1 // thimet oligopeptidase 1 // 10 C1|10 39.72 cM // 50492 /// ENSMUST	Thop1	1.08715	1.30958	1.08637	1.07033
Taz48	NM_010757 // Mafk // v-maf musculoaponeurotic fibrosarcoma oncogene family, protein K (	Mafk	1.11793	1.30932	1.09753	1.17285
Yap48	---		-1.01387	1.30717	1.00913	1.49782
Taz48	NM_199322 // Dot1l // DOT1-like, histone H3 methyltransferase (S. cerevisiae) // 10 C1|	Dot1l	1.10949	1.30645	1.01508	1.03269
Taz48	NR_028539 // Snord23 // small nucleolar RNA, C/D box 23 // 7|7 // 100217441 /// ENSMUST	Snord23	-1.04332	1.30606	-1.17005	1.41442
Yap48	NR_028539 // Snord23 // small nucleolar RNA, C/D box 23 // 7|7 // 100217441 /// ENSMUST	Snord23	-1.04332	1.30606	-1.17005	1.41442
Taz24	ENSMUST00000170967 // Rb1 // retinoblastoma 1 // 14 D3|14 38.73 cM // 19645	Rb1	1.31577	1.30564	-1.02272	1.25586
Taz48	ENSMUST00000170967 // Rb1 // retinoblastoma 1 // 14 D3|14 38.73 cM // 19645	Rb1	1.31577	1.30564	-1.02272	1.25586
Taz48	NM_007989 // Foxh1 // forkhead box H1 // 15 D3|15 // 14106 /// ENSMUST00000037824 // Fo	Foxh1	-1.16802	1.30553	-1.05873	1.20362
Taz48	---		-1.16536	1.30523	-1.0308	1.17318
Taz48	NM_021493 // Arhgap23 // Rho GTPase activating protein 23 // 11 D|11 // 58996 /// XM_00	Arhgap23	1.10954	1.30495	1.25115	1.32994
Yap48	NM_021493 // Arhgap23 // Rho GTPase activating protein 23 // 11 D|11 // 58996 /// XM_00	Arhgap23	1.10954	1.30495	1.25115	1.32994
Taz24	---		1.58019	1.30459	1.2466	1.43689
Yap48	---		1.58019	1.30459	1.2466	1.43689
Taz48	NM_001289767 // Spink2 // serine peptidase inhibitor, Kazal type 2 // 5 C3.3|5 // 69982	Spink2	-1.16807	1.30446	1.04989	1.13157
Taz48	NM_026428 // Dcxr // dicarbonyl L-xylulose reductase // 11 E2|11 // 67880 /// XM_006534	Dcxr	-1.09014	1.30402	-1.0512	1.11046
Taz48	---		1.06404	1.30388	-1.0079	1.30155
Taz48	NM_008986 // Ptrf // polymerase I and transcript release factor // 11 D|11 63.95 cM //	Ptrf	1.01144	1.30235	1.28903	1.56578
Yap48	NM_008986 // Ptrf // polymerase I and transcript release factor // 11 D|11 63.95 cM //	Ptrf	1.01144	1.30235	1.28903	1.56578
Taz48	ENSMUST00000107679 // Fbxw7 // F-box and WD-40 domain protein 7 // 3 E3.3|3 37.7 cM //	Fbxw7	1.10409	1.30176	1.02235	1.02098
Taz48	NM_001111143 // Cym // chymosin // 3 F2.3|3 // 229697 /// ENSMUST00000029504 // Cym //	Cym	-1.02261	1.30153	-1.07573	1.26297
Taz48	NM_001199118 // Lpin3 // lipin 3 // 2 H2|2 // 64899 /// NM_022883 // Lpin3 // lipin 3 /	Lpin3	1.10429	1.30125	1.19254	1.27788
Taz48	NM_175389 // Trmt10a // tRNA methyltransferase 10A // 3 G3|3 // 108943 /// XM_006500843	Trmt10a	1.24726	1.30086	-1.09684	1.03235
Taz48	NM_016783 // Pgrmc1 // progesterone receptor membrane component 1 // X A3.3|X // 53328	Pgrmc1	1.21392	1.30082	1.2652	1.56579
Yap48	NM_016783 // Pgrmc1 // progesterone receptor membrane component 1 // X A3.3|X // 53328	Pgrmc1	1.21392	1.30082	1.2652	1.56579
Yap48	NM_001113530 // Csf1 // colony stimulating factor 1 (macrophage) // 3 F3|3 46.83 cM //	Csf1	1.18686	1.29808	1.15452	1.47434
Taz24	NM_001198914 // Myb // myeloblastosis oncogene // 10 A3|10 9.75 cM // 17863 /// NM_0108	Myb	1.45175	1.29717	-1.20599	-1.20062
Taz24	NM_001008501 // Zfp760 // zinc finger protein 760 // 17 A3.2-A3.3|17 // 240034 /// ENSM	Zfp760	1.35696	1.29482	-1.04458	-1.14364
Yap48	NM_008884 // Pml // promyelocytic leukemia // 9 B|9 31.63 cM // 18854 /// NM_178087 //	Pml	1.01302	1.29085	1.27913	1.31089
Yap48	ENSMUST00000180851 // Gm26681 // predicted gene, 26681 // --- // ---	Gm26681	-1.00559	1.29072	-1.04476	1.47505
Yap48	NM_001243041 // Adk // adenosine kinase // 14|14 A2-B // 11534 /// NM_134079 // Adk //	Adk	1.21054	1.28896	1.0806	1.47978
Yap48	NM_198861 // Lrrc75a // leucine rich repeat containing 75A // 11 B2|11 // 192976 /// XM	Lrrc75a	1.27671	1.28864	1.14659	1.37568
Yap48	ENSMUST00000134422 // 4930556L07Rik // RIKEN cDNA 4930556L07 gene // 2 G3|2 // 75283 //	4930556L07Rik	1.12543	1.28815	1.05678	1.35312
Yap48	NM_010139 // Epha2 // Eph receptor A2 // 4 D-E|4 73.67 cM // 13836 /// ENSMUST000000066	Epha2	1.06362	1.28788	1.16591	1.49689
Taz24	NM_001199265 // Epb4.1l2 // erythrocyte protein band 4.1-like 2 // 10 A4|10 12.26 cM //	Epb4.1l2	1.34176	1.28781	1.08096	1.24119
Taz24	NM_133791 // Wwc2 // WW, C2 and coiled-coil domain containing 2 // 8 B1.1|8 26.91 cM //	Wwc2	1.36051	1.2863	1.20708	1.26183
Yap48	NM_001109043 // Zfp185 // zinc finger protein 185 // X A7.3|X 37.29 cM // 22673 /// NM_	Zfp185	1.0712	1.28343	1.19129	1.74113
Yap48	NM_026796 // Smyd2 // SET and MYND domain containing 2 // 1 H6|1 // 226830 /// XM_00649	Smyd2	1.1863	1.28269	1.0887	1.31961
Yap48	NM_133900 // Psph // phosphoserine phosphatase // 5 G1.3|5 // 100678 /// XM_006504274 /	Psph	-1.03375	1.28234	1.00573	1.32981
Yap48	NM_001166064 // Syde2 // synapse defective 1, Rho GTPase, homolog 2 (C. elegans) // 3 H	Syde2	1.20234	1.28119	1.1962	1.51157
Yap48	NM_011206 // Ptpn18 // protein tyrosine phosphatase, non-receptor type 18 // 1 B|1 13.2	Ptpn18	-1.08498	1.27898	-1.0833	1.35587
Taz24	NM_007772 // Hivep1 // human immunodeficiency virus type I enhancer binding protein 1 /	Hivep1	1.40937	1.27893	1.19691	1.21568
Yap48	NM_001168333 // Tinagl1 // tubulointerstitial nephritis antigen-like 1 // 4|4 D3 // 942	Tinagl1	1.01385	1.27564	1.19501	1.80414
Taz24	NM_010513 // Igf1r // insulin-like growth factor I receptor // 7 D1|7 37.27 cM // 16001	Igf1r	1.33631	1.2756	1.10094	1.17814
Yap48	NM_181397 // Rftn1 // raftlin lipid raft linker 1 // 17 C|17 // 76438 /// ENSMUST000000	Rftn1	1.19014	1.27358	1.68309	1.9838
Yap48	NM_009740 // Bcl10 // B cell leukemia/lymphoma 10 // 3|3 H3 // 12042 /// ENSMUST0000002	Bcl10	1.24813	1.27309	1.11881	1.37936
Yap48	ENSMUST00000158563 // Gm22942 // predicted gene, 22942 // --- // ---	Gm22942	1.37434	1.27167	1.30187	1.69825
Taz24	---		1.58299	1.27048	1.09907	1.0373
Taz24	NM_001252658 // Ldlr // low density lipoprotein receptor // 9 A3|9 7.87 cM // 16835 ///	Ldlr	1.36915	1.26933	1.23369	1.34698
Yap48	NM_001252658 // Ldlr // low density lipoprotein receptor // 9 A3|9 7.87 cM // 16835 ///	Ldlr	1.36915	1.26933	1.23369	1.34698
Yap48	---		1.25631	1.26885	-1.0579	2.47138
Yap48	NM_001159299 // Itih4 // inter alpha-trypsin inhibitor, heavy chain 4 // 14 B|14 19.09	Itih4	1.14741	1.26698	1.10077	1.31532
Taz24	NM_009834 // Ccrn4l // CCR4 carbon catabolite repression 4-like (S. cerevisiae) // 3|3	Ccrn4l	1.47981	1.26607	1.03862	1.11369
Yap48	NM_026361 // Pkp4 // plakophilin 4 // 2|2 C3 // 227937 /// NM_175464 // Pkp4 // plakoph	Pkp4	1.16016	1.26587	1.11857	1.39143
Yap48	NM_001201470 // Papss2 // 3-phosphoadenosine 5-phosphosulfate synthase 2 // 19 C1|19 27	Papss2	1.08181	1.26512	1.2725	1.83884
Yap48	NM_013562 // Ifrd1 // interferon-related developmental regulator 1 // 12 B1|12 18.06 cM	Ifrd1	1.22876	1.26248	1.22183	1.55558
Yap48	NM_001080742 // Vamp5 // vesicle-associated membrane protein 5 // 6 C1|6 // 53620 /// N	Vamp5	1.16417	1.26179	1.04212	1.39616
Taz24	XR_399762 // LOC102633065 // uncharacterized LOC102633065 // --- // 102633065 /// ENSMU	LOC102633065	1.59804	1.26092	1.38866	1.40573
Yap48	NM_001270503 // Plac9b // placenta specific 9b // 14 A3|14 // 100039246 /// NM_207229 /	Plac9b	1.08415	1.25852	1.42893	1.76819
Yap48	NM_001270503 // Plac9b // placenta specific 9b // 14 A3|14 // 100039246 /// NM_207229 /	Plac9b	1.08415	1.25852	1.42893	1.76819
Yap48	NM_019412 // Prx // periaxin // 7 A3|7 15.91 cM // 19153 /// ENSMUST00000065487 // Prx	Prx	1.28901	1.25627	1.37003	1.61492
Taz24	NM_001144987 // Spg20 // spastic paraplegia 20, spartin (Troyer syndrome) homolog (huma	Spg20	1.48441	1.2559	1.19208	1.18172
Yap48	NM_170779 // Wwc1 // WW, C2 and coiled-coil domain containing 1 // 11 A4|11 // 211652 /	Wwc1	1.19317	1.25482	1.2005	1.43962
Taz24	NM_053109 // Clec2d // C-type lectin domain family 2, member d // 6 F3|6 // 93694 /// E	Clec2d	1.38507	1.25429	1.18825	1.11428
Yap48	NM_001164563 // Amigo2 // adhesion molecule with Ig like domain 2 // 15 F1|15 // 105827	Amigo2	1.13473	1.25422	1.03675	1.33986
Yap48	NM_001205053 // Jdp2 // Jun dimerization protein 2 // 12|12 D3 // 81703 /// NM_030887 /	Jdp2	1.2865	1.25357	1.24158	1.31732
Yap48	NM_016748 // Ctps // cytidine 5-triphosphate synthase // 4 D2.2|4 56.52 cM // 51797 ///	Ctps	1.18338	1.24938	1.14244	1.45228
Yap48	NM_175122 // Rab39b // RAB39B, member RAS oncogene family // X A7.3|X 38.26 cM // 67790	Rab39b	1.17549	1.24706	1.09115	1.44658
Yap48	NM_031380 // Fstl3 // follistatin-like 3 // 10 C1|10 // 83554 /// ENSMUST00000020575 //	Fstl3	1.13379	1.24585	1.51505	1.93957
Yap48	NM_010489 // Hyal2 // hyaluronoglucosaminidase 2 // 9 F1|9 58.12 cM // 15587 /// XM_006	Hyal2	1.12086	1.24565	1.0683	1.31037
Yap48	---		-1.02185	1.24522	1.02257	1.30869
Taz24	NM_130796 // Snx18 // sorting nexin 18 // 13 D2.2|13 // 170625 /// ENSMUST00000109241 /	Snx18	1.30046	1.24406	1.13851	1.20345
Yap48	NM_001170638 // Slc17a1 // solute carrier family 17 (sodium phosphate), member 1 // 13	Slc17a1	-1.16004	1.24226	-1.14789	1.34939
Yap48	NM_013546 // Hebp1 // heme binding protein 1 // 6 G1|6 // 15199 /// ENSMUST00000045855	Hebp1	1.07176	1.23976	1.16496	1.43874
Yap48	NM_001270503 // Plac9b // placenta specific 9b // 14 A3|14 // 100039246 /// NM_207229 /	Plac9b	1.14801	1.23667	1.43378	1.80784
Taz24	NM_028810 // Rnd3 // Rho family GTPase 3 // 2 C1.1|2 // 74194 /// ENSMUST00000017288 //	Rnd3	1.41998	1.23461	1.1783	1.23802
Taz24	ENSMUST00000158440 // Gm24363 // predicted gene, 24363 // --- // ---	Gm24363	-1.42229	1.23004	-1.23813	1.08937
Taz24	NM_001139520 // Samhd1 // SAM domain and HD domain, 1 // 2|2 H2 // 56045 /// NM_018851	Samhd1	1.41032	1.22772	1.02617	1.10308
Yap48	NR_103487 // LOC381967 // uncharacterized LOC381967 // 7 E1|7 // 381967 /// ENSMUST0000	LOC381967	1.17092	1.22733	-1.10746	1.66248
Yap48	NM_178609 // E2f7 // E2F transcription factor 7 // 10 D1|10 57.74 cM // 52679 /// ENSMU	E2f7	1.19442	1.22629	1.2611	1.33969
Taz24	NM_025390 // Pop4 // processing of precursor 4, ribonuclease P/MRP family, (S. cerevisi	Pop4	1.30699	1.22598	1.09255	1.18609
Taz24	AK137314 // Gm19537 // predicted gene, 19537 // 1|1 42.04 cM // 100503073	Gm19537	1.56285	1.22486	-1.09594	1.14375
Yap48	NM_028943 // Sgms2 // sphingomyelin synthase 2 // 3 G3|3 // 74442 /// XM_006502194 // S	Sgms2	1.23013	1.2243	1.24889	1.67028
Yap48	NM_028179 // 2200002D01Rik // RIKEN cDNA 2200002D01 gene // 7 A3|7 // 72275 /// ENSMUST	2200002D01Rik	1.19292	1.22342	1.2148	1.35363
Yap48	NM_008990 // Pvrl2 // poliovirus receptor-related 2 // 7 A3|7 9.94 cM // 19294 /// ENSM	Pvrl2	1.04098	1.22319	1.16886	1.60488
Yap24	NM_024413 // Plekhf1 // pleckstrin homology domain containing, family F (with FYVE doma	Plekhf1	1.11428	1.22174	1.39275	1.6917
Yap48	NM_024413 // Plekhf1 // pleckstrin homology domain containing, family F (with FYVE doma	Plekhf1	1.11428	1.22174	1.39275	1.6917
Yap24	NM_023061 // Mcam // melanoma cell adhesion molecule // 9 A5.1|9 // 84004 /// ENSMUST00	Mcam	-1.03353	1.22155	1.54643	1.90143
Yap48	NM_023061 // Mcam // melanoma cell adhesion molecule // 9 A5.1|9 // 84004 /// ENSMUST00	Mcam	-1.03353	1.22155	1.54643	1.90143
Taz24	ENSMUST00000082949 // Gm24203 // predicted gene, 24203 // --- // ---	Gm24203	-1.67695	1.22147	-1.55376	-1.03382
Taz24	XM_006530006 // Gm7135 // predicted gene 7135 // 1 D|1 // 634346 /// XM_981747 // Gm713	Gm7135	1.57443	1.22048	1.01964	1.16049
Yap48	ENSMUST00000046332 // C1qc // complement component 1, q subcomponent, C chain // 4 D3|4	C1qc	1.06324	1.22018	-1.13761	1.4755
Taz24	NM_026439 // Ccdc80 // coiled-coil domain containing 80 // 16|16 B5 // 67896 /// ENSMUS	Ccdc80	1.5267	1.21826	1.14374	1.07496
Taz24	---		1.69049	1.21749	1.34805	1.10844
Yap48	NR_040330 // AI646519 // expressed sequence AI646519 // --- // 99041 /// ENSMUST0000014	AI646519	-1.05419	1.21635	1.11855	1.31372
Yap48	NM_177092 // Msrb3 // methionine sulfoxide reductase B3 // 10 D2|10 // 320183 /// XM_00	Msrb3	1.11815	1.21499	1.41766	1.4212
Taz24	AK137314 // Gm19537 // predicted gene, 19537 // 1|1 42.04 cM // 100503073	Gm19537	1.56636	1.21451	-1.08392	1.1631
Yap48	NM_001291890 // Adam19 // a disintegrin and metallopeptidase domain 19 (meltrin beta) /	Adam19	1.0663	1.21365	1.19976	1.38968
Taz24	NM_028127 // Frmd6 // FERM domain containing 6 // 12 C2-C3|12 // 319710 /// XM_00651597	Frmd6	1.30767	1.21336	1.27362	1.48684
Yap48	NM_028127 // Frmd6 // FERM domain containing 6 // 12 C2-C3|12 // 319710 /// XM_00651597	Frmd6	1.30767	1.21336	1.27362	1.48684
Yap48	NM_001277255 // Acvrl1 // activin A receptor, type II-like 1 // 15|15 F3 // 11482 /// N	Acvrl1	-1.06308	1.21211	1.10981	1.34744
Yap48	NM_028870 // Cltb // clathrin, light polypeptide (Lcb) // 13 B1|13 // 74325 /// ENSMUST	Cltb	-1.03222	1.21176	1.23274	1.71835
Yap48	---		-1.03862	1.21149	-1.00908	1.31604
Taz24	XR_386159 // LOC102639885 // uncharacterized LOC102639885 // --- // 102639885	LOC102639885	1.42158	1.20989	1.03491	1.28301
Taz24	NM_001184706 // Tfdp2 // transcription factor Dp 2 // 9 E3.3|9 // 211586 /// NM_0011847	Tfdp2	1.40798	1.20856	1.03694	1.02681
Yap48	NM_018868 // Nop58 // NOP58 ribonucleoprotein // 1 C1.3|1 // 55989 /// XM_006496149 //	Nop58	1.12667	1.20844	1.06506	1.30353
Taz24	NM_008857 // Prkci // protein kinase C, iota // 3 A3|3 14.65 cM // 18759 /// ENSMUST000	Prkci	1.38473	1.20788	1.12922	1.25179
Taz24	NM_001252442 // Phldb2 // pleckstrin homology-like domain, family B, member 2 // 16 B5|	Phldb2	1.43679	1.20751	1.23528	1.3897
Yap48	NM_001252442 // Phldb2 // pleckstrin homology-like domain, family B, member 2 // 16 B5|	Phldb2	1.43679	1.20751	1.23528	1.3897
Yap48	ENSMUST00000142353 // Gm13575 // predicted gene 13575 // --- // --- /// XR_399819 // LO	Gm13575	1.22716	1.20403	-1.03192	1.44064
Taz24	ENSMUST00000103975 // Gm24116 // predicted gene, 24116 // --- // ---	Gm24116	-1.99632	1.20029	-2.23087	1.03011
Yap48	ENSMUST00000083352 // Gm23727 // predicted gene, 23727 // --- // ---	Gm23727	-1.115	1.19793	-1.20441	1.41089
Yap48	NM_007496 // Zfhx3 // zinc finger homeobox 3 // 8|8 E1 // 11906 /// XM_006530586 // Zfh	Zfhx3	1.18327	1.19439	1.19003	1.43799
Yap48	NM_001252525 // Cpeb1 // cytoplasmic polyadenylation element binding protein 1 // 7 D3|	Cpeb1	-1.03709	1.19359	1.30768	1.39896
Taz24	AK083240 // Gm9753 // predicted gene 9753 // --- // 791382	Gm9753	1.7342	1.19358	1.23069	1.37313
Yap48	NM_010362 // Gsto1 // glutathione S-transferase omega 1 // 19 D1|19 // 14873 /// ENSMUS	Gsto1	1.00021	1.1926	1.03486	1.3531
Yap48	NM_001010836 // Ppp1r13l // protein phosphatase 1, regulatory (inhibitor) subunit 13 li	Ppp1r13l	-1.00225	1.19232	1.20645	1.32523
Yap48	ENSMUST00000092990 // Agpat9 // 1-acylglycerol-3-phosphate O-acyltransferase 9 // 5 E4|	Agpat9	1.16296	1.1918	1.05011	1.34917
Yap48	NM_025936 // Rars // arginyl-tRNA synthetase // 11 A4|11 // 104458 /// ENSMUST000000189	Rars	1.11334	1.18881	1.10569	1.38467
Taz24	NM_018855 // Gas8 // growth arrest specific 8 // 8 E2|8 // 104346 /// ENSMUST0000009304	Gas8	1.34397	1.18737	1.09393	1.16606
Yap48	NM_177420 // Psat1 // phosphoserine aminotransferase 1 // 19 A|19 10.86 cM // 107272 //	Psat1	1.10355	1.18716	1.1405	1.41764
Yap48	NM_001243748 // Rassf1 // Ras association (RalGDS/AF-6) domain family member 1 // 9 F1|	Rassf1	1.2103	1.18714	1.21284	1.38395
Taz24	NM_001242941 // Gm3317 // predicted gene 3317 // 14 A1|14 // 666329 /// NR_033121 // Gm	Gm3317	1.30709	1.18629	1.0538	-1.00239
Taz24	ENSMUST00000097146 // Gm10355 // predicted gene 10355 // --- // ---	Gm10355	1.50844	1.1851	1.10097	1.29044
Yap48	NM_011803 // Klf6 // Kruppel-like factor 6 // 13 A1|13 // 23849 /// ENSMUST00000000080	Klf6	1.10033	1.18443	1.03089	1.30349
Yap48	NM_020606 // Parva // parvin, alpha // 7 F1|7 // 57342 /// XM_006508050 // Parva // par	Parva	1.16846	1.18144	1.19203	1.36687
Taz24	ENSMUST00000149095 // Gm15485 // predicted gene 15485 // --- // ---	Gm15485	2.07447	1.17468	-1.04223	1.26754
Yap48	---		1.05336	1.17467	1.06609	1.52304
Taz24	NM_001081084 // Cubn // cubilin (intrinsic factor-cobalamin receptor) // 2 A1|2 9.86 cM	Cubn	1.39431	1.17394	1.38326	1.49014
Yap48	NM_001081084 // Cubn // cubilin (intrinsic factor-cobalamin receptor) // 2 A1|2 9.86 cM	Cubn	1.39431	1.17394	1.38326	1.49014
Yap48	BC066147 // 2310067E19Rik // RIKEN cDNA 2310067E19 gene // 4 C3|4 // 76455	2310067E19Rik	1.40871	1.17361	-1.10981	1.45327
Taz24	NM_009577 // Zik1 // zinc finger protein interacting with K protein 1 // 7 A1|7 // 2277	Zik1	1.3308	1.17349	1.05384	1.08202
Yap48	NM_028258 // Dzip1l // DAZ interacting protein 1-like // 9|9 F1 // 72507 /// ENSMUST000	Dzip1l	1.04383	1.17307	1.17626	1.34109
Yap48	XM_006516277 // Fam177a // family with sequence similarity 177, member A // 12 C1|12 //	Fam177a	1.05608	1.17115	1.11249	1.33443
Yap48	XM_006516277 // Fam177a // family with sequence similarity 177, member A // 12 C1|12 //	Fam177a	1.05608	1.17115	1.11249	1.33443
Yap48	NM_001033380 // Itpripl2 // inositol 1,4,5-triphosphate receptor interacting protein-li	Itpripl2	-1.1612	1.17083	1.09845	1.39849
Yap48	NM_001111028 // Kctd9 // potassium channel tetramerisation domain containing 9 // 14 D1	Kctd9	1.1251	1.16958	1.33319	1.3751
Yap48	NM_010415 // Hbegf // heparin-binding EGF-like growth factor // 18 B2|18 19.46 cM // 15	Hbegf	1.05904	1.16916	1.27575	1.58961
Yap48	XM_006535387 // Mecom // MDS1 and EVI1 complex locus // 3 A3|3 12.66 cM // 14013 /// XM	Mecom	-1.04097	1.16839	-1.26511	-1.36915
Yap48	NM_001081279 // Mfhas1 // malignant fibrous histiocytoma amplified sequence 1 // 8 A4|8	Mfhas1	1.23828	1.16771	1.12183	1.30273
Yap48	ENSMUST00000087822 // Olfr76 // olfactory receptor 76 // 19 C1|19 // 258677 /// BC13807	Olfr76	-1.00679	1.16539	1.00185	1.30924
Yap48	NM_207212 // Wtip // WT1-interacting protein // 7 B1|7 // 101543 /// ENSMUST00000038537	Wtip	1.08222	1.16491	1.20459	1.30904
Yap48	NM_175518 // Tmem245 // transmembrane protein 245 // 4 B3|4 // 242474 /// ENSMUST000000	Tmem245	1.09101	1.16125	1.20418	1.41093
Yap48	NM_028623 // Cst6 // cystatin E/M // 19 A|19 4.3 cM // 73720 /// ENSMUST00000025764 //	Cst6	-1.21023	1.16125	1.08906	1.38061
Taz24	ENSMUST00000019268 // Scrn1 // secernin 1 // 6 B3|6 // 69938 /// AK129084 // Scrn1 // s	Scrn1	1.40951	1.15817	1.23341	1.30637
Yap48	ENSMUST00000019268 // Scrn1 // secernin 1 // 6 B3|6 // 69938 /// AK129084 // Scrn1 // s	Scrn1	1.40951	1.15817	1.23341	1.30637
Yap48	NM_008047 // Fstl1 // follistatin-like 1 // 16 B3|16 26.48 cM // 14314 /// ENSMUST00000	Fstl1	1.04976	1.15753	1.24333	1.42111
Yap48	NM_028444 // Prkcdbp // protein kinase C, delta binding protein // 7|7 F1 // 109042 ///	Prkcdbp	1.07151	1.15581	1.15695	1.46031
Taz24	NM_001197321 // Foxp1 // forkhead box P1 // 6|6 E1 // 108655 /// NM_001197322 // Foxp1	Foxp1	1.36818	1.15419	1.24875	1.08828
Taz24	NM_146803 // Olfr906 // olfactory receptor 906 // 9 A5|9 // 258799 /// ENSMUST000000454	Olfr906	1.54738	1.15346	1.20725	-1.00751
Taz24	NM_001164034 // Ntf3 // neurotrophin 3 // 6 F3|6 60.45 cM // 18205 /// NM_001164035 //	Ntf3	1.42993	1.14987	1.20007	-1.00876
Yap48	ENSMUST00000138361 // Gm13648 // predicted gene 13648 // --- // 100415901 /// BC048384	Gm13648	1.01884	1.14978	1.08774	1.30504
Yap48	NM_011521 // Sdc4 // syndecan 4 // 2 H3|2 85.16 cM // 20971 /// ENSMUST00000017153 // S	Sdc4	-1.11663	1.14953	1.02113	1.33242
Taz24	NM_025564 // Magohb // mago-nashi homolog B (Drosophila) // 6 C7|6 // 66441 /// ENSMUST	Magohb	1.57863	1.14923	-1.03773	-1.02089
Yap48	NM_001252588 // Tspan4 // tetraspanin 4 // 7 F5|7 // 64540 /// NM_053082 // Tspan4 // t	Tspan4	-1.06468	1.14706	1.1501	1.36541
Yap48	---		-1.24083	1.14667	1.13852	1.85083
Yap48	---		1.0064	1.14405	1.07359	1.41779
Taz24	NM_001177752 // Pfkfb3 // 6-phosphofructo-2-kinase/fructose-2,6-biphosphatase 3 // 2 A1	Pfkfb3	1.31222	1.14379	1.24388	1.19325
Yap48	NM_001270996 // Adam9 // a disintegrin and metallopeptidase domain 9 (meltrin gamma) //	Adam9	1.26077	1.14002	1.19052	1.54799
Yap48	NM_172293 // Pced1b // PC-esterase domain containing 1B // 15 F1|15 // 239647 /// XM_00	Pced1b	1.03226	1.13933	-1.13992	1.34781
Yap48	NM_001135657 // Ptprj // protein tyrosine phosphatase, receptor type, J // 2 E1-2|2 50.	Ptprj	1.00859	1.13919	1.14126	1.39375
Taz24	ENSMUST00000147847 // Gm12227 // predicted gene 12227 // --- // ---	Gm12227	1.53997	1.13765	1.2501	1.13215
Yap48	NM_001253804 // Slc12a4 // solute carrier family 12, member 4 // 8 D3|8 53.06 cM // 204	Slc12a4	-1.11679	1.13722	1.18182	1.44452
Taz24	NM_011882 // Rnasel // ribonuclease L (2, 5-oligoisoadenylate synthetase-dependent) //	Rnasel	1.33071	1.13577	1.26438	1.11491
Yap48	ENSMUST00000130431 // 4930570D08Rik // RIKEN cDNA 4930570D08 gene // --- // --- /// AK0	4930570D08Rik	1.55344	1.13546	1.16301	1.93373
Taz24	NM_001167918 // D830031N03Rik // RIKEN cDNA D830031N03 gene // 4 D2.2|4 // 442834	D830031N03Rik	1.30729	1.13161	1.05788	1.09505
Yap48	NM_145401 // Prkag2 // protein kinase, AMP-activated, gamma 2 non-catalytic subunit //	Prkag2	1.17577	1.12882	1.07162	1.32424
Taz24	---		-1.81133	1.12779	-1.09336	-1.50142
Yap48	NM_027127 // Gpx8 // glutathione peroxidase 8 (putative) // 13 D2.2|13 // 69590 /// ENS	Gpx8	1.12098	1.11984	1.22267	1.34183
Yap48	NM_008928 // Map2k3 // mitogen-activated protein kinase kinase 3 // 11 B2|11 // 26397 /	Map2k3	-1.05005	1.11923	1.09826	1.34
Taz24	ENSMUST00000034015 // Msmo1 // methylsterol monoxygenase 1 // 8 B3.1|8 // 66234 /// NM_	Msmo1	1.38242	1.11826	1.08467	-1.14288
Yap48	NM_133888 // Smpdl3b // sphingomyelin phosphodiesterase, acid-like 3B // 4 D2.3|4 // 10	Smpdl3b	-1.00549	1.11725	1.12468	1.51052
Yap48	---		-1.1003	1.11543	-1.08693	1.49084
Yap48	---		1.00911	1.11488	1.14219	1.38491
Yap48	NM_010924 // Nnmt // nicotinamide N-methyltransferase // 9 A5.3|9 26.45 cM // 18113 ///	Nnmt	-1.03311	1.11073	1.04825	1.46058
Yap48	NM_172287 // Spire2 // spire homolog 2 (Drosophila) // 8 E1|8 // 234857 /// ENSMUST0000	Spire2	1.15469	1.11011	1.24065	1.41868
Taz24	NR_033566 // AI507597 // expressed sequence AI507597 // --- // 100165 /// ENSMUST000001	AI507597	1.33648	1.10763	1.01421	1.08118
Yap48	NM_172508 // Dse // dermatan sulfate epimerase // 10 B1|10 // 212898 /// ENSMUST0000004	Dse	1.02386	1.10582	1.25629	1.49782
Yap48	NM_008873 // Plau // plasminogen activator, urokinase // 14 A3|14 11.53 cM // 18792 ///	Plau	-1.03531	1.10574	1.32511	1.38724
Yap48	NM_012039 // Zw10 // zw10 kinetochore protein // 9|9 B // 26951 /// ENSMUST00000034803	Zw10	1.0495	1.10492	1.1906	1.38183
Yap48	NM_001291229 // Clip1 // CAP-GLY domain containing linker protein 1 // 5 F|5 // 56430 /	Clip1	1.20228	1.10119	1.22635	1.4263
Taz24	NM_011073 // Prf1 // perforin 1 (pore forming protein) // 10 B4|10 32.18 cM // 18646 //	Prf1	1.37612	1.10063	1.08959	1.07011
Yap48	NM_009808 // Casp12 // caspase 12 // 9 A1|9 2.46 cM // 12364 /// ENSMUST00000027009 //	Casp12	1.33909	1.09748	1.11766	1.46022
Yap48	NM_001289716 // Bcl2l1 // BCL2-like 1 // 2 H1|2 75.41 cM // 12048 /// ENSMUST0000010982	Bcl2l1	1.07502	1.09667	1.19028	1.34794
Taz24	NM_011083 // Pik3c2a // phosphatidylinositol 3-kinase, C2 domain containing, alpha poly	Pik3c2a	1.3092	1.09614	1.05586	1.08855
Taz24	NM_028440 // Abracl // ABRA C-terminal like // 10 A3|10 // 73112 /// XM_006544301 // Gm	Abracl	1.31279	1.09606	1.03782	-1.20999
Yap48	NM_175930 // Rapgef5 // Rap guanine nucleotide exchange factor (GEF) 5 // 12 F2|12 // 2	Rapgef5	1.15432	1.09389	-1.03073	1.42898
Yap48	NM_026132 // Txndc8 // thioredoxin domain containing 8 // 4 B3|4 // 67402 /// ENSMUST00	Txndc8	-1.13231	1.09329	1.03384	1.30912
Yap48	NM_177751 // Cnksr2 // connector enhancer of kinase suppressor of Ras 2 // X F4|X // 24	Cnksr2	1.00781	1.09283	-1.1207	-1.41155
Yap48	NM_001164311 // Loxl4 // lysyl oxidase-like 4 // 19 D1|19 // 67573 /// NM_053083 // Lox	Loxl4	-1.02716	1.09199	1.14439	1.61813
Yap48	XR_384788 // Gm4524 // predicted gene 4524 // 16 B1|16 // 100043571 /// XR_396958 // Gm	Gm4524	1.00041	1.09111	1.03814	1.62357
Yap48	NM_001291818 // Rhbdf1 // rhomboid family 1 (Drosophila) // 11 A4|11 18.83 cM // 13650	Rhbdf1	1.01452	1.09052	1.2268	1.30262
Yap48	NM_001193305 // Mical2 // microtubule associated monooxygenase, calponin and LIM domain	Mical2	1.05405	1.08686	1.1641	1.31513
Taz24	ENSMUST00000157210 // Gm24481 // predicted gene, 24481 // --- // ---	Gm24481	1.39037	1.08601	1.31942	1.09371
Yap48	NM_001042699 // Syne3 // spectrin repeat containing, nuclear envelope family member 3 /	Syne3	1.05288	1.08103	1.08787	1.30238
Yap48	NM_001193659 // Cldn12 // claudin 12 // 5 A1|5 // 64945 /// NM_001193660 // Cldn12 // c	Cldn12	1.16509	1.08061	1.17999	1.36702
Yap48	---		1.17469	1.07999	1.11277	1.40105
Yap48	NM_175174 // Klhl5 // kelch-like 5 // 5 C3.1|5 // 71778 /// XM_006504134 // Klhl5 // ke	Klhl5	1.06242	1.07937	1.24068	1.48396
Taz24	XR_104920 // I0C0044D17Rik // RIKEN cDNA I0C0044D17 gene // 4 C6|4 // 545660 /// ENSMUS	I0C0044D17Rik	-1.41313	1.07739	-1.21689	1.1219
Yap48	NM_029105 // 4930404A10Rik // RIKEN cDNA 4930404A10 gene // 11 B1.3|11 // 74847 /// ENS	4930404A10Rik	1.08078	1.07664	-1.15166	1.38161
Yap48	NM_001145831 // Kifc3 // kinesin family member C3 // 8 D1|8 47.12 cM // 16582 /// NM_01	Kifc3	-1.11244	1.07116	1.06576	1.37848
Yap48	NM_015811 // Rgs1 // regulator of G-protein signaling 1 // 1 F|1 62.56 cM // 50778 ///	Rgs1	-1.135	1.07107	-1.1674	1.31741
Taz24	ENSMUST00000144183 // Zfp85 // zinc finger protein 85 // 13 B3|13 34.74 cM // 22746	Zfp85	1.66455	1.07056	1.43111	-1.0333
Taz24	NM_020605 // Jph3 // junctophilin 3 // 8 E1|8 // 57340 /// ENSMUST00000026357 // Jph3 /	Jph3	1.30742	1.06581	1.12633	1.03298
Yap48	NR_045199 // Mira // mistral long non-coding RNA // 6 B3|6 // 100736249 /// XM_00650561	Mira	-1.08676	1.065	-1.04299	-1.3166
Yap48	NM_175408 // Tmem139 // transmembrane protein 139 // 6 B2.1|6 // 109218 /// XM_00650532	Tmem139	-1.0366	1.06367	1.02361	1.31241
Taz24	---		1.58419	1.06055	1.54904	1.06416
Yap48	NM_025499 // Eid3 // EP300 interacting inhibitor of differentiation 3 // 10 C1|10 // 66	Eid3	1.0595	1.06051	1.1578	1.4594
Yap48	NM_001290320 // Slc26a8 // solute carrier family 26, member 8 // 17 A3.3|17 14.82 cM //	Slc26a8	-1.11739	1.05968	-1.06313	1.30866
Yap48	NM_001290368 // Nmt2 // N-myristoyltransferase 2 // 2 A1|2 // 18108 /// NM_001290369 //	Nmt2	1.1358	1.05858	1.22612	1.37836
Taz24	---		-1.34864	1.05698	-1.04094	1.06157
Taz24	NM_029840 // Tstd3 // thiosulfate sulfurtransferase (rhodanese)-like domain containing	Tstd3	1.30191	1.0549	1.00664	-1.14669
Yap48	NM_146472 // Olfr1384 // olfactory receptor 1384 // 11 B1|11 // 258464 /// BC119159 //	Olfr1384	-1.08491	1.05128	1.02916	1.47363
Yap48	NM_172666 // Agps // alkylglycerone phosphate synthase // 2 C3|2 // 228061 /// ENSMUST0	Agps	1.092	1.04898	1.16913	1.33814
Taz24	---		2.45874	1.04801	1.0988	-1.02764
Yap48	NM_015762 // Txnrd1 // thioredoxin reductase 1 // 10 C1|10 // 50493 /// AB027565 // Txn	Txnrd1	-1.11101	1.04799	1.05591	1.30401
Yap48	NM_177780 // Dock5 // dedicator of cytokinesis 5 // 14 D1|14 // 68813 /// ENSMUST000000	Dock5	-1.02747	1.04697	1.28795	1.56018
Yap48	NM_001293667 // Atp11a // ATPase, class VI, type 11A // 8|8 A2 // 50770 /// NM_00129366	Atp11a	1.05664	1.04406	1.23707	1.30921
Taz24	NM_133351 // Prss8 // protease, serine 8 (prostasin) // 7 F3|7 69.84 cM // 76560 /// EN	Prss8	1.36865	1.04326	1.12248	1.22211
Yap48	---		-1.13339	1.04065	1.04236	1.75671
Yap48	ENSMUST00000157668 // Gm26411 // predicted gene, 26411 // --- // ---	Gm26411	1.0888	1.04035	-1.0569	1.57175
Yap48	ENSMUST00000146468 // Lgals3 // lectin, galactose binding, soluble 3 // 14 C1|14 // 168	Lgals3	1.00607	1.03836	1.1423	1.32157
Taz24	NM_001109757 // Atp7a // ATPase, Cu++ transporting, alpha polypeptide // X D|X 47.36 cM	Atp7a	1.39076	1.03708	1.09249	-1.1073
Taz24	NM_026904 // Anapc10 // anaphase promoting complex subunit 10 // 8 C3|8 37.79 cM // 689	Anapc10	1.32224	1.03228	1.05774	1.01246
Taz24	NM_027627 // Eva1c // eva-1 homolog C (C. elegans) // 16 C3.3|16 // 70967 /// XM_006523	Eva1c	-1.33498	1.02707	-1.18563	1.31534
Yap48	NM_027627 // Eva1c // eva-1 homolog C (C. elegans) // 16 C3.3|16 // 70967 /// XM_006523	Eva1c	-1.33498	1.02707	-1.18563	1.31534
Taz24	NM_054054 // Brdt // bromodomain, testis-specific // 5 E5|5 // 114642 /// XM_006534729	Brdt	1.36565	1.0262	1.21963	-1.16183
Taz24	NM_145360 // Idi1 // isopentenyl-diphosphate delta isomerase // 13 A1|13 // 319554 ///	Idi1	1.40139	1.02561	1.04926	-1.15892
Yap48	NM_013819 // H2-M3 // histocompatibility 2, M region locus 3 // 17 B1|17 19.16 cM // 14	H2-M3	1.14394	1.02491	1.2214	1.37352
Yap48	NM_175306 // Phactr4 // phosphatase and actin regulator 4 // 4 D2.3|4 // 100169 /// ENS	Phactr4	1.27695	1.02412	1.2623	1.31283
Taz24	NM_011427 // Snai1 // snail family zinc finger 1 // 2 H3|2 87.33 cM // 20613 /// ENSMUS	Snai1	-1.33041	1.02382	-1.06526	1.01184
Yap24	NM_001093764 // Myadm // myeloid-associated differentiation marker // 7 A1|7 1.92 cM //	Myadm	1.03164	1.02283	1.34102	1.22953
Taz24	---		-1.30475	1.02227	-1.04236	1.16126
Yap48	NM_026929 // Chac1 // ChaC, cation transport regulator 1 // 2 E5|2 // 69065 /// ENSMUST	Chac1	1.00089	1.01906	1.12619	1.32221
Yap48	NM_001128170 // Cyld // cylindromatosis (turban tumor syndrome) // 8 C3|8 // 74256 ///	Cyld	1.24778	1.01845	1.24192	1.30064
Yap48	NM_019564 // Htra1 // HtrA serine peptidase 1 // 7 F3|7 // 56213 /// ENSMUST00000006367	Htra1	-1.24708	1.01797	-1.00418	1.50495
Yap48	NM_029975 // Ulbp1 // UL16 binding protein 1 // 10 A3|10 // 77777 /// ENSMUST0000016979	Ulbp1	1.28501	1.01738	1.5105	1.5
Taz24	NM_146440 // Olfr919 // olfactory receptor 919 // 9 A5|9 // 258432 /// ENSMUST000000714	Olfr919	1.95034	1.0128	1.78901	1.01971
Yap48	NM_001017426 // Kdm6b // KDM1 lysine (K)-specific demethylase 6B // 11 B3|11 // 216850	Kdm6b	-1.06075	1.01242	-1.11397	-1.45635
Taz24	ENSMUST00000083426 // Gm24412 // predicted gene, 24412 // --- // ---	Gm24412	1.35947	1.01179	1.18133	-1.03701
Yap48	NM_001163159 // Pcyt1a // phosphate cytidylyltransferase 1, choline, alpha isoform // 1	Pcyt1a	1.03392	1.01178	1.28859	1.3185
Taz24	---		1.50418	1.00953	1.09686	-1.03636
Taz24	NM_001005860 // Clec4a4 // C-type lectin domain family 4, member a4 // 6 F2|6 // 474145	Clec4a4	1.46247	1.00641	1.28069	1.1175
Taz24	---		-3.32147	1.00334	-2.31563	-1.09454
Taz24	NM_146537 // Olfr311 // olfactory receptor 311 // 11 B1|11 // 258530 /// ENSMUST0000007	Olfr311	-1.60295	1.00291	-1.16613	1.18538
Yap48	---		1.20902	1.00056	1.2158	-1.78252
Yap48	NM_173382 // Proser1 // proline and serine rich 1 // 3 C|3 // 212127 /// ENSMUST0000005	Proser1	1.15488	-1.00062	-1.02797	-1.31227
Taz24	ENSMUST00000132007 // Gm12000 // predicted gene 12000 // --- // --- /// AK136731 // Gm1	Gm12000	-1.46928	-1.00507	-1.19222	1.03491
Yap48	XR_376721 // LOC102632947 // uncharacterized LOC102632947 // --- // 102632947 /// ENSMU	LOC102632947	1.06702	-1.00589	1.18459	1.61145
Yap48	NM_001033533 // Ccdc102a // coiled-coil domain containing 102A // 8 D1|8 // 234582 ///	Ccdc102a	-1.10782	-1.0082	1.24079	1.39699
Yap48	NM_020010 // Cyp51 // cytochrome P450, family 51 // 5 A2|5 2.3 cM // 13121 /// ENSMUST0	Cyp51	1.29952	-1.01195	1.05059	-1.4139
Yap48	NM_010478 // Hspa1b // heat shock protein 1B // 17 B1|17 18.5 cM // 15511 /// ENSMUST00	Hspa1b	1.00274	-1.01208	1.06552	1.81634
Taz24	NM_175171 // Mast4 // microtubule associated serine/threonine kinase family member 4 //	Mast4	-1.30378	-1.01833	-1.04602	-1.10212
Yap48	NR_038025 // 4933412E12Rik // RIKEN cDNA 4933412E12 gene // 10|10 // 71086 /// NR_03802	4933412E12Rik	1.0891	-1.0198	1.28702	1.48054
Taz24	---		-2.32391	-1.02332	-1.66598	-1.01333
Yap48	NM_010917 // Nid1 // nidogen 1 // 13 A1|13 5.26 cM // 18073 /// ENSMUST00000005532 // N	Nid1	-1.13179	-1.02359	1.30237	1.59213
Yap48	---		1.33927	-1.025	1.23387	-1.52031
Taz24	NR_030250 // Mir489 // microRNA 489 // 6|6 // 723877 /// ENSMUST00000093599 // Mir489 /	Mir489	-1.39303	-1.02514	-1.18106	-1.12283
Taz24	NM_001285425 // Tcf24 // transcription factor 24 // 1 A2|1 // 100039596 /// ENSMUST0000	Tcf24	1.30787	-1.03102	1.19164	1.02126
Yap48	NM_145359 // Ubald1 // UBA-like domain containing 1 // 16 A1|16 // 207740 /// ENSMUST00	Ubald1	1.00478	-1.03958	1.08571	-1.45315
Yap48	ENSMUST00000057784 // Slc7a2 // solute carrier family 7 (cationic amino acid transporte	Slc7a2	-1.05958	-1.03999	-1.09672	-1.37871
Taz24	NM_001290769 // Sqstm1 // sequestosome 1 // 11|11 B1.2 // 18412 /// NM_011018 // Sqstm1	Sqstm1	-1.32539	-1.04174	-1.01237	1.05568
Yap48	NM_010183 // Fbrs // fibrosin // 7|7 F4 // 14123 /// ENSMUST00000048896 // Fbrs // fibr	Fbrs	-1.06042	-1.0437	1.00146	-1.33056
Yap48	NM_009255 // Serpine2 // serine (or cysteine) peptidase inhibitor, clade E, member 2 //	Serpine2	-1.16856	-1.04998	-1.00324	-1.42469
Yap48	NM_029595 // Pbp2 // phosphatidylethanolamine binding protein 2 // 6 G1|6 // 76400 ///	Pbp2	1.10188	-1.05053	1.83022	2.88085
Yap48	NM_007792 // Csrp2 // cysteine and glycine-rich protein 2 // 10 D1|10 // 13008 /// ENSM	Csrp2	-1.15525	-1.05105	-1.16644	-1.36083
Yap48	ENSMUST00000159644 // Hsd11b1 // hydroxysteroid 11-beta dehydrogenase 1 // 1 H6|1 // 15	Hsd11b1	-1.00621	-1.05193	1.26132	1.30174
Yap48	NM_001001982 // A430105I19Rik // RIKEN cDNA A430105I19 gene // 2 E5|2 // 214239 /// XR_	A430105I19Rik	-1.01173	-1.05318	1.22721	1.30951
Taz24	NM_175166 // 5430419D17Rik // RIKEN cDNA 5430419D17 gene // 7 F3|7 // 71395 /// XM_0065	5430419D17Rik	-1.41557	-1.05417	-1.04984	-1.08515
Yap48	NM_010917 // Nid1 // nidogen 1 // 13 A1|13 5.26 cM // 18073 /// ENSMUST00000005532 // N	Nid1	-1.21161	-1.05918	1.3565	1.61102
Yap48	---		-1.01584	-1.05942	1.18375	-1.41219
Taz24	NM_146453 // Olfr693 // olfactory receptor 693 // 7 E3|7 // 258445 /// ENSMUST000000578	Olfr693	1.39247	-1.05948	1.22838	-1.06833
Yap48	---		1.47744	-1.06313	-1.14525	-1.88105
Taz24	NM_025744 // Erich2 // glutamate rich 2 // 2 C2|2 // 66748 /// ENSMUST00000100041 // Er	Erich2	-1.33018	-1.06908	-1.29353	-1.08111
Yap48	---		1.08035	-1.07002	1.07749	-1.80968
Yap48	NM_008587 // Mertk // c-mer proto-oncogene tyrosine kinase // 2 F1|2 // 17289 /// ENSMU	Mertk	-1.27462	-1.07102	1.02637	1.51332
Yap48	ENSMUST00000107505 // Syt11 // synaptotagmin XI // 3 F1|3 38.96 cM // 229521 /// NM_018	Syt11	-1.0652	-1.07255	-1.10158	-1.41004
Yap48	XR_388709 // LOC102639276 // uncharacterized LOC102639276 // --- // 102639276 /// ENSMU	LOC102639276	1.17742	-1.07965	1.35323	-1.32358
Taz24	---		1.78151	-1.08176	1.19478	1.06168
Yap48	NM_010055 // Dlx3 // distal-less homeobox 3 // 11 D|11 59.01 cM // 13393 /// ENSMUST000	Dlx3	-1.23625	-1.08646	-1.21909	-1.5415
Taz24	NM_001039103 // Rasa4 // RAS p21 protein activator 4 // 5 G2|5 // 54153 /// NM_133914 /	Rasa4	-1.4039	-1.08647	1.00702	1.03456
Taz24	---		1.34306	-1.08674	1.23307	1.18874
Taz24	XM_006525658 // Nr3c1 // nuclear receptor subfamily 3, group C, member 1 // 18 B3|18 21	Nr3c1	-1.34574	-1.08959	-1.00069	1.13156
Taz24	NM_011927 // Ceacam9 // carcinoembryonic antigen-related cell adhesion molecule 9 // 7	Ceacam9	1.40543	-1.09022	1.11418	-1.0709
Taz24	NR_046162 // Gm16863 // predicted gene, 16863 // 16 A3|16 // 328646 /// ENSMUST00000181	Gm16863	1.32056	-1.09227	1.24382	1.05209
Yap48	NM_019670 // Diap3 // diaphanous homolog 3 (Drosophila) // 14|14 D3 // 56419 /// XM_006	Diap3	1.05318	-1.09427	1.24522	1.41142
Taz24	NM_145500 // Ubtd1 // ubiquitin domain containing 1 // 19 C3|19 // 226122 /// XM_006526	Ubtd1	-1.36646	-1.09586	-1.15432	-1.16622
Taz24	NM_001198560 // H2-Q7 // histocompatibility 2, Q region locus 7 // 17 B1|17 18.67 cM //	H2-Q7	-1.38332	-1.09653	-1.30412	-1.0865
Yap48	NM_008904 // Ppargc1a // peroxisome proliferative activated receptor, gamma, coactivato	Ppargc1a	-1.21147	-1.09979	-1.23523	-1.44436
Yap48	NM_152895 // Kdm5b // lysine (K)-specific demethylase 5B // 1 E4|1 58.24 cM // 75605 //	Kdm5b	-1.04673	-1.1002	-1.0735	-1.38523
Yap48	NM_009560 // Zfp60 // zinc finger protein 60 // 7 A3|7 15.97 cM // 22718 /// ENSMUST000	Zfp60	-1.01135	-1.10121	-1.11089	-1.37201
Yap48	NM_010373 // Gzme // granzyme E // 14 C3|14 28.19 cM // 14942 /// ENSMUST00000089549 //	Gzme	1.51941	-1.10394	-1.35162	-2.14349
Yap48	NM_175454 // Hid1 // HID1 domain containing // 11 E2|11 // 217310 /// ENSMUST0000004415	Hid1	1.12406	-1.10415	-1.06537	-1.43273
Taz24	NM_001289496 // Egflam // EGF-like, fibronectin type III and laminin G domains // 15 A1	Egflam	-1.45947	-1.10617	-1.38258	-1.08218
Taz24	NM_011809 // Ets2 // E26 avian leukemia oncogene 2, 3 domain // 16 C3-qter|16 56.64 cM	Ets2	-1.31755	-1.10974	-1.2727	-1.50679
Yap48	NM_011809 // Ets2 // E26 avian leukemia oncogene 2, 3 domain // 16 C3-qter|16 56.64 cM	Ets2	-1.31755	-1.10974	-1.2727	-1.50679
Yap48	---		1.2614	-1.11119	-1.41288	-1.55784
Yap48	NM_010222 // Fkbp7 // FK506 binding protein 7 // 2 C3|2 45.09 cM // 14231 /// ENSMUST00	Fkbp7	1.19388	-1.11179	1.01078	-1.38018
Taz24	NM_001163513 // Dlg5 // discs, large homolog 5 (Drosophila) // 14 A3|14 // 71228 /// NM	Dlg5	-1.31602	-1.11386	-1.00255	1.07817
Taz24	NR_002870 // Dnm3os // dynamin 3, opposite strand // 1 H2.1|1 // 474332 /// NR_029796 /	Dnm3os	-1.31398	-1.11639	-1.04263	-1.06874
Yap48	NM_001252568 // Phyhd1 // phytanoyl-CoA dioxygenase domain containing 1 // 2 B|2 // 227	Phyhd1	1.11388	-1.11824	1.26098	-1.32382
Taz24	NM_029083 // Ddit4 // DNA-damage-inducible transcript 4 // 10|10 B3 // 74747 /// ENSMUS	Ddit4	-1.74388	-1.11872	-1.31169	-1.3772
Taz24	NM_001159367 // Per1 // period circadian clock 1 // 11|11 B // 18626 /// NM_011065 // P	Per1	-1.45656	-1.12098	-1.06341	-1.17554
Taz24	---		-2.18077	-1.12335	-1.0152	-1.32023
Taz24	NM_007472 // Aqp1 // aquaporin 1 // 6 B3|6 27.38 cM // 11826 /// ENSMUST00000004774 //	Aqp1	-1.36902	-1.12634	-1.02387	1.21831
Yap48	NM_011985 // Mmp23 // matrix metallopeptidase 23 // 4 E2|4 // 26561 /// ENSMUST00000030	Mmp23	1.12081	-1.13092	1.21252	1.30957
Yap48	NM_001033430 // Kdm7a // lysine (K)-specific demethylase 7A // 6 B1|6 // 338523 /// ENS	Kdm7a	-1.0829	-1.13157	-1.23479	-1.75446
Yap48	NM_012009 // Sh2d1b1 // SH2 domain protein 1B1 // 1|1 H2 // 26904 /// ENSMUST0000017997	Sh2d1b1	-1.35056	-1.13158	1.10331	-1.77199
Taz24	NM_029934 // Mboat7 // membrane bound O-acyltransferase domain containing 7 // 7 A1|7 /	Mboat7	-1.31307	-1.13181	1.00854	-1.13467
Yap48	NM_007922 // Elk1 // ELK1, member of ETS oncogene family // X A1-A3|X 16.45 cM // 13712	Elk1	-1.13317	-1.13483	1.03355	-1.34237
Yap48	ENSMUST00000125413 // Gm13705 // predicted gene 13705 // --- // --- /// XR_104741 // Ch	Gm13705	1.01021	-1.13635	1.03487	-1.32589
Taz24	NM_177171 // Heatr5a // HEAT repeat containing 5A // 12 C1|12 // 320487 /// ENSMUST0000	Heatr5a	-1.33023	-1.14324	1.05355	1.09265
Yap48	NM_175283 // Srd5a1 // steroid 5 alpha-reductase 1 // 13 C1|13 35.55 cM // 78925 /// XM	Srd5a1	-1.09391	-1.14712	-1.13532	-1.4039
Yap48	ENSMUST00000160298 // 9930105H17Rik // RIKEN cDNA 9930105H17 gene // --- // 100669 ///	9930105H17Rik	1.12925	-1.14898	-1.05479	-1.32824
Yap48	ENSMUST00000134512 // Hoxa11os // homeobox A11, opposite strand // 6 B3|6 25.4 cM // 15	Hoxa11os	-1.28566	-1.15551	-1.04492	-1.37979
Yap48	NM_001103157 // Steap2 // six transmembrane epithelial antigen of prostate 2 // 5 A1|5	Steap2	1.00685	-1.15594	1.12749	1.32556
Taz24	NM_172589 // Lhfpl2 // lipoma HMGIC fusion partner-like 2 // 13 D1|13 // 218454 /// ENS	Lhfpl2	-1.32467	-1.15672	1.01552	1.06988
Yap48	NM_001160262 // Fam78b // family with sequence similarity 78, member B // 1 H2.3|1 // 2	Fam78b	-1.10423	-1.15846	1.00531	1.41544
Yap48	NM_001177399 // Etohi1 // ethanol induced 1 // 2 H4|2 // 626848	Etohi1	-1.02913	-1.16297	-1.04331	-1.38957
Taz24	NM_001161111 // Pqlc3 // PQ loop repeat containing // 12 A1.1|12 // 217430 /// NM_17257	Pqlc3	-1.32635	-1.1655	-1.00115	-1.12066
Taz24	NM_001293783 // Ddx60 // DEAD (Asp-Glu-Ala-Asp) box polypeptide 60 // 8 B3.1|8 // 23431	Ddx60	-1.57428	-1.16647	-1.28049	-1.30681
Taz24	---		-1.32119	-1.16929	1.04308	-1.11823
Taz24	NM_008841 // Pik3r2 // phosphatidylinositol 3-kinase, regulatory subunit, polypeptide 2	Pik3r2	-1.33534	-1.17008	-1.11469	-1.16705
Yap48	NM_019998 // Alg2 // asparagine-linked glycosylation 2 (alpha-1,3-mannosyltransferase)	Alg2	-1.05544	-1.172	-1.04389	-1.3418
Yap48	NM_177364 // Sh3pxd2b // SH3 and PX domains 2B // 11 A4|11 // 268396 /// ENSMUST0000003	Sh3pxd2b	-1.20712	-1.17206	-1.17218	-1.49282
Yap48	ENSMUST00000031331 // Ccng2 // cyclin G2 // 5|5 E3.3-F1.3 // 12452 /// ENSMUST000001211	Ccng2	1.15405	-1.17529	-1.0533	-1.54959
Yap48	NM_001024955 // Pik3r1 // phosphatidylinositol 3-kinase, regulatory subunit, polypeptid	Pik3r1	-1.07236	-1.17615	-1.04948	-1.38785
Yap48	NM_009128 // Scd2 // stearoyl-Coenzyme A desaturase 2 // 19 C3|19 37.98 cM // 20250 ///	Scd2	-1.15443	-1.17669	-1.34077	-1.84343
Taz24	NM_001081171 // Lama5 // laminin, alpha 5 // 2 H4|2 102.7 cM // 16776 /// ENSMUST000000	Lama5	-1.34876	-1.17897	-1.10968	-1.08274
Yap48	NM_183321 // Proser3 // proline and serine rich 3 // 7 B1|7 // 333193 /// XM_006540124	Proser3	1.01267	-1.17941	-1.09916	-1.35221
Yap48	NM_001113412 // Fggy // FGGY carbohydrate kinase domain containing // 4 C5|4 // 75578 /	Fggy	-1.01366	-1.18096	1.02877	-1.30012
Yap48	NM_181585 // Pik3r3 // phosphatidylinositol 3 kinase, regulatory subunit, polypeptide 3	Pik3r3	-1.11897	-1.18253	-1.14346	-1.80359
Yap48	NM_001083927 // Tle3 // transducin-like enhancer of split 3, homolog of Drosophila E(sp	Tle3	-1.17649	-1.18529	-1.04404	-1.39385
Yap48	NM_009748 // Bet1 // blocked early in transport 1 homolog (S. cerevisiae) // 6 A1|6 //	Bet1	-1.00502	-1.18561	1.03125	-1.36588
Taz24	NM_001145896 // Gse1 // genetic suppressor element 1 // 8 E1|8 // 382034 /// NM_0011458	Gse1	-1.31642	-1.18763	-1.05964	-1.34192
Yap48	NM_001145896 // Gse1 // genetic suppressor element 1 // 8 E1|8 // 382034 /// NM_0011458	Gse1	-1.31642	-1.18763	-1.05964	-1.34192
Taz24	NM_177606 // Plekhh2 // pleckstrin homology domain containing, family H (with MyTH4 dom	Plekhh2	-1.30691	-1.18864	-1.05838	-1.34015
Yap48	NM_177606 // Plekhh2 // pleckstrin homology domain containing, family H (with MyTH4 dom	Plekhh2	-1.30691	-1.18864	-1.05838	-1.34015
Yap48	NM_001081383 // Kmt2c // lysine (K)-specific methyltransferase 2C // 5 A3|5 // 231051 /	Kmt2c	-1.04592	-1.19173	-1.05782	-1.3118
Yap48	NM_172872 // Kank4 // KN motif and ankyrin repeat domains 4 // 4 C6|4 // 242553 /// ENS	Kank4	-1.10844	-1.19284	-1.07151	-1.30125
Yap48	NM_028886 // Lrguk // leucine-rich repeats and guanylate kinase domain containing // 6|	Lrguk	-1.05023	-1.19425	1.08777	-1.30462
Yap48	NM_001033238 // Cblb // Casitas B-lineage lymphoma b // 16 B5|16 // 208650 /// XM_00652	Cblb	-1.06328	-1.19433	-1.06022	-1.41859
Yap48	NM_172794 // Zfp454 // zinc finger protein 454 // 11 B1.3|11 // 237758 /// ENSMUST00000	Zfp454	-1.09774	-1.19536	-1.03613	-1.3257
Taz24	ENSMUST00000037315 // Abhd2 // abhydrolase domain containing 2 // 7|7 D2 // 54608 /// N	Abhd2	-1.30395	-1.19681	-1.01251	-1.03946
Yap48	NM_177733 // E2f2 // E2F transcription factor 2 // 4 D3|4 // 242705 /// ENSMUST00000061	E2f2	1.051	-1.19737	1.01235	-1.4272
Yap48	NM_007856 // Dhcr7 // 7-dehydrocholesterol reductase // 7|7 F5 // 13360 /// XM_00650847	Dhcr7	-1.04307	-1.19782	-1.03122	-1.46247
Yap48	NM_011416 // Smarca2 // SWI/SNF related, matrix associated, actin dependent regulator o	Smarca2	-1.12087	-1.2005	-1.08173	-1.31454
Yap48	NM_001008542 // Mxi1 // Max interacting protein 1 // 19 D|19 47.53 cM // 17859 /// NM_0	Mxi1	-1.14034	-1.20449	-1.35412	-1.40713
Yap48	NM_009738 // Bche // butyrylcholinesterase // 3 E3|3 // 12038 /// ENSMUST00000029367 //	Bche	-1.04267	-1.20457	-1.17164	-1.43849
Yap48	NM_001168562 // Zfp446 // zinc finger protein 446 // 7 A1|7 // 269870 /// ENSMUST000001	Zfp446	-1.1988	-1.20621	1.00464	-1.3788
Taz24	NM_001136055 // Cd82 // CD82 antigen // 2 E1|2 51.62 cM // 12521 /// NM_001271430 // Cd	Cd82	-1.39377	-1.20861	-1.15812	-1.23859
Taz24	NM_201352 // Gdpd5 // glycerophosphodiester phosphodiesterase domain containing 5 // 7	Gdpd5	-1.44786	-1.20885	-1.26055	-1.59345
Yap48	NM_201352 // Gdpd5 // glycerophosphodiester phosphodiesterase domain containing 5 // 7	Gdpd5	-1.44786	-1.20885	-1.26055	-1.59345
Yap48	NM_001282016 // P2ry1 // purinergic receptor P2Y, G-protein coupled 1 // 3 D|3 // 18441	P2ry1	-1.20316	-1.21028	-1.11777	-1.57447
Taz24	NM_008129 // Gclm // glutamate-cysteine ligase, modifier subunit // 3 H1-3|3 52.94 cM /	Gclm	-1.43863	-1.21291	-1.07762	1.05856
Taz24	NM_139001 // Cspg4 // chondroitin sulfate proteoglycan 4 // 9 B|9 // 121021 /// ENSMUST	Cspg4	-1.41068	-1.21299	-1.06729	-1.19337
Yap48	NM_001291066 // Adam8 // a disintegrin and metallopeptidase domain 8 // 7|7 F3-F5 // 11	Adam8	-1.19706	-1.21573	1.1593	1.47297
Taz24	NM_029639 // Plet1 // placenta expressed transcript 1 // 9|9 B // 76509 /// ENSMUST0000	Plet1	-1.70242	-1.21622	-1.12252	-1.13977
Yap48	NM_029565 // Tmem59 // transmembrane protein 59 // 4 C7|4 50.12 cM // 56374 /// ENSMUST	Tmem59	-1.08145	-1.21847	-1.04153	-1.37264
Yap48	NM_001177538 // Duxbl2 // doubl homeobox B-like 2 // 14 A3|14 // 100039227 /// NM_18338	Duxbl2	-1.08241	-1.22438	-1.1382	-1.66132
Taz24	NM_001081213 // Ermp1 // endoplasmic reticulum metallopeptidase 1 // 19 C1|19 24.17 cM	Ermp1	-1.37677	-1.22564	-1.06139	-1.30611
Yap48	NM_001081213 // Ermp1 // endoplasmic reticulum metallopeptidase 1 // 19 C1|19 24.17 cM	Ermp1	-1.37677	-1.22564	-1.06139	-1.30611
Taz24	ENSMUST00000041913 // Fam189b // family with sequence similarity 189, member B // 3 F1|	Fam189b	-1.32576	-1.22804	-1.06136	-1.15369
Taz24	NM_053138 // Pcdhb13 // protocadherin beta 13 // 18 B3|18 // 93884 /// ENSMUST000000569	Pcdhb13	1.43641	-1.23024	1.291	-1.04197
Yap48	NM_001270495 // Tmem254b // transmembrane protein 254b // 14 A3|14 // 100039257 /// NM_	Tmem254b	-1.23634	-1.23079	-1.0744	-1.32765
Yap48	NM_033218 // Srebf2 // sterol regulatory element binding factor 2 // 15 E1|15 // 20788	Srebf2	-1.02628	-1.23123	-1.04427	-1.34677
Yap48	NM_144920 // Plekha5 // pleckstrin homology domain containing, family A member 5 // 6 G	Plekha5	-1.12441	-1.23322	-1.07372	-1.33662
Yap48	---		1.10586	-1.23335	-1.15459	-1.46788
Yap48	NM_001008233 // Plekhn1 // pleckstrin homology domain containing, family N member 1 //	Plekhn1	-1.15656	-1.23386	-1.05655	-1.39163
Taz24	NM_133918 // Emilin1 // elastin microfibril interfacer 1 // 5 B1|5 // 100952 /// ENSMUS	Emilin1	-1.36693	-1.23689	-1.1158	-1.23245
Taz24	NM_001286411 // Elf1 // E74-like factor 1 // 14 D3|14 // 13709 /// NM_001286412 // Elf1	Elf1	-1.3572	-1.23755	1.04258	-1.06451
Yap48	NM_001177538 // Duxbl2 // doubl homeobox B-like 2 // 14 A3|14 // 100039227 /// NM_18338	Duxbl2	-1.04916	-1.23954	-1.14537	-1.64444
Taz24	NM_144905 // 6330416G13Rik // RIKEN cDNA 6330416G13 gene // 4 C1|4 // 230279 /// XM_006	6330416G13Rik	-1.47437	-1.24099	-1.21942	-1.08907
Taz24	NM_011946 // Map3k2 // mitogen-activated protein kinase kinase kinase 2 // 18 B3|18 //	Map3k2	-1.33117	-1.2416	-1.02315	-1.05656
Yap48	NM_009533 // Xrcc5 // X-ray repair complementing defective repair in Chinese hamster ce	Xrcc5	-1.03876	-1.24255	-1.13662	-1.65711
Yap48	NM_175366 // Mex3b // mex3 homolog B (C. elegans) // 7 D3|7 47.35 cM // 108797 /// ENSM	Mex3b	-1.2317	-1.24325	-1.06948	-1.30472
Taz24	NM_013863 // Bag3 // BCL2-associated athanogene 3 // 7 F3|7 // 29810 /// ENSMUST0000003	Bag3	-1.31058	-1.24446	-1.06225	-1.26803
Taz24	NM_001109041 // Kif21a // kinesin family member 21A // 15 E3|15 45.86 cM // 16564 /// N	Kif21a	-1.31023	-1.2461	-1.12305	-1.2898
Yap48	NM_010782 // Mcpt9 // mast cell protease 9 // 14 C3|14 28.19 cM // 17232 /// ENSMUST000	Mcpt9	1.27457	-1.24785	-1.13803	-1.76816
Yap48	NM_175184 // Mvb12b // multivesicular body subunit 12B // 2 B|2 // 72543 /// ENSMUST000	Mvb12b	-1.09741	-1.25282	-1.05546	-1.36223
Taz24	NM_145836 // Irf2bpl // interferon regulatory factor 2 binding protein-like // 12 D2|12	Irf2bpl	-1.38064	-1.25409	-1.02841	-1.09439
Yap48	NM_001081278 // Tbc1d4 // TBC1 domain family, member 4 // 14 E2.3|14 // 210789 /// XM_0	Tbc1d4	-1.16006	-1.25606	-1.13084	-1.38228
Yap48	XR_404983 // LOC102635305 // uncharacterized LOC102635305 // --- // 102635305 /// ENSMU	LOC102635305	1.0872	-1.2569	-1.00773	-1.42739
Yap48	XM_006530867 // Ndrg4 // N-myc downstream regulated gene 4 // 8 D1|8 // 234593 /// XM_0	Ndrg4	-1.04272	-1.25716	1.02864	-1.35037
Yap48	NM_009128 // Scd2 // stearoyl-Coenzyme A desaturase 2 // 19 C3|19 37.98 cM // 20250 ///	Scd2	-1.10797	-1.26174	-1.29029	-2.00118
Yap48	NM_001042504 // Pitx2 // paired-like homeodomain transcription factor 2 // 3 G3|3 57.84	Pitx2	-1.13706	-1.26178	-1.01514	-1.35934
Yap48	NM_001177538 // Duxbl2 // doubl homeobox B-like 2 // 14 A3|14 // 100039227 /// NM_18338	Duxbl2	-1.10844	-1.26727	-1.16997	-1.64334
Yap48	BC099406 // Hist1h2ai // histone cluster 1, H2ai // 13 A2-A3|13 // 319191	Hist1h2ai	1.06113	-1.26867	-1.03523	-1.62284
Yap48	NM_007760 // Crat // carnitine acetyltransferase // 2 B|2 21.69 cM // 12908 /// ENSMUST	Crat	-1.29223	-1.2727	-1.02644	-1.35886
Taz24	NM_008057 // Fzd7 // frizzled homolog 7 (Drosophila) // 1 C1.3|1 30.08 cM // 14369 ///	Fzd7	-1.47531	-1.27356	-1.09578	-1.35457
Yap48	NM_008057 // Fzd7 // frizzled homolog 7 (Drosophila) // 1 C1.3|1 30.08 cM // 14369 ///	Fzd7	-1.47531	-1.27356	-1.09578	-1.35457
Yap48	NM_001039390 // Pkig // protein kinase inhibitor, gamma // 2 H3|2 84.4 cM // 18769 ///	Pkig	-1.22119	-1.27523	-1.1467	-1.54347
Yap48	NM_146179 // Zfp418 // zinc finger protein 418 // 7 A1|7 // 232854 /// ENSMUST000000514	Zfp418	-1.02515	-1.27607	-1.02112	-1.34898
Yap48	NM_001270495 // Tmem254b // transmembrane protein 254b // 14 A3|14 // 100039257 /// NM_	Tmem254b	-1.23284	-1.27891	-1.05982	-1.33108
Yap48	NM_001270495 // Tmem254b // transmembrane protein 254b // 14 A3|14 // 100039257 /// NM_	Tmem254b	-1.24077	-1.27929	-1.07219	-1.35219
Taz24	NM_001289591 // Tmem173 // transmembrane protein 173 // 18 B3|18 // 72512 /// NM_001289	Tmem173	-1.4703	-1.28188	1.02195	-1.0356
Yap48	NM_177469 // Gpr123 // G protein-coupled receptor 123 // 7 F4|7 84.89 cM // 52389 /// E	Gpr123	-1.24688	-1.2819	-1.11603	-1.3603
Yap48	NM_026604 // Fam135a // family with sequence similarity 135, member A // 1 A5|1 // 6818	Fam135a	-1.17995	-1.28619	-1.06631	-1.38615
Taz24	NM_001008700 // Il4ra // interleukin 4 receptor, alpha // 7 F3|7 68.94 cM // 16190 ///	Il4ra	-1.44071	-1.28759	-1.06157	-1.06188
Yap48	NM_026184 // Ero1lb // ERO1-like beta (S. cerevisiae) // 13 A1|13 // 67475 /// XM_00651	Ero1lb	1.01645	-1.28878	1.07283	-1.35345
Yap48	NM_025378 // Ifitm3 // interferon induced transmembrane protein 3 // 7 F5|7 // 66141 //	Ifitm3	-1.34759	-1.28963	-1.1542	-1.55689
Yap48	NM_001033167 // Slc22a23 // solute carrier family 22, member 23 // 13 A3.3|13 // 73102	Slc22a23	-1.27274	-1.29046	-1.19585	-1.48652
Yap48	NM_009197 // Slc16a2 // solute carrier family 16 (monocarboxylic acid transporters), me	Slc16a2	1.07759	-1.29123	1.03072	-1.43983
Yap48	NM_001012450 // Ankrd6 // ankyrin repeat domain 6 // 4 A5|4 // 140577 /// NM_001012451	Ankrd6	-1.12955	-1.2926	-1.04531	-1.33652
Taz24	NM_001146100 // Hk1 // hexokinase 1 // 10 B4|10 32.37 cM // 15275 /// NM_010438 // Hk1	Hk1	-1.32191	-1.29529	-1.05024	-1.12384
Taz24	NM_001045481 // Ifi203 // interferon activated gene 203 // 1 H3|1 80.76 cM // 15950 ///	Ifi203	-1.4754	-1.29653	-1.08478	-1.01516
Yap48	ENSMUST00000094805 // Ccdc8 // coiled-coil domain containing 8 // 7 A2|7 // 434130 ///	Ccdc8	-1.1919	-1.29706	-1.06019	-1.37428
Yap48	NM_026376 // Plxnd1 // plexin D1 // 6 E3|6 // 67784 /// ENSMUST00000015511 // Plxnd1 //	Plxnd1	-1.28567	-1.29869	-1.1526	-1.44018
Taz48	NM_008087 // Gas2 // growth arrest specific 2 // 7 B5|7 32.87 cM // 14453 /// XM_006540	Gas2	-1.22845	-1.30011	-1.068	-1.11917
Taz48	NM_144900 // Atp1a1 // ATPase, Na+/K+ transporting, alpha 1 polypeptide // 3 F3|3 44.3	Atp1a1	-1.19704	-1.30069	-1.02756	-1.17999
Taz48	NM_001284503 // Cask // calcium/calmodulin-dependent serine protein kinase (MAGUK famil	Cask	-1.07589	-1.30073	-1.06464	-1.23279
Taz48	NM_001081242 // Tln2 // talin 2 // 9 C|9 // 70549 /// ENSMUST00000039662 // Tln2 // tal	Tln2	-1.06766	-1.30095	1.06232	-1.14245
Taz48	NM_026125 // Fam132a // family with sequence similarity 132, member A // 4 E2|4 87.66 c	Fam132a	-1.02323	-1.30117	1.11319	-1.21539
Taz48	NM_011159 // Prkdc // protein kinase, DNA activated, catalytic polypeptide // 16 10.09	Prkdc	-1.17913	-1.30151	-1.04065	-1.11381
Taz48	NM_008984 // Ptprm // protein tyrosine phosphatase, receptor type, M // 17 E1.1|17 37.8	Ptprm	-1.00447	-1.30156	1.16102	-1.08436
Taz48	NM_033320 // Glce // glucuronyl C5-epimerase // 9 C-D|9 // 93683 /// ENSMUST00000034785	Glce	-1.12668	-1.30163	1.04981	-1.21091
Taz24	NM_153408 // Neurl3 // neuralized homolog 3 homolog (Drosophila) // 1 B|1 // 214854 ///	Neurl3	-1.54523	-1.30214	-1.20621	-1.38284
Taz48	NM_153408 // Neurl3 // neuralized homolog 3 homolog (Drosophila) // 1 B|1 // 214854 ///	Neurl3	-1.54523	-1.30214	-1.20621	-1.38284
Yap48	NM_153408 // Neurl3 // neuralized homolog 3 homolog (Drosophila) // 1 B|1 // 214854 ///	Neurl3	-1.54523	-1.30214	-1.20621	-1.38284
Taz48	NM_145959 // D15Ertd621e // DNA segment, Chr 15, ERATO Doi 621, expressed // 15 D1|15 2	D15Ertd621e	-1.13602	-1.30295	-1.0535	-1.18661
Taz24	NM_153533 // Tenc1 // tensin like C1 domain-containing phosphatase // 15 F3|15 57.29 cM	Tenc1	-1.32921	-1.30305	1.2728	1.22039
Taz48	NM_153533 // Tenc1 // tensin like C1 domain-containing phosphatase // 15 F3|15 57.29 cM	Tenc1	-1.32921	-1.30305	1.2728	1.22039
Taz48	NM_029938 // H2afv // H2A histone family, member V // 11 A1|11 // 77605 /// ENSMUST0000	H2afv	1.01897	-1.30309	-1.04568	-1.2533
Taz48	NM_008090 // Gata2 // GATA binding protein 2 // 6 D1|6 39.2 cM // 14461 /// ENSMUST0000	Gata2	-1.14331	-1.3031	1.03496	-1.17982
Taz48	NR_024329 // 2900097C17Rik // RIKEN cDNA 2900097C17 gene // 2 H1|2 // 347740	2900097C17Rik	-1.16857	-1.3033	-1.0595	-1.20105
Taz24	NM_010225 // Foxf2 // forkhead box F2 // 13|13 A4 // 14238 /// ENSMUST00000042054 // Fo	Foxf2	-1.51443	-1.30337	-1.06709	-1.00857
Taz48	NM_010225 // Foxf2 // forkhead box F2 // 13|13 A4 // 14238 /// ENSMUST00000042054 // Fo	Foxf2	-1.51443	-1.30337	-1.06709	-1.00857
Taz48	NM_001033393 // Tmem104 // transmembrane protein 104 // 11 E2|11 // 320534 /// ENSMUST0	Tmem104	-1.17086	-1.30354	1.03762	-1.23006
Taz48	NM_001290830 // Trp53bp1 // transformation related protein 53 binding protein 1 // 2 E5	Trp53bp1	-1.18691	-1.30361	-1.05407	-1.26954
Taz48	NM_146676 // Olfr826 // olfactory receptor 826 // 10 D3|10 // 258671 /// ENSMUST0000007	Olfr826	-1.02829	-1.30374	-1.00413	1.02499
Taz48	NM_011898 // Spry4 // sprouty homolog 4 (Drosophila) // 18 B3|18 20.5 cM // 24066 /// E	Spry4	-1.27747	-1.3038	1.06098	-1.22944
Taz48	NM_001009981 // Slc10a7 // solute carrier family 10 (sodium/bile acid cotransporter fam	Slc10a7	-1.20769	-1.30472	1.05794	-1.28439
Taz24	NM_008321 // Id3 // inhibitor of DNA binding 3 // 4 D3|4 68.34 cM // 15903 /// ENSMUST0	Id3	-1.43324	-1.30485	1.01392	-1.08824
Taz48	NM_008321 // Id3 // inhibitor of DNA binding 3 // 4 D3|4 68.34 cM // 15903 /// ENSMUST0	Id3	-1.43324	-1.30485	1.01392	-1.08824
Taz48	NR_045269 // Sp3os // trans-acting transcription factor 3, opposite strand // 2 C3|2 //	Sp3os	1.02985	-1.30565	1.0271	-1.13835
Taz48	NM_027258 // Rnf157 // ring finger protein 157 // 11 E2|11 // 217340 /// ENSMUST0000010	Rnf157	-1.06948	-1.30644	1.0552	-1.07029
Taz48	NM_010062 // Dnase2a // deoxyribonuclease II alpha // 8 C3|8 41.31 cM // 13423 /// ENSM	Dnase2a	-1.21085	-1.30721	-1.05848	-1.18047
Taz48	NM_001267724 // Asb13 // ankyrin repeat and SOCS box-containing 13 // 13 A1|13 // 14268	Asb13	-1.11189	-1.30784	1.04341	-1.32132
Yap48	NM_001267724 // Asb13 // ankyrin repeat and SOCS box-containing 13 // 13 A1|13 // 14268	Asb13	-1.11189	-1.30784	1.04341	-1.32132
Taz48	NM_008197 // H1f0 // H1 histone family, member 0 // 15 E1|15 37.7 cM // 14958 /// ENSMU	H1f0	-1.07716	-1.30806	-1.05546	-1.35754
Yap48	NM_008197 // H1f0 // H1 histone family, member 0 // 15 E1|15 37.7 cM // 14958 /// ENSMU	H1f0	-1.07716	-1.30806	-1.05546	-1.35754
Taz48	NM_010162 // Ext1 // exostoses (multiple) 1 // 15 C|15 20.0 cM // 14042 /// ENSMUST0000	Ext1	-1.27611	-1.30899	-1.01246	-1.152
Taz24	NM_001039188 // Rreb1 // ras responsive element binding protein 1 // 13 A3.3|13 // 6875	Rreb1	-1.30016	-1.30908	-1.11146	-1.29356
Taz48	NM_001039188 // Rreb1 // ras responsive element binding protein 1 // 13 A3.3|13 // 6875	Rreb1	-1.30016	-1.30908	-1.11146	-1.29356
Taz48	NM_001102611 // Smyd4 // SET and MYND domain containing 4 // 11 B5|11 // 319822 /// ENS	Smyd4	-1.23839	-1.3096	-1.12106	1.03063
Taz48	NM_008175 // Grn // granulin // 11 D|11 66.29 cM // 14824 /// ENSMUST00000049460 // Grn	Grn	-1.12863	-1.30967	1.15071	-1.09363
Taz48	NM_001163495 // Arhgap19 // Rho GTPase activating protein 19 // 19|19 D1 // 71085 /// N	Arhgap19	-1.15712	-1.30983	-1.07163	-1.15415
Yap48	NM_145617 // Herc1 // hect (homologous to the E6-AP (UBE3A) carboxyl terminus) domain a	Herc1	-1.07857	-1.31009	-1.05764	-1.44843
Taz48	XR_105990 // 5730409K12Rik // RIKEN cDNA 5730409K12 gene // 19 A|19 // 70494 /// AK1348	5730409K12Rik	1.02792	-1.31039	-1.04913	-1.07501
Yap48	NM_011212 // Ptpre // protein tyrosine phosphatase, receptor type, E // 7 F3|7 81.27 cM	Ptpre	-1.04899	-1.31147	-1.11388	-1.50622
Taz24	NM_013822 // Jag1 // jagged 1 // 2 F3|2 67.73 cM // 16449 /// ENSMUST00000028735 // Jag	Jag1	-1.43553	-1.31158	-1.11645	-1.47628
Taz48	NM_013822 // Jag1 // jagged 1 // 2 F3|2 67.73 cM // 16449 /// ENSMUST00000028735 // Jag	Jag1	-1.43553	-1.31158	-1.11645	-1.47628
Yap48	NM_013822 // Jag1 // jagged 1 // 2 F3|2 67.73 cM // 16449 /// ENSMUST00000028735 // Jag	Jag1	-1.43553	-1.31158	-1.11645	-1.47628
Taz48	NM_007399 // Adam10 // a disintegrin and metallopeptidase domain 10 // 9 D|9 39.53 cM /	Adam10	-1.10785	-1.31241	-1.06319	-1.19415
Taz48	NM_001045483 // Mapk1ip1 // mitogen-activated protein kinase 1 interacting protein 1 //	Mapk1ip1	-1.12874	-1.31289	1.06622	-1.2481
Taz48	NM_133737 // Lancl2 // LanC (bacterial lantibiotic synthetase component C)-like 2 // 6|	Lancl2	-1.00394	-1.31299	1.08219	1.0185
Taz48	NM_053204 // Erc1 // ELKS/RAB6-interacting/CAST family member 1 // 6 F1|6 // 111173 ///	Erc1	-1.28857	-1.31332	1.0194	-1.09472
Taz48	NM_001109688 // C2cd5 // C2 calcium-dependent domain containing 5 // 6|6 G2 // 74741 //	C2cd5	-1.11289	-1.31346	1.01368	-1.09823
Taz48	NM_001142918 // Tcf7l2 // transcription factor 7 like 2, T cell specific, HMG box // 19	Tcf7l2	-1.10967	-1.31355	1.00949	-1.4196
Yap48	NM_001142918 // Tcf7l2 // transcription factor 7 like 2, T cell specific, HMG box // 19	Tcf7l2	-1.10967	-1.31355	1.00949	-1.4196
Taz24	NM_001080798 // Aff1 // AF4/FMR2 family, member 1 // 5 E|5 50.45 cM // 17355 /// NM_133	Aff1	-1.37814	-1.31439	-1.03469	-1.2484
Taz48	NM_001080798 // Aff1 // AF4/FMR2 family, member 1 // 5 E|5 50.45 cM // 17355 /// NM_133	Aff1	-1.37814	-1.31439	-1.03469	-1.2484
Yap48	XM_006531547 // LOC102636686 // uncharacterized LOC102636686 // --- // 102636686 /// EN	LOC102636686	-1.10767	-1.31439	-1.16962	-1.53086
Taz48	NM_177224 // Chd9 // chromodomain helicase DNA binding protein 9 // 8 C5|8 // 109151 //	Chd9	-1.18489	-1.31446	-1.12542	-1.28251
Taz48	NM_001081103 // Stim2 // stromal interaction molecule 2 // 5 C1|5 29.69 cM // 116873 //	Stim2	-1.21153	-1.31541	-1.02829	-1.21872
Taz48	NM_001100452 // Gltscr1l // GLTSCR1-like // 17 C|17 // 210982 /// XM_006523974 // Gltsc	Gltscr1l	-1.14637	-1.31551	1.01118	-1.05282
Taz48	NM_025909 // Oma1 // OMA1 homolog, zinc metallopeptidase (S. cerevisiae) // 4 C6|4 // 6	Oma1	-1.05313	-1.31593	-1.01113	-1.04369
Taz48	NM_028283 // Uaca // uveal autoantigen with coiled-coil domains and ankyrin repeats //	Uaca	-1.13988	-1.3162	1.08124	-1.12513
Yap48	ENSMUST00000023341 // Cd200 // CD200 antigen // 16 A1|16 29.53 cM // 17470 /// ENSMUST0	Cd200	-1.12184	-1.31751	-1.02996	-1.95884
Taz48	NM_001290733 // Osbpl6 // oxysterol binding protein-like 6 // 2 C3|2 // 99031 /// NM_00	Osbpl6	-1.23973	-1.31797	1.04665	-1.14518
Taz48	NM_172671 // Lgr4 // leucine-rich repeat-containing G protein-coupled receptor 4 // 2 E	Lgr4	-1.12701	-1.318	-1.0546	-1.19612
Taz24	NM_001004150 // A4galt // alpha 1,4-galactosyltransferase // 15 E1|15 // 239559 /// NM_	A4galt	-1.54368	-1.31807	-1.0797	-1.56097
Yap48	NM_001004150 // A4galt // alpha 1,4-galactosyltransferase // 15 E1|15 // 239559 /// NM_	A4galt	-1.54368	-1.31807	-1.0797	-1.56097
Taz48	NM_001081204 // B3glct // beta-3-glucosyltransferase // 5 G3|5 // 381694 /// ENSMUST000	B3glct	-1.10373	-1.3184	1.07082	-1.0576
Taz48	NM_001256384 // Rims2 // regulating synaptic membrane exocytosis 2 // 15 C|15 15.45 cM	Rims2	-1.29058	-1.31961	-1.15642	-1.0278
Taz48	NR_030689 // 4930539J05Rik // RIKEN cDNA 4930539J05 gene // 3 G3|3 // 319587 /// ENSMUS	4930539J05Rik	1.11109	-1.31964	1.10105	-1.12001
Taz48	NM_001081055 // Trappc10 // trafficking protein particle complex 10 // 10 C1|10 39.72 c	Trappc10	-1.20225	-1.32007	1.00463	-1.17696
Taz48	NM_009370 // Tgfbr1 // transforming growth factor, beta receptor I // 4 B1|4 26.02 cM /	Tgfbr1	-1.06085	-1.32312	1.03019	-1.04591
Taz48	ENSMUST00000144215 // Il10rb // interleukin 10 receptor, beta // 16 C3.3|16 52.87 cM //	Il10rb	-1.23954	-1.32315	-1.022	-1.03051
Taz48	NM_025611 // Cul7 // cullin 7 // 17 C|17 // 66515 /// ENSMUST00000043464 // Cul7 // cul	Cul7	-1.26671	-1.32493	1.00627	-1.17862
Taz48	NM_001291508 // Pbx1 // pre B cell leukemia homeobox 1 // 1 H2.3|1 75.95 cM // 18514 //	Pbx1	-1.14455	-1.32498	1.16166	-1.10563
Taz48	NM_001033253 // Plekhg1 // pleckstrin homology domain containing, family G (with RhoGef	Plekhg1	-1.12028	-1.32562	-1.03261	-1.10205
Taz48	NM_018831 // Dclre1a // DNA cross-link repair 1A, PSO2 homolog (S. cerevisiae) // 19 D2	Dclre1a	-1.06837	-1.32648	1.08184	-1.04491
Taz48	NM_011415 // Snai2 // snail family zinc finger 2 // 16 A1|16 10.07 cM // 20583 /// ENSM	Snai2	-1.18436	-1.32685	1.02752	-1.20005
Taz48	NM_001122822 // Wrn // Werner syndrome homolog (human) // 8 A4|8 20.3 cM // 22427 /// N	Wrn	-1.08312	-1.32716	1.0531	-1.07929
Taz48	NM_001270475 // Mical3 // microtubule associated monooxygenase, calponin and LIM domain	Mical3	-1.11044	-1.32795	-1.02024	-1.15823
Taz48	NM_001130163 // Oxr1 // oxidation resistance 1 // 15|15 D1 // 170719 /// NM_001130164 /	Oxr1	-1.15034	-1.32825	-1.04666	-1.21046
Taz48	NM_139308 // Stard7 // START domain containing 7 // 2 F1|2 61.88 cM // 99138 /// ENSMUS	Stard7	-1.26284	-1.32854	-1.07613	-1.18442
Taz48	NM_001163138 // Card6 // caspase recruitment domain family, member 6 // 15 A1|15 // 239	Card6	-1.17481	-1.32895	1.00136	-1.37173
Yap48	NM_001163138 // Card6 // caspase recruitment domain family, member 6 // 15 A1|15 // 239	Card6	-1.17481	-1.32895	1.00136	-1.37173
Taz48	NR_028580 // Gm10825 // predicted gene 10825 // 10 A3|10 // 100038752 /// ENSMUST000001	Gm10825	-1.00639	-1.32944	1.05334	-1.0929
Taz24	NM_001167949 // Atp2b4 // ATPase, Ca++ transporting, plasma membrane 4 // 1 E4|1 57.95	Atp2b4	-2.31865	-1.32982	-1.31684	-1.26218
Taz48	NM_011484 // Stam // signal transducing adaptor molecule (SH3 domain and ITAM motif) 1	Stam	-1.1123	-1.33123	-1.02136	-1.27933
Taz48	NM_001113470 // Ctdsp2 // CTD (carboxy-terminal domain, RNA polymerase II, polypeptide	Ctdsp2	-1.28427	-1.33223	-1.01407	-1.13478
Taz48	NR_024329 // 2900097C17Rik // RIKEN cDNA 2900097C17 gene // 2 H1|2 // 347740	2900097C17Rik	-1.04544	-1.33323	-1.03463	-1.22757
Taz48	NM_153526 // Insig1 // insulin induced gene 1 // 5 B1|5 // 231070 /// ENSMUST0000005915	Insig1	-1.20313	-1.33343	-1.02454	-1.5956
Yap48	NM_153526 // Insig1 // insulin induced gene 1 // 5 B1|5 // 231070 /// ENSMUST0000005915	Insig1	-1.20313	-1.33343	-1.02454	-1.5956
Taz48	NM_011056 // Pde4d // phosphodiesterase 4D, cAMP specific // 13 D2.1-D2.2|13 59.69 cM /	Pde4d	-1.2103	-1.33359	-1.00501	-1.08326
Taz48	NM_026740 // Slc46a1 // solute carrier family 46, member 1 // 11 B5|11 46.74 cM // 5246	Slc46a1	-1.11083	-1.33506	1.08264	-1.27023
Taz48	NM_009230 // Soat1 // sterol O-acyltransferase 1 // 1 G3|1 67.71 cM // 20652 /// ENSMUS	Soat1	-1.22579	-1.33542	1.00369	-1.21526
Taz48	NM_001081149 // Kat6a // K(lysine) acetyltransferase 6A // 8 A2|8 // 244349 /// ENSMUST	Kat6a	-1.12432	-1.33554	-1.0512	-1.1988
Taz48	NM_001163760 // 6430548M08Rik // RIKEN cDNA 6430548M08 gene // 8 E1|8 // 234797 /// NM_	6430548M08Rik	-1.2902	-1.33582	-1.15577	-1.41845
Yap48	NM_001163760 // 6430548M08Rik // RIKEN cDNA 6430548M08 gene // 8 E1|8 // 234797 /// NM_	6430548M08Rik	-1.2902	-1.33582	-1.15577	-1.41845
Taz48	NM_001166413 // Arhgef25 // Rho guanine nucleotide exchange factor (GEF) 25 // 10 D3|10	Arhgef25	-1.03412	-1.3372	1.00112	-1.04613
Taz48	---		-1.25375	-1.33756	1.00657	-1.2302
Taz48	NM_001282000 // Rbl2 // retinoblastoma-like 2 // 8 C5|8 44.25 cM // 19651 /// NM_001282	Rbl2	-1.19241	-1.33803	-1.0748	-1.22891
Taz48	NM_001252220 // Nbr1 // neighbor of Brca1 gene 1 // 11 D|11 65.36 cM // 17966 /// NM_00	Nbr1	-1.14419	-1.33866	-1.04802	-1.28364
Taz48	NM_029580 // Trmt5 // TRM5 tRNA methyltransferase 5 // 12|12 D1 // 76357 /// ENSMUST000	Trmt5	-1.0627	-1.33924	-1.05893	-1.28539
Taz48	NM_145458 // Pxk // PX domain containing serine/threonine kinase // 14 A1|14 4.7 cM //	Pxk	-1.18797	-1.33986	1.02638	-1.03669
Taz48	NM_175631 // Cbln4 // cerebellin 4 precursor protein // 2 H3|2 // 228942 /// ENSMUST000	Cbln4	1.01172	-1.34	1.04275	-1.19083
Taz48	NM_010591 // Jun // jun proto-oncogene // 4 C5-C7|4 43.34 cM // 16476 /// ENSMUST000001	Jun	-1.25726	-1.34049	-1.01428	-1.32578
Yap48	NM_010591 // Jun // jun proto-oncogene // 4 C5-C7|4 43.34 cM // 16476 /// ENSMUST000001	Jun	-1.25726	-1.34049	-1.01428	-1.32578
Taz48	NM_001205132 // Yes1 // Yamaguchi sarcoma viral (v-yes) oncogene homolog 1 // 5 B1|5 17	Yes1	-1.00106	-1.34069	-1.03156	-1.16493
Taz48	NM_153778 // Atoh8 // atonal homolog 8 (Drosophila) // 6 C1|6 // 71093 /// ENSMUST00000	Atoh8	-1.17	-1.34077	1.00884	-1.27352
Taz24	NM_011625 // Ppp1r13b // protein phosphatase 1, regulatory (inhibitor) subunit 13B // 1	Ppp1r13b	-1.40178	-1.34088	-1.04983	-1.1795
Taz48	NM_011625 // Ppp1r13b // protein phosphatase 1, regulatory (inhibitor) subunit 13B // 1	Ppp1r13b	-1.40178	-1.34088	-1.04983	-1.1795
Taz48	NM_001033225 // Pnrc1 // proline-rich nuclear receptor coactivator 1 // 4 A5|4 // 10876	Pnrc1	-1.11757	-1.34144	-1.13212	-1.81886
Yap48	NM_001033225 // Pnrc1 // proline-rich nuclear receptor coactivator 1 // 4 A5|4 // 10876	Pnrc1	-1.11757	-1.34144	-1.13212	-1.81886
Taz48	NM_001293701 // Polr3gl // polymerase (RNA) III (DNA directed) polypeptide G like // 3	Polr3gl	1.01084	-1.34165	1.06952	-1.12764
Taz48	NM_019571 // Tspan5 // tetraspanin 5 // 3 H1|3 // 56224 /// NR_121195 // Tspan5 // tetr	Tspan5	-1.23903	-1.34247	1.01464	-1.05783
Taz48	---		-1.10552	-1.34257	1.09418	1.04028
Taz48	NM_178930 // Gbf1 // golgi-specific brefeldin A-resistance factor 1 // 19 C3|19 // 1073	Gbf1	-1.2288	-1.34259	-1.00156	-1.16249
Taz48	NM_177644 // Rasal2 // RAS protein activator like 2 // 1 H1|1 // 226525 /// XM_00649675	Rasal2	-1.214	-1.34319	1.02129	-1.10489
Taz48	NM_172926 // Snx14 // sorting nexin 14 // 9 E3.1|9 // 244962 /// XM_006511181 // Snx14	Snx14	-1.12674	-1.34551	-1.10001	-1.14183
Taz48	NM_011264 // Rev3l // REV3-like, catalytic subunit of DNA polymerase zeta RAD54 like (S	Rev3l	-1.1959	-1.3463	-1.09839	-1.31612
Yap48	NM_011264 // Rev3l // REV3-like, catalytic subunit of DNA polymerase zeta RAD54 like (S	Rev3l	-1.1959	-1.3463	-1.09839	-1.31612
Taz48	NM_146261 // Fam199x // family with sequence similarity 199, X-linked // X F1|X // 2456	Fam199x	-1.12273	-1.34637	-1.08821	-1.11338
Taz48	NM_008542 // Smad6 // SMAD family member 6 // 9|9 D // 17130 /// ENSMUST00000041029 //	Smad6	-1.29462	-1.34661	1.05289	-1.01467
Taz48	NM_011734 // Siae // sialic acid acetylesterase // 9 A4|9 20.79 cM // 22619 /// XM_0065	Siae	-1.21969	-1.34667	1.08881	-1.14625
Taz48	NM_001164062 // Stat5a // signal transducer and activator of transcription 5A // 11 D|1	Stat5a	-1.18783	-1.34707	-1.15566	-1.24059
Taz48	NM_001163630 // Satb1 // special AT-rich sequence binding protein 1 // 17 C|17 // 20230	Satb1	-1.07719	-1.34712	1.01132	-1.01236
Taz24	NM_001291186 // Abr // active BCR-related gene // 11 B5|11 45.92 cM // 109934 /// NM_19	Abr	-1.3269	-1.34756	-1.04631	-1.27969
Taz48	NM_001291186 // Abr // active BCR-related gene // 11 B5|11 45.92 cM // 109934 /// NM_19	Abr	-1.3269	-1.34756	-1.04631	-1.27969
Yap48	NM_001289458 // Hgf // hepatocyte growth factor // 5 A2-A3|5 7.07 cM // 15234 /// NM_00	Hgf	-1.09141	-1.34766	1.0351	-1.61195
Taz48	NM_028959 // Cep72 // centrosomal protein 72 // 13 C1|13 // 74470 /// ENSMUST0000003645	Cep72	-1.12875	-1.34773	1.02377	-1.08885
Taz48	NM_009238 // Sox4 // SRY (sex determining region Y)-box 4 // 13 A3-A5|13 12.87 cM // 20	Sox4	-1.22742	-1.34774	-1.01216	-1.1092
Taz48	NM_001081117 // Mki67 // antigen identified by monoclonal antibody Ki 67 // 7|7 F3-F5 /	Mki67	-1.11675	-1.34882	-1.09653	-1.22938
Taz48	NM_001166397 // Armcx2 // armadillo repeat containing, X-linked 2 // X E3|X // 67416 //	Armcx2	-1.21751	-1.34883	1.01752	-1.17749
Taz48	NM_027617 // Spata1 // spermatogenesis associated 1 // 3 H2|3 // 70951 /// XM_006502090	Spata1	1.09863	-1.34959	1.13084	-1.21258
Taz48	XM_006528554 // Armcx6 // armadillo repeat containing, X-linked 6 // X E3|X // 278097 /	Armcx6	-1.2522	-1.35011	-1.11924	-1.42211
Yap48	XM_006528554 // Armcx6 // armadillo repeat containing, X-linked 6 // X E3|X // 278097 /	Armcx6	-1.2522	-1.35011	-1.11924	-1.42211
Taz48	NM_007798 // Ctsb // cathepsin B // 14 D1|14 33.24 cM // 13030 /// ENSMUST00000006235 /	Ctsb	-1.27263	-1.35015	-1.02268	-1.35588
Yap48	NM_007798 // Ctsb // cathepsin B // 14 D1|14 33.24 cM // 13030 /// ENSMUST00000006235 /	Ctsb	-1.27263	-1.35015	-1.02268	-1.35588
Taz48	NM_009344 // Phlda1 // pleckstrin homology-like domain, family A, member 1 // 10 D1|10	Phlda1	-1.01741	-1.35017	-1.0411	-1.18499
Yap48	NM_153574 // Fam13a // family with sequence similarity 13, member A // 6 B3|6 // 58909	Fam13a	-1.15642	-1.35083	-1.11822	-1.39622
Yap48	NM_029436 // Klhl24 // kelch-like 24 // 16|16 B1 // 75785 /// ENSMUST00000023509 // Klh	Klhl24	-1.00183	-1.3518	-1.12714	-1.8345
Taz48	---		-1.24441	-1.35248	-1.08332	-1.17086
Taz24	ENSMUST00000109824 // Id1 // inhibitor of DNA binding 1 // 2 H1|2 75.41 cM // 15901 ///	Id1	-1.39211	-1.35297	1.02345	-1.09499
Taz48	ENSMUST00000109824 // Id1 // inhibitor of DNA binding 1 // 2 H1|2 75.41 cM // 15901 ///	Id1	-1.39211	-1.35297	1.02345	-1.09499
Taz48	NR_038058 // C030037D09Rik // RIKEN cDNA C030037D09 gene // 11 C|11 // 193280 /// ENSMU	C030037D09Rik	1.04437	-1.35422	1.05223	-1.11031
Taz48	NM_001007574 // A830010M20Rik // RIKEN cDNA A830010M20 gene // 5 E5-F|5 // 231570 /// N	A830010M20Rik	1.00169	-1.3544	1.05016	-1.2305
Taz48	NM_008520 // Ltbp3 // latent transforming growth factor beta binding protein 3 // 19 B|	Ltbp3	-1.27104	-1.3548	1.07267	-1.15825
Taz48	NM_001033445 // Garem // GRB2 associated, regulator of MAPK1 // 18 A2|18 // 381126 ///	Garem	-1.24207	-1.3549	-1.02639	-1.21107
Taz48	NM_001286757 // Tiam2 // T cell lymphoma invasion and metastasis 2 // 17 A1|17 1.99 cM	Tiam2	-1.26025	-1.35544	1.01175	-1.08383
Taz48	NM_001255991 // Btbd8 // BTB (POZ) domain containing 8 // 5 E5|5 // 100503185 /// ENSMU	Btbd8	-1.11695	-1.35592	-1.04153	-1.11845
Taz48	NR_033731 // Ppp1r2-ps7 // protein phosphatase 1, regulatory (inhibitor) subunit 2, pse	Ppp1r2-ps7	1.01651	-1.35651	-1.07284	-1.43375
Yap48	NR_033731 // Ppp1r2-ps7 // protein phosphatase 1, regulatory (inhibitor) subunit 2, pse	Ppp1r2-ps7	1.01651	-1.35651	-1.07284	-1.43375
Taz48	NM_001276466 // Cited1 // Cbp/p300-interacting transactivator with Glu/Asp-rich carboxy	Cited1	-1.15446	-1.35705	-1.0779	-1.22471
Taz48	NM_001004361 // Tpgs2 // tubulin polyglutamylase complex subunit 2 // 18 A2|18 // 66648	Tpgs2	-1.15981	-1.35775	-1.03796	-1.29629
Taz48	NM_010452 // Hoxa3 // homeobox A3 // 6 B3|6 25.4 cM // 15400 /// ENSMUST00000114434 //	Hoxa3	-1.13343	-1.35868	1.09433	-1.09259
Taz24	NM_008688 // Nfic // nuclear factor I/C // 10 C1|10 39.72 cM // 18029 /// NM_026756 //	Nfic	-1.43281	-1.35887	1.01175	-1.17984
Taz48	NM_008688 // Nfic // nuclear factor I/C // 10 C1|10 39.72 cM // 18029 /// NM_026756 //	Nfic	-1.43281	-1.35887	1.01175	-1.17984
Taz48	---		-1.08085	-1.35892	1.04117	1.02817
Taz48	NM_029441 // Cdyl2 // chromodomain protein, Y chromosome-like 2 // 8 E1|8 // 75796 ///	Cdyl2	-1.21854	-1.35996	-1.06261	-1.25274
[truncated: 808 more rows]

## Sheet: 7) Overlap YAP & Taz
Microarray YAP and TAZ overlap analyses
[truncated: 829 more rows]
