# Supplementary material for: Common and Distinctive Functions of the Hippo Effectors Taz and Yap in Skeletal Muscle Stem Cell Function
Source: Stem Cells. 2017 Jun 27;35(8):1958–72. doi: 10.1002/stem.2652 (PMC5575518; doi:10.1002/stem.2652)
Supplement: Supplementary file 2 — Supporting Information Table 2. [file STEM-35-1958-s002.xlsx]

## Sheet: Yap1 Proteins combined
Protein IDs	Majority protein IDs	Peptide counts (all)	Peptide counts (razor+unique)	Peptide counts (unique)	Protein names	Gene names	Fasta headers	LFQ intensity differ_ev_1	LFQ intensity differ_ev_1_copy	LFQ intensity differ_ev_2	LFQ intensity differ_ev_2_copy	LFQ intensity differ_ev_3	LFQ intensity differ_ev_3_copy	LFQ intensity prolif_ev_1	LFQ intensity prolif_ev_1_copy	LFQ intensity prolif_ev_2	LFQ intensity prolif_ev_2_copy	LFQ intensity prolif_ev_3	LFQ intensity prolif_ev_3_copy	LFQ intensity differ_YAP_1	LFQ intensity differ_YAP_1_copy	LFQ intensity differ_YAP_2	LFQ intensity differ_YAP_2_copy	LFQ intensity differ_YAP_3	LFQ intensity differ_YAP_3_copy	LFQ intensity prolif_YAP_1	LFQ intensity prolif_YAP_1_copy	LFQ intensity prolif_YAP_2	LFQ intensity prolif_YAP_2_copy	LFQ intensity prolif_YAP_3	LFQ intensity prolif_YAP_3_copy	AVE C dif	AVE C Pro	AVE YAP dif	ave YAP pro	YAP DIF corrected	YAP dif/c dif	yap pro/c pro	yap pro/yapdif	TTES YAP DIF/c	test YAP PRO	tetest yap pro/yapdif
Q8VDD5;F2Z494	Q8VDD5	375;21	375;21	314;16	Myosin-9	Myh9	>sp|Q8VDD5|MYH9_MOUSE Myosin-9 OS=Mus musculus GN=Myh9 PE=1 SV=4	1926211111111	1964411111111	2474111111111	2453611111111	1739711111111	1749111111111	478581111111	497111111111	916711111111	884671111111	587911111111	577211111111	2176111111111	2195611111111	2823511111111	2874411111111	2479211111111	2499211111111	291931111111	276311111111	213121111111	218531111111	119941111111	119521111111	2.05119e+12	6.57033e+11	2508011111111	2.06559e+11	8.77804e+12	1.22271	0.314382	0.0235314	0.0309774	0.00374369	4.86776e-09
P68133;F6WX91	P68133	53;6	53;6	2;2	Actin, alpha cardiac muscle 1	Actc1	>sp|P68133|ACTC_MOUSE Actin, alpha cardiac muscle 1 OS=Mus musculus GN=Actc1 PE=1 SV=1	1242411111111	1213111111111	1435811111111	1489511111111	831691111111	782351111111	61727111111	59313111111	94732111111	88665111111	71127111111	68919111111	1128511111111	1144311111111	1165411111111	1145911111111	1116611111111	1241311111111	111461111111	93834111111	54144111111	55773111111	71953111111	71191111111	1.16581e+12	74080611111	1157011111111	7.63928e+10	4.04954e+12	0.992449	1.03121	0.0188646	0.944384	0.880118	1.34911e-13
P58774	P58774	72	72	11	Tropomyosin beta chain	Tpm2	>sp|P58774|TPM2_MOUSE Tropomyosin beta chain OS=Mus musculus GN=Tpm2 PE=1 SV=1	421191111111	447181111111	595681111111	575121111111	313211111111	312221111111	1849911111	2131611111	2476311111	2541211111	1612711111	1721111111	495551111111	497611111111	471441111111	472111111111	473871111111	451691111111	2477311111	2437711111	1111111111	1194611111	1111811111	1111211111	444101111111	2.05548e+09	477046111111	1573961111	1.66966e+12	1.07418	0.76574	0.000942683	0.529312	0.211806	1.19118e-14
P58771	P58771	69	46	1	Tropomyosin alpha-1 chain	Tpm1	>sp|P58771|TPM1_MOUSE Tropomyosin alpha-1 chain OS=Mus musculus GN=Tpm1 PE=1 SV=1	291591111111	282231111111	391911111111	361111111111	179671111111	189991111111	261661111	281141111	342141111	318741111	327921111	322531111	352251111111	352831111111	369141111111	361161111111	367231111111	337711111111	387341111	454711111	144291111	148931111	117991111	111371111	282751111111	3.09023e+08	356721111111	2.27439e+08	1.24852e+12	1.26161	0.735996	0.000182167	0.064507	0.318267	4.43898e-15
Q9QXS1-2;Q9QXS1	Q9QXS1-2;Q9QXS1	579;579	579;579	11;11	Plectin	Plec	>sp|Q9QXS1-2|PLEC_MOUSE Isoform PLEC-1 of Plectin OS=Mus musculus GN=Plec;>sp|Q9QXS1|PLEC_MOUSE Plectin OS=Mus musculus GN=Plec PE=1 SV=3	214941111111	216471111111	183821111111	191731111111	194121111111	191911111111	191911111111	191561111111	51532111111	51459111111	141421111111	141341111111	349211111111	348721111111	311811111111	317641111111	334611111111	337441111111	62937111111	66193111111	339591111111	341371111111	355611111111	352631111111	1.98833e+11	1.28204e+11	3.33239e+11	2.53056e+11	1.16634e+12	1.67598	1.97385	0.216966	1.94829e-08	0.183436	0.211032
P31111;P46661	P31111	83;2	76;1	76;1	Desmin	Des	>sp|P31111|DESM_MOUSE Desmin OS=Mus musculus GN=Des PE=1 SV=3	221311111111	221511111111	287551111111	273991111111	221581111111	228561111111	29377111111	29565111111	5626111111	5463611111	24752111111	23767111111	312141111111	322691111111	357511111111	367291111111	427841111111	415711111111	8237411111	9521311111	41291111111	43324111111	54485111111	53316111111	2.42418e+11	1.97585e+10	3.67198e+11	3.50292e+10	1.28519e+12	1.51473	1.77286	0.027256	0.000277694	0.238746	2.17221e-08
Q6P5H2-2;Q6P5H2	Q6P5H2-2;Q6P5H2	121;121	121;121	121;121	Nestin	Nes	>sp|Q6P5H2-2|NEST_MOUSE Isoform 2 of Nestin OS=Mus musculus GN=Nes;>sp|Q6P5H2|NEST_MOUSE Nestin OS=Mus musculus GN=Nes PE=1 SV=1	72835111111	77567111111	97212111111	111161111111	116411111111	111441111111	61138111111	61251111111	15867111111	15127111111	43514111111	42814111111	213931111111	217141111111	163571111111	171261111111	213211111111	211131111111	14818111111	15741111111	89566111111	89161111111	95423111111	93455111111	9.77713e+10	3.99519e+10	1.98374e+11	6.63608e+10	6.94311e+11	2.02896	1.66101	0.0955779	1.09616e-05	0.307333	3.8792e-05
P13541;M1QWL1;E9Q264	P13541	212;11;3	211;11;1	127;1;1	Myosin-3	Myh3	>sp|P13541|MYH3_MOUSE Myosin-3 OS=Mus musculus GN=Myh3 PE=2 SV=2	71931111111	88136111111	119881111111	126911111111	239361111111	241351111111	13765111	77385111	36714111	34648111	29412111	27138111	171661111111	172171111111	145461111111	143581111111	166581111111	181781111111	15256111	1	22184111	16328111	97122111	2213111	147928611111	3.65104e+07	1.63539e+11	2.55173e+07	5.72388e+11	1.10553	0.698903	4.45803e-05	0.62573	0.591057	1.77785e-10
Q6P3Z7;J3QQ13;P51752-2;K3W4R6;K3W4R7;P51752-3;P51752-4;P51752	Q6P3Z7;J3QQ13;P51752-2;K3W4R6;K3W4R7;P51752-3;P51752-4;P51752	41;41;41;41;41;41;41;41	41;41;41;41;41;41;41;41	37;37;37;36;36;36;36;36	Troponin T, cardiac muscle	Tnnt2	>tr|Q6P3Z7|Q6P3Z7_MOUSE Tnnt2 protein OS=Mus musculus GN=Tnnt2 PE=2 SV=1;>tr|J3QQ13|J3QQ13_MOUSE Troponin T, cardiac muscle OS=Mus musculus GN=Tnnt2 PE=2 SV=1;>sp|P51752-2|TNNT2_MOUSE Isoform A3B of Troponin T, cardiac muscle OS=Mus musculus GN=Tnnt2;>tr|K	231861111111	249111111111	143181111111	142121111111	151841111111	157231111111	28934111	1	1	1	1	1	144381111111	148711111111	155351111111	175531111111	156471111111	172591111111	1	1	1	1849411	1	1	1.79224e+11	4.82235e+06	1.58839e+11	308236	5.55938e+11	0.88626	0.0639182	5.54443e-07	0.33894	0.398595	3.03874e-11
P61711;E9Q1F2;E9Q2D1	P61711;E9Q1F2	51;34;9	25;17;3	1;1;1	Actin, cytoplasmic 1;Actin, cytoplasmic 1, N-terminally processed	Actb	>sp|P61711|ACTB_MOUSE Actin, cytoplasmic 1 OS=Mus musculus GN=Actb PE=1 SV=1;>tr|E9Q1F2|E9Q1F2_MOUSE Actin, cytoplasmic 1 OS=Mus musculus GN=Actb PE=2 SV=1	147111111111	143131111111	164811111111	175121111111	93311111111	111981111111	7254111111	6459411111	11492111111	13767111111	9599811111	11897111111	125911111111	124491111111	141871111111	143111111111	127251111111	125151111111	12675111111	13486111111	7691111111	7143911111	9128111111	9966411111	1.39244e+11	1.00783e+10	1.31298e+11	1.00151e+10	4.59542e+11	0.94293	0.993734	0.0217937	0.561465	0.977889	1.7221e-11
E9Q1W3	E9Q1W3	636	636	2		Neb	>tr|E9Q1W3|E9Q1W3_MOUSE Protein Neb OS=Mus musculus GN=Neb PE=4 SV=1	215391111111	215411111111	181291111111	183421111111	137811111111	139991111111	497181111	418461111	491851111	617761111	471321111	431741111	115991111111	117111111111	117331111111	117841111111	116631111111	113431111111	293461111	376861111	255921111	231521111	239521111	131581111	178886111111	4.88053e+08	1.16389e+11	254811111	4.07363e+11	0.650634	0.522097	0.000625514	0.00122674	0.00413329	6.95978e-19
Q9WUZ5;D3YUN3;F6QC77;D3YTL4	Q9WUZ5;D3YUN3;F6QC77	32;31;31;6	32;31;31;6	31;29;29;6	Troponin I, slow skeletal muscle	Tnni1	>sp|Q9WUZ5|TNNI1_MOUSE Troponin I, slow skeletal muscle OS=Mus musculus GN=Tnni1 PE=2 SV=3;>tr|D3YUN3|D3YUN3_MOUSE Troponin I, slow skeletal muscle OS=Mus musculus GN=Tnni1 PE=2 SV=1;>tr|F6QC77|F6QC77_MOUSE Troponin I, slow skeletal muscle (Fragment) OS=Mu	97994111111	99194111111	115221111111	118161111111	67453111111	67221111111	811711111	119531111	289381111	75817111	6534911	36982111	121791111111	112821111111	128281111111	116541111111	115121111111	45414111111	115161111	154381111	111111111	1	99742111	117381111	9.42074e+10	2.23326e+08	106661611111	99629426	3.73316e+11	1.1322	0.446116	0.000266877	0.438695	0.357518	6.51317e-06
Q9JMH9;Q9JMH9-6;K3W4L1;B2RRE2;E9QAX2;Q9JMH9-1;Q9JMH9-4;Q9JMH9-2;E9Q415;Q9JMH9-5;Q9JMH9-7	Q9JMH9;Q9JMH9-6;K3W4L1;B2RRE2;E9QAX2;Q9JMH9-1;Q9JMH9-4;Q9JMH9-2;E9Q415;Q9JMH9-5;Q9JMH9-7	172;172;171;171;171;171;165;148;147;147;147	172;172;171;171;171;171;165;148;147;147;147	32;32;32;32;32;32;32;8;8;8;8	Unconventional myosin-XVIIIa	Myo18a	>sp|Q9JMH9|MY18A_MOUSE Unconventional myosin-XVIIIa OS=Mus musculus GN=Myo18a PE=1 SV=2;>sp|Q9JMH9-6|MY18A_MOUSE Isoform 6 of Unconventional myosin-XVIIIa OS=Mus musculus GN=Myo18a;>tr|K3W4L1|K3W4L1_MOUSE Unconventional myosin-XVIIIa OS=Mus musculus GN=Myo	219881111111	212561111111	198251111111	211571111111	149831111111	156691111111	18878111111	18559111111	16973111111	17931111111	7271311111	7516811111	111751111111	98694111111	133571111111	132191111111	111711111111	112131111111	2678811111	2597111111	1812611111	1716711111	1731211111	1736311111	1.91464e+11	1.45216e+10	1.16675e+11	2045461111	4.08362e+11	0.609382	0.140857	0.00500894	0.000264944	0.00219311	1.5341e-09
P46938-2;P46938;G3UYA6;G3UY62;G3UYV4;G3UYW7	P46938-2;P46938;G3UYA6;G3UY62;G3UYV4	9;9;7;7;7;3	9;9;7;7;7;3	9;9;7;7;7;3	Yorkie homolog	Yap1	>sp|P46938-2|YAP1_MOUSE Isoform 2 of Yorkie homolog OS=Mus musculus GN=Yap1;>sp|P46938|YAP1_MOUSE Yorkie homolog OS=Mus musculus GN=Yap1 PE=1 SV=2;>tr|G3UYA6|G3UYA6_MOUSE Yorkie homolog OS=Mus musculus GN=Yap1 PE=1 SV=1;>tr|G3UY62|G3UY62_MOUSE Yorkie homol	1	1	13311111	65523111	1	11151111	31288111	11838111	86612111	112631111	13788111	12998111	91113111111	91576111111	92448111111	92997111111	76766111111	69314111111	325521111111	668921111111	197751111111	215521111111	174121111111	195181111111	14997556	4.48593e+07	8.57024e+10	2.96169e+11	2.99959e+11	5714.43	6602.19	0.987368	1.48758e-09	0.0124859	0.0221184
Q61615-2	Q61615-2	21	18	2	Myosin light polypeptide 6	Myl6	>sp|Q61615-2|MYL6_MOUSE Isoform Smooth muscle of Myosin light polypeptide 6 OS=Mus musculus GN=Myl6	74283111111	76588111111	65186111111	73874111111	62574111111	62795111111	15311111111	18339111111	22185111111	27462111111	13788111111	14117111111	69799111111	81321111111	116321111111	113391111111	114661111111	114421111111	8366311111	7761511111	4912411111	5228311111	3118411111	3118511111	6.92168e+10	1.85338e+10	1.01652e+11	5.41758e+09	3.55784e+11	1.46861	0.292308	0.0152272	0.00416878	0.00220967	4.72978e-07
A2A6I8;A2A6J1;A2A6J1;A2A6H6;Q9QZ47-12;Q9QZ47-11;Q9QZ47-8;Q9QZ47-6;Q9QZ47-5;Q9QZ47-4;Q9QZ47-3;Q9QZ47-2;Q9QZ47;J3QP61;F6RL36;A2A6I5;A2A6I3;A2A6I1;Q9QZ47-13;Q9QZ47-11;Q9QZ47-9;Q9QZ47-7;Q9QZ47-14;A2A6J2	A2A6I8;A2A6J1;A2A6J1;A2A6H6;Q9QZ47-12;Q9QZ47-11;Q9QZ47-8;Q9QZ47-6;Q9QZ47-5;Q9QZ47-4;Q9QZ47-3;Q9QZ47-2;Q9QZ47;J3QP61;F6RL36;A2A6I5;A2A6I3;A2A6I1;Q9QZ47-13;Q9QZ47-11;Q9QZ47-9;Q9QZ47-7;Q9QZ47-14	34;34;34;34;34;34;34;34;34;34;34;34;34;33;28;28;28;28;28;28;28;28;28;13	32;32;32;32;32;32;32;32;32;32;32;32;32;31;26;26;26;26;26;26;26;26;26;11	31;31;31;31;31;31;31;31;31;31;31;31;31;29;24;24;24;24;24;24;24;24;24;9	Troponin T, fast skeletal muscle	Tnnt3	>tr|A2A6I8|A2A6I8_MOUSE Troponin T, fast skeletal muscle OS=Mus musculus GN=Tnnt3 PE=2 SV=1;>tr|A2A6J1|A2A6J1_MOUSE Troponin T, fast skeletal muscle OS=Mus musculus GN=Tnnt3 PE=2 SV=1;>tr|A2A6J1|A2A6J1_MOUSE Troponin T, fast skeletal muscle OS=Mus musculus	61619111111	57187111111	65319111111	67462111111	37841111111	36526111111	64911111	123971111	3615911	33559111	3618111	8539211	66177111111	66891111111	64654111111	63579111111	59997111111	71856111111	35924111	47812111	65157111	147311111	162181111	1	5.43258e+10	3.97024e+07	6.55258e+10	7.63976e+07	2.2934e+11	1.20616	1.92425	0.000333119	0.0838106	0.363799	1.90949e-12
Q7TPW1	Q7TPW1	74	74	74	Nexilin	Nexn	>sp|Q7TPW1|NEXN_MOUSE Nexilin OS=Mus musculus GN=Nexn PE=2 SV=3	44422111111	41817111111	46168111111	46999111111	33181111111	32531111111	172551111	165711111	319541111	216831111	158311111	159181111	64171111111	64691111111	64337111111	65939111111	51189111111	53561111111	13779111	18749111	19488111	74856111	71641111	31536111	40853111111	1.98688e+08	60648111111	38341611	2.12268e+11	1.48454	0.192974	0.000180628	0.000345589	0.0029625	5.6784e-10
P13412;A2A6J8;A2A6K1	P13412;A2A6J8;A2A6K1	25;22;15	23;21;14	23;21;14	Troponin I, fast skeletal muscle	Tnni2	>sp|P13412|TNNI2_MOUSE Troponin I, fast skeletal muscle OS=Mus musculus GN=Tnni2 PE=1 SV=2;>tr|A2A6J8|A2A6J8_MOUSE Troponin I, fast skeletal muscle (Fragment) OS=Mus musculus GN=Tnni2 PE=4 SV=1;>tr|A2A6K1|A2A6K1_MOUSE Troponin I, fast skeletal muscle (Frag	43381111111	48161111111	36113111111	37161111111	24569111111	22163111111	14172111	7114111	5251711	5563511	6172511	4791111	81982111111	64117111111	67614111111	71315111111	74964111111	77273111111	1	1	1671111	4913311	2213811	586221	35258111111	7177511	72877611111	1564076	2.55072e+11	2.06697	0.217913	6.13191e-06	1.85041e-05	0.0320683	9.99346e-11
E9QA16;E9Q1M9	E9QA16;E9Q1M9	56;54	56;54	1;1		Cald1	>tr|E9QA16|E9QA16_MOUSE Protein Cald1 OS=Mus musculus GN=Cald1 PE=1 SV=1;>tr|E9Q1M9|E9Q1M9_MOUSE Protein Cald1 OS=Mus musculus GN=Cald1 PE=1 SV=1	44594111111	45886111111	45334111111	46189111111	29115111111	29751111111	5416111111	5323911111	6492611111	6634311111	5959911111	5659611111	59127111111	58984111111	66515111111	65583111111	51646111111	52434111111	5284611111	5199711111	3313411111	3152411111	3111411111	3121111111	4.01449e+10	5914411111	5.90483e+10	3.86378e+09	2.06669e+11	1.47088	0.653282	0.0186955	0.0012475	0.0214981	1.19756e-09
Q9ERG1;Q9ERG1-2;Q4U4S6	Q9ERG1;Q9ERG1-2	71;54;4	71;54;4	69;53;4	LIM domain and actin-binding protein 1	Lima1	>sp|Q9ERG1|LIMA1_MOUSE LIM domain and actin-binding protein 1 OS=Mus musculus GN=Lima1 PE=1 SV=3;>sp|Q9ERG1-2|LIMA1_MOUSE Isoform Alpha of LIM domain and actin-binding protein 1 OS=Mus musculus GN=Lima1	61362111111	61321111111	57733111111	63174111111	39964111111	41154111111	1196111111	1128111111	833831111	663821111	922911111	694211111	52152111111	53311111111	58316111111	59124111111	46231111111	46916111111	561921111	516111111	784621111	774481111	789661111	648511111	54118111111	9.06499e+08	52675111111	6.79218e+08	1.84363e+11	0.973336	0.749275	0.00368414	0.773846	0.139043	4.71405e-10
P17191;D3YUT9	P17191;D3YUT9	15;11	15;11	15;11	Protein S111-A4;Protein S111	S111a4	>sp|P17191|S11A4_MOUSE Protein S111-A4 OS=Mus musculus GN=S111a4 PE=1 SV=1;>tr|D3YUT9|D3YUT9_MOUSE Protein S111-A4 OS=Mus musculus GN=S111a4 PE=2 SV=1	29191111111	33784111111	57318111111	47611111111	23149111111	21246111111	5835411111	5175511111	9161511111	8866311111	7621811111	6862811111	51811111111	51116111111	58119111111	55323111111	41431111111	38991111111	7936411111	7391911111	2968811111	3141511111	3197111111	3411311111	3.53833e+10	7.25389e+09	4.94653e+10	4674511111	1.73128e+11	1.39798	0.644414	0.0270002	0.0591435	0.156847	8.09287e-08
Q8CI43	Q8CI43	22	22	21	Myosin light chain 6B	Myl6b	>sp|Q8CI43|MYL6B_MOUSE Myosin light chain 6B OS=Mus musculus GN=Myl6b PE=2 SV=1	37162111111	41272111111	67265111111	54121111111	42852111111	55891111111	13767111111	14195111111	19686111111	22918111111	12339111111	11775111111	41274111111	46143111111	55581111111	58788111111	58512111111	58118111111	7395311111	7929211111	4516611111	5335411111	2823711111	2581211111	49760611111	15780111111	5.30694e+10	5096911111	1.85743e+11	1.0665	0.322996	0.0274407	0.564024	0.00251993	3.47298e-08
Q8K4L3;Q8K4L2;E9Q3Z5;F6R6A4;D3Z2X9;F6TBK9	Q8K4L3;Q8K4L2;E9Q3Z5	142;139;125;54;1;1	142;139;125;54;1;1	41;41;24;1;1;1	Supervillin	Svil	>sp|Q8K4L3|SVIL_MOUSE Supervillin OS=Mus musculus GN=Svil PE=1 SV=1;>tr|Q8K4L2|Q8K4L2_MOUSE Archvillin OS=Mus musculus GN=Svil PE=1 SV=1;>tr|E9Q3Z5|E9Q3Z5_MOUSE Supervillin OS=Mus musculus GN=Svil PE=1 SV=1	54959111111	52657111111	52635111111	53921111111	34187111111	35197111111	211511111	214511111	99369111	57913111	118521111	116151111	43294111111	43512111111	43511111111	44661111111	38328111111	37933111111	21713111	14159111	118461111	32599111	61221111	77513111	4.72594e+10	1.36329e+08	4.18733e+10	5.42778e+07	1.46556e+11	0.88603	0.398137	0.000370354	0.225396	0.0786229	9.03327e-12
P15977;P15977-2;E1CZ31	P15977;P15977-2;E1CZ31	18;14;12	18;14;12	5;1;4	Myosin light chain 1/3, skeletal muscle isoform	Myl1	>sp|P15977|MYL1_MOUSE Myosin light chain 1/3, skeletal muscle isoform OS=Mus musculus GN=Myl1 PE=1 SV=2;>sp|P15977-2|MYL1_MOUSE Isoform MLC3 of Myosin light chain 1/3, skeletal muscle isoform OS=Mus musculus GN=Myl1;>tr|E1CZ31|E1CZ31_MOUSE Myosin light cha	57646111111	57859111111	68361111111	66447111111	67688111111	66127111111	5585211111	5269211111	7848111111	8141211111	4466711111	4362611111	35227111111	33958111111	31257111111	31877111111	31834111111	32718111111	1569711111	1514911111	1299911111	986511111	711251111	611121111	6.40214e+10	5945511111	3.28119e+10	1.11557e+09	1.14842e+11	0.512515	0.187632	0.00971397	3.86593e-08	0.000672871	2.66551e-13
E9Q688;J3QPC8;O88346-3;O88346-2;O88346;E9QA86	E9Q688;J3QPC8;O88346-3;O88346-2;O88346;E9QA86	26;26;26;26;26;19	21;21;21;21;21;13	11;11;11;11;11;3	Troponin T, slow skeletal muscle	Tnnt1	>tr|E9Q688|E9Q688_MOUSE Troponin T, slow skeletal muscle OS=Mus musculus GN=Tnnt1 PE=2 SV=1;>tr|J3QPC8|J3QPC8_MOUSE Troponin T, slow skeletal muscle OS=Mus musculus GN=Tnnt1 PE=2 SV=1;>sp|O88346-3|TNNT1_MOUSE Isoform 3 of Troponin T, slow skeletal muscle O	41356111111	39751111111	51171111111	46111111111	29315111111	21742111111	4696111	1	1	1	4861611	1	43894111111	29973111111	29461111111	27584111111	55452111111	49323111111	4831211	1	14896111	23917111	12863111	1	38241111111	1.59295e+06	3.92813e+10	9.41792e+06	1.37484e+11	1.0272	5.91224	6.85017e-05	0.877429	0.110775	1.04486e-05
P13121-2;P13121;A6PWS5	P13121-2;P13121	43;42;7	43;42;7	22;21;1	Gelsolin	Gsn	>sp|P13121-2|GELS_MOUSE Isoform 2 of Gelsolin OS=Mus musculus GN=Gsn;>sp|P13121|GELS_MOUSE Gelsolin OS=Mus musculus GN=Gsn PE=1 SV=3	31818111111	31123111111	31765111111	32118111111	27927111111	28628111111	1288911111	1131911111	1215111111	1193811111	921751111	974511111	26279111111	28136111111	35684111111	36159111111	36711111111	37782111111	693871111	614411111	781811111	724581111	499761111	553561111	3.05633e+10	1121001111	33458611111	644666111	1.17105e+11	1.09473	0.575081	0.00550502	0.206543	1.3096e-05	1.56098e-08
P63117;Q514P4;D3Z5E2;D3YW43	P63117;Q514P4	42;41;11;9	42;41;11;9	31;28;7;6	Heat shock cognate 71 kDa protein	Hspa8	>sp|P63117|HSP7C_MOUSE Heat shock cognate 71 kDa protein OS=Mus musculus GN=Hspa8 PE=1 SV=1;>tr|Q514P4|Q514P4_MOUSE Heat shock cognate 71 kDa protein OS=Mus musculus GN=Hspa8 PE=1 SV=1	19591111111	21482111111	21868111111	21382111111	23531111111	25923111111	13778111111	13158111111	15675111111	16241111111	12912111111	13189111111	28683111111	27852111111	32852111111	34766111111	29913111111	31187111111	115991111111	114431111111	43756111111	44927111111	45371111111	46561111111	2.22963e+10	1.41589e+10	30875611111	6.85063e+10	1.08065e+11	1.38479	4.83837	0.633938	0.000103247	0.0152146	0.0293492
P68134	P68134	51	5	5	Actin, alpha skeletal muscle	Acta1	>sp|P68134|ACTS_MOUSE Actin, alpha skeletal muscle OS=Mus musculus GN=Acta1 PE=1 SV=1	33578111111	36112111111	62619111111	63189111111	25628111111	15989111111	1	1	1	1	1	1	24879111111	27422111111	31374111111	32157111111	35956111111	34645111111	1	1	1	1	1	1	3.95193e+10	1	3.10723e+10	1	1.08753e+11	0.786256	1	9.19515e-12	0.322588	#DIV/0!	6.05063e-09
P16858;S4R1W1;S4R257;D3YYI5;D3Z1Z9;V9GX16;S4R1W8;V9GXA7;S4R2G5;Q64467;S4R1N5;V9GXK1	P16858;S4R1W1;S4R257;D3YYI5;D3Z1Z9	29;26;25;19;16;4;3;3;3;3;2;1	29;26;25;19;16;4;3;3;3;3;2;1	29;26;25;19;16;4;3;3;3;3;2;1	Glyceraldehyde-3-phosphate dehydrogenase	Gapdh;Gm3839;Gm7293;Gm5169	>sp|P16858|G3P_MOUSE Glyceraldehyde-3-phosphate dehydrogenase OS=Mus musculus GN=Gapdh PE=1 SV=2;>tr|S4R1W1|S4R1W1_MOUSE Uncharacterized protein OS=Mus musculus GN=Gm3839 PE=3 SV=1;>tr|S4R257|S4R257_MOUSE Glyceraldehyde-3-phosphate dehydrogenase (Fragment)	32881111111	31512111111	37279111111	37871111111	32899111111	29188111111	8636811111	8671311111	13116111111	12691111111	9563211111	9563611111	33582111111	27224111111	23696111111	31494111111	33295111111	34912111111	16315111111	14855111111	6658711111	7314811111	5778411111	5454111111	33605111111	1.03737e+10	30700611111	9.39604e+09	1.07452e+11	0.91357	0.905757	0.087444	0.224772	0.715951	1.17549e-05
P11126;D3YZ68;D3Z3I8;P62631	P11126;D3YZ68;D3Z3I8	29;21;19;11	29;21;19;11	29;21;19;11	Elongation factor 1-alpha 1	Eef1a1	>sp|P11126|EF1A1_MOUSE Elongation factor 1-alpha 1 OS=Mus musculus GN=Eef1a1 PE=1 SV=3;>tr|D3YZ68|D3YZ68_MOUSE Elongation factor 1-alpha 1 (Fragment) OS=Mus musculus GN=Eef1a1 PE=1 SV=1;>tr|D3Z3I8|D3Z3I8_MOUSE Elongation factor 1-alpha 1 (Fragment) OS=Mus	36388111111	31863111111	26887111111	26941111111	32246111111	32844111111	13614111111	12897111111	17844111111	21765111111	17438111111	15291111111	25827111111	26878111111	23171111111	24653111111	25471111111	26711111111	25383111111	23272111111	12711111111	13521111111	11943111111	11565111111	3.11949e+10	1.64749e+10	2.54519e+10	1.63993e+10	8.90818e+10	0.8159	0.995407	0.184092	0.00506805	0.983955	0.00589151
Q6ZWQ9;D3YV37	Q6ZWQ9	16;5	16;5	3;2		Myl12a	>tr|Q6ZWQ9|Q6ZWQ9_MOUSE MCG5411 OS=Mus musculus GN=Myl12a PE=1 SV=1	48533111111	44469111111	51489111111	52631111111	37653111111	41257111111	3335211111	3292111111	4548711111	4716611111	2588411111	2151811111	24239111111	24771111111	35258111111	37237111111	33334111111	36838111111	1997111111	2219411111	1147211111	1182511111	818171111	673881111	4.60054e+10	3438811111	3.19463e+10	1339716111	1.11812e+11	0.694402	0.389587	0.0119819	0.0021044	0.00514765	1.87719e-07
P58771-2;E9Q452;E9Q454;S4R2U1	P58771-2;E9Q452;E9Q454	69;64;64;34	5;1;1;1	1;1;1;1	Tropomyosin alpha-1 chain	Tpm1	>sp|P58771-2|TPM1_MOUSE Isoform 2 of Tropomyosin alpha-1 chain OS=Mus musculus GN=Tpm1;>tr|E9Q452|E9Q452_MOUSE Tropomyosin alpha-1 chain OS=Mus musculus GN=Tpm1 PE=2 SV=1;>tr|E9Q454|E9Q454_MOUSE Tropomyosin alpha-1 chain OS=Mus musculus GN=Tpm1 PE=2 SV=1	14235111111	13843111111	13122111111	14536111111	11871111111	11411111111	65194111	52317111	87132111	83859111	74561111	72891111	25122111111	24224111111	27158111111	27424111111	23215111111	21816111111	117271111	92371111	34191111	39794111	1	25814111	1.31698e+10	72659111	24826611111	5.15736e+07	8.68931e+10	1.88512	0.709802	0.000593529	5.60048e-07	0.376489	9.28005e-11
Q13265;D3Z6F5;D6RJ16	Q13265;D3Z6F5	41;41;2	41;41;2	41;41;2	ATP synthase subunit alpha, mitochondrial;ATP synthase subunit alpha	Atp5a1	>sp|Q13265|ATPA_MOUSE ATP synthase subunit alpha, mitochondrial OS=Mus musculus GN=Atp5a1 PE=1 SV=1;>tr|D3Z6F5|D3Z6F5_MOUSE ATP synthase subunit alpha OS=Mus musculus GN=Atp5a1 PE=1 SV=1	23358111111	24679111111	23873111111	24633111111	22911111111	22729111111	4969311111	5331111111	7173811111	7817111111	6353111111	5889811111	21447111111	23753111111	22968111111	23111111111	22749111111	22919111111	9486411111	8958311111	3855511111	3745611111	3242911111	3184411111	2.36973e+10	6255711111	22824611111	5.41219e+09	7.98861e+10	0.963174	0.865161	0.0677489	0.0885392	0.613945	7.13797e-08
Q5SWZ5	Q5SWZ5	71	71	9		Mprip	>tr|Q5SWZ5|Q5SWZ5_MOUSE Myosin phosphatase Rho-interacting protein OS=Mus musculus GN=Mprip PE=1 SV=1	28255111111	29145111111	33594111111	32581111111	26581111111	27426111111	416521111	334991111	219241111	353641111	262711111	264671111	23839111111	23653111111	27315111111	28617111111	21341111111	21789111111	139161111	125311111	331211111	461711111	412271111	488811111	29597111111	3.08629e+08	2.44258e+10	3.26413e+08	8.54902e+10	0.825276	1.05762	0.00381813	0.0114417	0.842204	2.12042e-09
Q9EP71;B1B1B8;Q2M3X8-2;Q2M3X8;Q2M3X8-3;Q2M3X8-4	Q9EP71	85;1;1;1;1;1	85;1;1;1;1;1	85;1;1;1;1;1	Ankycorbin	Rai14	>sp|Q9EP71|RAI14_MOUSE Ankycorbin OS=Mus musculus GN=Rai14 PE=1 SV=1	27194111111	28814111111	32854111111	33514111111	25299111111	24681111111	574341111	674121111	414181111	311281111	462961111	496271111	23267111111	23222111111	27157111111	28845111111	21116111111	21688111111	383131111	398181111	631491111	854131111	749611111	1131111111	28726111111	4.88859e+08	2.42159e+10	691276111	8.47558e+10	0.842994	1.41406	0.00815609	0.046544	0.24069	4.53061e-09
Q6ZWY9;Q64478;Q64525;P11854	Q6ZWY9;Q64478;Q64525;P11854	22;22;21;21	22;22;21;21	1;1;1;1	Histone H2B type 1-C/E/G;Histone H2B type 1-H;Histone H2B type 2-B;Histone H2B type 1-M	Hist1h2bc;Hist1h2bh;Hist2h2bb;Hist1h2bm	>sp|Q6ZWY9|H2B1C_MOUSE Histone H2B type 1-C/E/G OS=Mus musculus GN=Hist1h2bc PE=1 SV=3;>sp|Q64478|H2B1H_MOUSE Histone H2B type 1-H OS=Mus musculus GN=Hist1h2bh PE=1 SV=3;>sp|Q64525|H2B2B_MOUSE Histone H2B type 2-B OS=Mus musculus GN=Hist2h2bb PE=1 SV=3;>sp	26784111111	31118111111	25316111111	26188111111	79313111111	89252111111	111421111111	119691111111	7882611111	7644311111	51911111111	51569111111	21116111111	23212111111	18344111111	17614111111	17419111111	17817111111	14694111111	15191111111	159511111111	171751111111	177441111111	181561111111	46328611111	5.83532e+10	1.92538e+10	1.20025e+11	6.73882e+10	0.415592	2.05687	1.7811	0.0497732	0.286025	0.0129236
E9QA63;E9PVY8;B1ARU4;Q9QXZ1;Q9QXZ1-2;E9QNP1;Q9QXZ1-4;F6Q751;F6SHS1;F6YKN8;F6RCJ3;Q9CYG3;F6RL59	E9QA63;E9PVY8;B1ARU4;Q9QXZ1;Q9QXZ1-2;E9QNP1;Q9QXZ1-4;F6Q751	171;171;171;171;125;124;124;111;51;5;4;3;2	171;171;169;169;125;124;124;111;51;5;4;3;2	1;1;1;1;1;1;1;1;1;1;1;1;1	Microtubule-actin cross-linking factor 1	Macf1	>tr|E9QA63|E9QA63_MOUSE Microtubule-actin cross-linking factor 1 OS=Mus musculus GN=Macf1 PE=1 SV=2;>tr|E9PVY8|E9PVY8_MOUSE Microtubule-actin cross-linking factor 1 OS=Mus musculus GN=Macf1 PE=1 SV=2;>tr|B1ARU4|B1ARU4_MOUSE Microtubule-actin cross-linking	17111111111	17131111111	19982111111	12395111111	14831111111	14888111111	338891111	417141111	166671111	251751111	317861111	277521111	22438111111	22115111111	19925111111	19622111111	23196111111	24193111111	61139111	128341111	282141111	291351111	571191111	351221111	1.60564e+10	2.94973e+08	2.19149e+10	2.80897e+08	7.67023e+10	1.36487	0.952283	0.00366218	0.0011017	0.882052	5.26287e-11
P49813	P49813	31	29	28	Tropomodulin-1	Tmod1	>sp|P49813|TMOD1_MOUSE Tropomodulin-1 OS=Mus musculus GN=Tmod1 PE=2 SV=2	25637111111	25259111111	27441111111	26761111111	18361111111	19153111111	1	38891111	1	1	44199111	33546111	22439111111	21411111111	27222111111	24466111111	23977111111	23548111111	1	1	41448111	5142611111	1	1	2.37688e+10	1.94394e+07	2.38439e+10	864009871	8.34538e+10	1.00316	44.4463	0.0103532	0.967727	0.371022	2.78163e-09
Q8CGP5	Q8CGP5	14	14	2	Histone H2A type 1-F	Hist1h2af	>sp|Q8CGP5|H2A1F_MOUSE Histone H2A type 1-F OS=Mus musculus GN=Hist1h2af PE=1 SV=3	24991111111	34459111111	35731111111	34592111111	89151111111	94373111111	42474111111	48576111111	4416511111	4811411111	23336111111	25198111111	21859111111	21614111111	18142111111	21166111111	24765111111	22811111111	6131711111	7181811111	72988111111	57631111111	87418111111	86341111111	5.22163e+10	24802061111	2.17263e+10	52948661111	7.6042e+10	0.416082	2.13485	0.696308	0.0367165	0.243698	0.0688034
B7FAU9;Q8BTM8;B7FAV1;F6XC15;Q8BTM8-2;F6Z2C1;J3JS91;F7AVL7	B7FAU9;Q8BTM8;B7FAV1	116;116;115;28;12;11;11;1	116;116;115;28;12;11;11;1	116;116;115;21;7;11;8;1	Filamin-A	Flna	>tr|B7FAU9|B7FAU9_MOUSE Filamin, alpha OS=Mus musculus GN=Flna PE=1 SV=1;>sp|Q8BTM8|FLNA_MOUSE Filamin-A OS=Mus musculus GN=Flna PE=1 SV=5;>tr|B7FAV1|B7FAV1_MOUSE Filamin, alpha (Fragment) OS=Mus musculus GN=Flna PE=1 SV=1	21859111111	21412111111	23531111111	22923111111	23546111111	23628111111	58163111111	61698111111	92638111111	95538111111	77588111111	78849111111	18653111111	19144111111	23288111111	23897111111	19851111111	18949111111	69845111111	63898111111	39948111111	38548111111	35199111111	34793111111	22816611111	7.74124e+10	2.06304e+10	47038611111	7.22066e+10	0.904185	0.607636	0.651445	0.0599823	0.0533515	0.00214207
P19541;A2A6Q8;Q9CZ19;D6RFU4	P19541;A2A6Q8;Q9CZ19	15;14;14;1	14;13;13;1	13;12;12;1	Myosin light chain 4	Myl4	>sp|P19541|MYL4_MOUSE Myosin light chain 4 OS=Mus musculus GN=Myl4 PE=2 SV=3;>tr|A2A6Q8|A2A6Q8_MOUSE Myosin light chain 4 (Fragment) OS=Mus musculus GN=Myl4 PE=2 SV=2;>tr|Q9CZ19|Q9CZ19_MOUSE Myosin light chain 4 OS=Mus musculus GN=Myl4 PE=2 SV=1	32698111111	33533111111	52643111111	51862111111	36641111111	38237111111	7115511	12621111	1111811	11621111	16744111	14219111	19439111111	18196111111	23723111111	23969111111	26863111111	29338111111	1711611	21789111	1	7212311	1	1	4.09358e+10	1.05721e+07	23588111111	5.11884e+06	8.25584e+10	0.576222	0.484183	6.20027e-05	0.00163599	0.212895	8.9457e-08
P63111;D3YXN6;D3YXF4;D3YW45	P63111;D3YXN6	34;18;8;4	34;18;8;4	24;12;6;2	14-3-3 protein zeta/delta	Ywhaz	>sp|P63111|1433Z_MOUSE 14-3-3 protein zeta/delta OS=Mus musculus GN=Ywhaz PE=1 SV=1;>tr|D3YXN6|D3YXN6_MOUSE 14-3-3 protein zeta/delta (Fragment) OS=Mus musculus GN=Ywhaz PE=2 SV=1	1352111111	1464111111	1826511111	1822211111	1739511111	1682111111	361941111	829251111	1569311111	1336511111	714741111	636171111	19654111111	17645111111	23916111111	24867111111	19141111111	16311111111	172571111111	184711111111	73866111111	78132111111	69561111111	78887111111	1647761111	9.07988e+08	2.02558e+10	1.09621e+11	7.08952e+10	12.2929	120.73	1.54625	1.11432e-07	0.00433181	0.00225814
Q2KN98	Q2KN98	84	84	83	Cytospin-A	Specc1l	>sp|Q2KN98|CYTSA_MOUSE Cytospin-A OS=Mus musculus GN=Specc1l PE=1 SV=1	31414111111	33561111111	32997111111	34254111111	29924111111	27791111111	1114511111	974321111	1171611111	863171111	154321111	352581111	18442111111	17522111111	29735111111	28578111111	19613111111	18113111111	111581111	38266111	168941111	319981111	311761111	232911111	3.16569e+10	7.71753e+08	22000611111	1.9724e+08	7.70021e+10	0.69497	0.255574	0.00256149	0.00310995	0.0369129	2.44193e-06
Q9JHJ1	Q9JHJ1	36	36	34	Tropomodulin-3	Tmod3	>sp|Q9JHJ1|TMOD3_MOUSE Tropomodulin-3 OS=Mus musculus GN=Tmod3 PE=2 SV=1	28533111111	27311111111	29271111111	29129111111	28629111111	27413111111	149111111111	148451111111	224231111111	225181111111	161391111111	152191111111	18516111111	17455111111	25747111111	21415111111	17616111111	17881111111	291621111111	281261111111	95417111111	112311111111	87381111111	91844111111	28381111111	1.76759e+11	1.97718e+10	159972611111	6.92012e+10	0.696653	0.90503	2.3117	9.61684e-05	0.750235	0.00583417
P62737;P63268;D3YZY1;D3Z2K3	P62737;P63268;D3YZY1	52;47;33;24	4;3;3;3	4;3;3;3	Actin, aortic smooth muscle;Actin, gamma-enteric smooth muscle	Acta2;Actg2	>sp|P62737|ACTA_MOUSE Actin, aortic smooth muscle OS=Mus musculus GN=Acta2 PE=1 SV=1;>sp|P63268|ACTH_MOUSE Actin, gamma-enteric smooth muscle OS=Mus musculus GN=Actg2 PE=1 SV=1;>tr|D3YZY1|D3YZY1_MOUSE Actin, gamma-enteric smooth muscle (Fragment) OS=Mus mu	22458111111	21392111111	19162111111	15581111111	8844911111	9771711111	1	1	116111111	119841111	112481111	85373111	15397111111	16673111111	29516111111	17174111111	21373111111	21489111111	88449111	71318111	1	1	1	1	1.62017e+10	7.23011e+07	2.02704e+10	26627871	7.09466e+10	1.25113	0.368291	0.000375323	0.230886	0.306039	2.39304e-06
P68372;Q9D6F9	P68372;Q9D6F9	25;15	25;15	5;3	Tubulin beta-4B chain;Tubulin beta-4A chain	Tubb4b;Tubb4a	>sp|P68372|TBB4B_MOUSE Tubulin beta-4B chain OS=Mus musculus GN=Tubb4b PE=1 SV=1;>sp|Q9D6F9|TBB4A_MOUSE Tubulin beta-4A chain OS=Mus musculus GN=Tubb4a PE=1 SV=3	21997111111	19615111111	16351111111	16631111111	17714111111	17984111111	5671911111	4238111111	9111611111	8117611111	6131311111	5624211111	16263111111	16391111111	15977111111	16871111111	21433111111	19273111111	11219111111	9831811111	4198211111	3812611111	3719311111	3667111111	18382111111	6482461111	1.77014e+10	6.07469e+09	6.19551e+10	0.962971	0.937097	0.09805	0.595494	0.842145	4.03664e-05
P19123;E9Q8P1	P19123;E9Q8P1	7;6	7;6	7;6	Troponin C, slow skeletal and cardiac muscles	Tnnc1	>sp|P19123|TNNC1_MOUSE Troponin C, slow skeletal and cardiac muscles OS=Mus musculus GN=Tnnc1 PE=2 SV=1;>tr|E9Q8P1|E9Q8P1_MOUSE Troponin C, slow skeletal and cardiac muscles OS=Mus musculus GN=Tnnc1 PE=2 SV=1	19863111111	21572111111	25111111111	25117111111	15981111111	13779111111	27881111	1	1	1	1	1	17583111111	16379111111	17315111111	19313111111	16853111111	17629111111	1	1	1	1	1	1	2.02373e+10	4.64685e+06	17512111111	1	6.12924e+10	0.865339	2.15199e-07	1.63152e-11	0.192944	0.363217	1.15988e-12
P47754;D6RCW7	P47754;D6RCW7	16;11	16;11	12;9	F-actin-capping protein subunit alpha-2	Capza2	>sp|P47754|CAZA2_MOUSE F-actin-capping protein subunit alpha-2 OS=Mus musculus GN=Capza2 PE=1 SV=3;>tr|D6RCW7|D6RCW7_MOUSE F-actin-capping protein subunit alpha-2 OS=Mus musculus GN=Capza2 PE=2 SV=1	17121111111	18147111111	16414111111	15383111111	8171611111	8114711111	435811111	431921111	596411111	784171111	449661111	537121111	15958111111	15252111111	18317111111	17816111111	15273111111	14118111111	713291111	776481111	394911111	516741111	446631111	443491111	13891961111	5.39183e+08	1.61224e+10	548591111	5.64286e+10	1.16056	1.01745	0.00972187	0.283956	0.930528	4.67833e-10
Q9DBR7;Q9DBR7-2	Q9DBR7;Q9DBR7-2	57;52	57;52	54;51	Protein phosphatase 1 regulatory subunit 12A	Ppp1r12a	>sp|Q9DBR7|MYPT1_MOUSE Protein phosphatase 1 regulatory subunit 12A OS=Mus musculus GN=Ppp1r12a PE=1 SV=2;>sp|Q9DBR7-2|MYPT1_MOUSE Isoform 2 of Protein phosphatase 1 regulatory subunit 12A OS=Mus musculus GN=Ppp1r12a	21833111111	22337111111	22462111111	23661111111	17182111111	17943111111	1113211111	1168111111	834641111	768431111	1164911111	995671111	14195111111	14611111111	15795111111	15561111111	12771111111	12282111111	278131111	457681111	1196111111	895721111	1141211111	1112511111	20903111111	1007496111	14202611111	8.46894e+08	4.97091e+10	0.67945	0.840593	0.017037	0.000293056	0.4599	8.38493e-10
E9QA62	E9QA62	51	51	51		Lmod3	>tr|E9QA62|E9QA62_MOUSE Protein Lmod3 OS=Mus musculus GN=Lmod3 PE=4 SV=1	21221111111	21148111111	17212111111	17816111111	14586111111	14476111111	113111111	141761111	311791111	197761111	113841111	118991111	13819111111	14587111111	12883111111	13385111111	13244111111	13646111111	113571111	59656111	2926511	71982111	1	1	1.77433e+10	1.66209e+08	13594111111	4.1356e+07	4.75794e+10	0.766156	0.248818	0.000869199	0.00750514	0.0296868	7.24033e-14
P15864;I7HFT9;Q17133	P15864	29;5;5	29;5;5	11;1;1	Histone H1.2	Hist1h1c	>sp|P15864|H12_MOUSE Histone H1.2 OS=Mus musculus GN=Hist1h1c PE=1 SV=2	17812111111	18454111111	21195111111	22311111111	41589111111	39664111111	91477111111	95189111111	44446111111	45818111111	67717111111	74671111111	13934111111	13916111111	11583111111	9867511111	7865711111	7835511111	51835111111	48318111111	138641111111	141311111111	131111111111	129121111111	26837611111	6.98864e+10	1.08337e+10	1.06723e+11	3.79179e+10	0.403675	1.52709	2.81458	0.00565615	0.218813	0.000341383
Q9WTI7-3;Q9WTI7;Q9WTI7-4;Q5ND45	Q9WTI7-3;Q9WTI7;Q9WTI7-4	61;61;51;1	61;59;51;1	2;1;1;1	Unconventional myosin-Ic	Myo1c	>sp|Q9WTI7-3|MYO1C_MOUSE Isoform 3 of Unconventional myosin-Ic OS=Mus musculus GN=Myo1c;>sp|Q9WTI7|MYO1C_MOUSE Unconventional myosin-Ic OS=Mus musculus GN=Myo1c PE=1 SV=2;>sp|Q9WTI7-4|MYO1C_MOUSE Isoform 4 of Unconventional myosin-Ic OS=Mus musculus GN=Myo	12897111111	12827111111	12596111111	12932111111	8598111111	8277511111	2131811111	2241211111	2595511111	2854311111	2265411111	2371111111	14795111111	13771111111	18433111111	17748111111	16976111111	17322111111	2636511111	2918311111	2314211111	2346811111	2934111111	2811111111	1.13547e+10	2.40989e+09	16507611111	2.66018e+09	5.77766e+10	1.45382	1.10386	0.0460424	0.001455	0.285478	4.76157e-09
Q3UZ39-2;E9Q9T1	Q3UZ39-2;E9Q9T1	47;42	47;42	17;12	Leucine-rich repeat flightless-interacting protein 1	Lrrfip1	>sp|Q3UZ39-2|LRRF1_MOUSE Isoform 2 of Leucine-rich repeat flightless-interacting protein 1 OS=Mus musculus GN=Lrrfip1;>tr|E9Q9T1|E9Q9T1_MOUSE Leucine-rich repeat flightless-interacting protein 1 OS=Mus musculus GN=Lrrfip1 PE=1 SV=2	22648111111	23195111111	21431111111	21913111111	21746111111	21597111111	3959411111	3942111111	4397411111	4253111111	2883111111	2517411111	12178111111	13519111111	12592111111	12141111111	9874811111	11323111111	3649911111	3736111111	832141111	646351111	631251111	775621111	2.20884e+10	3658761111	11938061111	1.7119e+09	4.17832e+10	0.540466	0.46789	0.0409709	7.61515e-09	0.0244477	1.71853e-07
P47963	P47963	26	26	26	61S ribosomal protein L13	Rpl13	>sp|P47963|RL13_MOUSE 61S ribosomal protein L13 OS=Mus musculus GN=Rpl13 PE=2 SV=3	9117611111	8739711111	9161511111	11993111111	13637111111	11959111111	16361111111	17833111111	22511111111	22352111111	19618111111	19583111111	12986111111	12971111111	13964111111	13328111111	13611111111	13966111111	23456111111	21792111111	16317111111	17728111111	18342111111	14912111111	1.0768e+10	1.97098e+10	13471111111	1.87579e+10	4.71489e+10	1.25103	0.951708	0.397845	0.00970601	0.681835	0.0028174
Q9D8E6	Q9D8E6	39	39	39	61S ribosomal protein L4	Rpl4	>sp|Q9D8E6|RL4_MOUSE 61S ribosomal protein L4 OS=Mus musculus GN=Rpl4 PE=1 SV=3	9351411111	8321311111	7441611111	6819111111	12514111111	12166111111	15269111111	15254111111	21193111111	19819111111	17526111111	16527111111	13115111111	12772111111	11241111111	11332111111	11616111111	11424111111	19454111111	18644111111	14442111111	14345111111	14125111111	14215111111	9435611111	17598111111	1.19168e+10	1.58709e+10	4.17087e+10	1.26296	0.901855	0.380519	0.0378876	0.395243	0.00400851
F6VG99;E9PYI7;Q3UPW3;E1CZD8	F6VG99;E9PYI7	76;75;26;19	76;75;26;19	1;1;1;1		Lmo7	>tr|F6VG99|F6VG99_MOUSE Protein Lmo7 (Fragment) OS=Mus musculus GN=Lmo7 PE=1 SV=1;>tr|E9PYI7|E9PYI7_MOUSE Protein Lmo7 OS=Mus musculus GN=Lmo7 PE=1 SV=1	9886611111	9258211111	11299111111	11493111111	8272211111	7899111111	486851111	347151111	424971111	393241111	239951111	194161111	12544111111	12539111111	13324111111	12918111111	9952611111	11154111111	435821111	413721111	647611111	443311111	415831111	453571111	9.68473e+09	347721111	1.2072e+10	468311111	4.22521e+10	1.2465	1.3468	0.0110837	0.0139701	0.054831	7.27995e-10
L7N212;P12971;D3YXT4;F6YI27;F6ZVW4;F6VBB8;V9GX35;F6SSI5	L7N212;P12971;D3YXT4;F6YI27;F6ZVW4	26;26;24;18;15;12;8;5	26;26;24;18;15;12;8;5	26;26;24;18;15;12;8;5	61S ribosomal protein L7a	Rpl7a	>tr|L7N212|L7N212_MOUSE Uncharacterized protein OS=Mus musculus GN=Gm16477 PE=4 SV=1;>sp|P12971|RL7A_MOUSE 61S ribosomal protein L7a OS=Mus musculus GN=Rpl7a PE=2 SV=2;>tr|D3YXT4|D3YXT4_MOUSE Uncharacterized protein OS=Mus musculus GN=Gm5619 PE=4 SV=1;>tr|	8774511111	9353911111	11834111111	11874111111	11596111111	11933111111	12952111111	12313111111	16881111111	17392111111	15223111111	15985111111	13111111111	12316111111	11865111111	11119111111	11487111111	11139111111	16828111111	16113111111	12616111111	12673111111	13189111111	13413111111	10894311111	1.51244e+10	11839611111	1.41388e+10	4.14386e+10	1.08677	0.93483	0.341198	0.185492	0.55997	0.0182983
Q62261;Q68FG2;D3YWH8	Q62261	96;5;2	96;5;2	6;1;1	Spectrin beta chain, non-erythrocytic 1	Sptbn1	>sp|Q62261|SPTB2_MOUSE Spectrin beta chain, non-erythrocytic 1 OS=Mus musculus GN=Sptbn1 PE=1 SV=2	14511111111	14876111111	12224111111	12811111111	11917111111	11241111111	2517411111	2214511111	2715111111	2496411111	1965411111	2267711111	11187111111	12119111111	14228111111	13643111111	15742111111	15316111111	1862411111	1961211111	1949111111	1578811111	2291111111	2462711111	12930111111	2362761111	1.37059e+10	2017561111	4.79708e+10	1.06	0.8539	0.0420581	0.428823	0.16474	2.09355e-08
P68373;Q9JJZ2;Q3UX11	P68373;Q9JJZ2	26;13;2	26;13;2	1;1;1	Tubulin alpha-1C chain;Tubulin alpha-8 chain	Tuba1c;Tuba8	>sp|P68373|TBA1C_MOUSE Tubulin alpha-1C chain OS=Mus musculus GN=Tuba1c PE=1 SV=1;>sp|Q9JJZ2|TBA8_MOUSE Tubulin alpha-8 chain OS=Mus musculus GN=Tuba8 PE=1 SV=1	19286111111	19782111111	16951111111	19111111111	16539111111	18149111111	5611411111	5913211111	11217111111	11969111111	7236911111	8376611111	12827111111	11653111111	12927111111	12465111111	14614111111	14848111111	12471111111	12143111111	4173511111	4484311111	3794111111	3761611111	18303111111	8.38739e+09	1.32224e+10	6.80463e+09	4.62786e+10	0.722415	0.811292	0.147036	4.60239e-05	0.575419	0.00543637
E9Q9C1;Q8K4G5-2;E9Q9C2;E9QK41;Q8K4G5;Q8K4G5-4;E9Q131;E9Q9C4;Q8K4G5-3;Q8K4G5-5;F6YHE5	E9Q9C1;Q8K4G5-2;E9Q9C2;E9QK41;Q8K4G5;Q8K4G5-4;E9Q131;E9Q9C4;Q8K4G5-3	36;36;35;33;33;32;31;31;31;2;1	36;36;35;33;33;32;31;31;31;2;1	1;1;1;1;1;1;1;1;1;1;1	Actin-binding LIM protein 1	Ablim1	>tr|E9Q9C1|E9Q9C1_MOUSE Actin-binding LIM protein 1 OS=Mus musculus GN=Ablim1 PE=1 SV=1;>sp|Q8K4G5-2|ABLM1_MOUSE Isoform 2 of Actin-binding LIM protein 1 OS=Mus musculus GN=Ablim1;>tr|E9Q9C2|E9Q9C2_MOUSE Actin-binding LIM protein 1 OS=Mus musculus GN=Ablim	9411811111	9122911111	11151111111	9537211111	8821511111	8972911111	888641111	1147411111	1176511111	949871111	769361111	518431111	12165111111	11227111111	11984111111	11875111111	9811111111	11723111111	817171111	781421111	722311111	613881111	636971111	611691111	9502911111	908371111	1.14643e+10	697241111	4.0125e+10	1.2064	0.767573	0.0173767	0.00273644	0.0556786	3.77303e-11
Q3UHZ5	Q3UHZ5	32	32	32	Leiomodin-2	Lmod2	>sp|Q3UHZ5|LMOD2_MOUSE Leiomodin-2 OS=Mus musculus GN=Lmod2 PE=1 SV=1	8681611111	9183111111	7986311111	9137611111	7629511111	7253411111	22281111	1	1	29127111	1	1	9515711111	11119111111	11146111111	12936111111	13277111111	11364111111	1	1	1	7114711	3319311	1	8.31193e+09	8.56804e+06	11559711111	1.739e+06	4.0459e+10	1.39074	0.202964	4.29819e-05	0.000543168	0.219958	1.59181e-09
P11499;E9Q3D6;E9Q1C3;E9PX27;D3Z1R1	P11499	44;12;7;5;3	44;12;7;5;3	31;7;7;3;1	Heat shock protein HSP 91-beta	Hsp91ab1	>sp|P11499|HS91B_MOUSE Heat shock protein HSP 91-beta OS=Mus musculus GN=Hsp91ab1 PE=1 SV=3	14395111111	15181111111	16217111111	16441111111	14223111111	14138111111	8162111111	8179911111	14761111111	15171111111	11978111111	11627111111	11114111111	11923111111	11822111111	11452111111	11537111111	11871111111	18552111111	17629111111	6686311111	6938911111	7248211111	6421811111	1.50993e+10	1.16466e+10	1.16199e+10	10579411111	4.06698e+10	0.76957	0.908371	0.260129	1.2295e-05	0.774299	0.671806
P21129	P21129	41	39	39	78 kDa glucose-regulated protein	Hspa5	>sp|P21129|GRP78_MOUSE 78 kDa glucose-regulated protein OS=Mus musculus GN=Hspa5 PE=1 SV=3	8171611111	8925111111	8732811111	9148711111	9433311111	9694511111	2569811111	2712611111	2992311111	3161511111	2579711111	2414511111	11792111111	11834111111	13127111111	12641111111	13191111111	13265111111	17616111111	17244111111	6574311111	6334311111	6741211111	6878511111	9.01768e+09	2738411111	1.26418e+10	1.02314e+10	4.42462e+10	1.40189	3.73626	0.231238	1.2722e-06	0.0230458	0.318297
P21117	P21117	54	26	1	Tropomyosin alpha-3 chain	Tpm3	>sp|P21117|TPM3_MOUSE Tropomyosin alpha-3 chain OS=Mus musculus GN=Tpm3 PE=1 SV=3	9947511111	11592111111	11321111111	11936111111	8132111111	7483411111	493651111	677951111	782191111	642341111	358511111	275171111	11313111111	11398111111	11851111111	11611111111	12688111111	17692111111	774781111	838561111	486611111	476261111	461481111	426551111	1.00687e+10	5.38303e+08	1.27589e+10	5.77374e+08	4.46563e+10	1.26719	1.07258	0.0129293	0.0598948	0.682978	2.77856e-07
Q6ZWR6-4;Q6ZWR6;Q6ZWR6-3;Q6ZWR6-2	Q6ZWR6-4;Q6ZWR6	5;5;1;1	5;5;1;1	5;5;1;1	Nesprin-1	Syne1	>sp|Q6ZWR6-4|SYNE1_MOUSE Isoform 4 of Nesprin-1 OS=Mus musculus GN=Syne1;>sp|Q6ZWR6|SYNE1_MOUSE Nesprin-1 OS=Mus musculus GN=Syne1 PE=1 SV=2	46637111111	56139111111	16866111111	14725111111	11616111111	11579111111	21617111111	1	1	1	1	1	9468311111	11131111111	43612111111	53511111111	43712111111	45149111111	1	11485111111	11113111111	12833111111	5415311111	2958711111	2.62604e+10	3.60285e+09	3.44306e+10	7.30089e+09	1.20507e+11	1.31112	2.02642	0.0605847	0.483091	0.516616	0.00722029
P38647	P38647	32	32	32	Stress-71 protein, mitochondrial	Hspa9	>sp|P38647|GRP75_MOUSE Stress-71 protein, mitochondrial OS=Mus musculus GN=Hspa9 PE=1 SV=3	5951211111	6193611111	5874311111	5831511111	7397811111	7561311111	1315511111	1339911111	1919611111	1742911111	1658111111	1541211111	9819311111	9994411111	11127111111	9327211111	9335711111	9445611111	5362811111	5192811111	2311211111	2198711111	2166111111	2214411111	6.46829e+09	1586211111	9841561111	3241011111	3.44455e+10	1.52151	2.04324	0.0940911	1.36094e-05	0.0719547	2.82313e-06
D3Z6C3;P97351;D3Z7W7	D3Z6C3;P97351;D3Z7W7	32;32;31	32;32;31	32;32;31	41S ribosomal protein S3a	Rps3a	>tr|D3Z6C3|D3Z6C3_MOUSE 41S ribosomal protein S3a OS=Mus musculus GN=Rps3a2 PE=3 SV=1;>sp|P97351|RS3A_MOUSE 41S ribosomal protein S3a OS=Mus musculus GN=Rps3a PE=1 SV=3;>tr|D3Z7W7|D3Z7W7_MOUSE 41S ribosomal protein S3a OS=Mus musculus GN=Rps3a3 PE=3 SV=1	7839411111	7197311111	7127211111	7118111111	8241411111	8156511111	11896111111	11129111111	14637111111	14224111111	14848111111	14112111111	9835111111	9987111111	8891711111	8124111111	7931111111	7956611111	14114111111	13277111111	11426111111	11311111111	11222111111	11159111111	7.61333e+09	1.34744e+10	8.78763e+09	1.20849e+10	3.07567e+10	1.15424	0.896879	0.392921	0.0235249	0.275215	0.000470176
P62754	P62754	23	23	23	41S ribosomal protein S6	Rps6	>sp|P62754|RS6_MOUSE 41S ribosomal protein S6 OS=Mus musculus GN=Rps6 PE=1 SV=1	5941911111	5983811111	6219211111	6791111111	8314611111	8851611111	8511111111	8469311111	11898111111	11338111111	11277111111	11543111111	9746511111	9631911111	6579411111	6471611111	6254311111	7115611111	11724111111	11343111111	8661111111	8681111111	11143111111	8881211111	7.01704e+09	1.05061e+10	7.63323e+09	1.00723e+10	2.67163e+10	1.08781	0.958705	0.377009	0.478873	0.729158	0.0211498
Q8VHX6-2;Q8VHX6;D3YW87;D3Z576	Q8VHX6-2;Q8VHX6;D3YW87;D3Z576	61;61;59;59	49;49;48;48	49;49;48;48	Filamin-C	Flnc	>sp|Q8VHX6-2|FLNC_MOUSE Isoform 2 of Filamin-C OS=Mus musculus GN=Flnc;>sp|Q8VHX6|FLNC_MOUSE Filamin-C OS=Mus musculus GN=Flnc PE=1 SV=3;>tr|D3YW87|D3YW87_MOUSE Filamin-C OS=Mus musculus GN=Flnc PE=1 SV=1;>tr|D3Z576|D3Z576_MOUSE Filamin-C OS=Mus musculus G	9136311111	8819411111	6867211111	6843811111	7524411111	7112411111	1123411111	1193111111	1346311111	1331411111	1165711111	1127111111	8278111111	9295111111	9377511111	9611511111	7717111111	8555311111	1177111111	1274611111	1341611111	1151511111	1398411111	1413111111	7717261111	1214511111	8.80578e+09	1.29273e+09	3.08202e+10	1.14105	1.0644	0.0419441	0.0593456	0.30582	2.83928e-10
Q9QXS6;Q9QXS6-2;F7CPL2	Q9QXS6;Q9QXS6-2	39;35;16	39;35;16	1;1;1	Drebrin	Dbn1	>sp|Q9QXS6|DREB_MOUSE Drebrin OS=Mus musculus GN=Dbn1 PE=1 SV=4;>sp|Q9QXS6-2|DREB_MOUSE Isoform A2 of Drebrin OS=Mus musculus GN=Dbn1	8645511111	8413211111	9254811111	9517911111	7413811111	7252911111	813141111	931441111	443161111	328331111	811891111	596111111	9114211111	9227411111	9183111111	9512111111	7721411111	7835511111	21244111	72984111	515441111	516341111	489441111	555861111	8416361111	6.54013e+08	8.76563e+09	3.61885e+08	3.06797e+10	1.0415	0.553331	0.0117956	0.496514	0.170166	2.17368e-10
P14148;F6XI62	P14148;F6XI62	31;26	31;26	31;26	61S ribosomal protein L7	Rpl7	>sp|P14148|RL7_MOUSE 61S ribosomal protein L7 OS=Mus musculus GN=Rpl7 PE=1 SV=2;>tr|F6XI62|F6XI62_MOUSE 61S ribosomal protein L7 (Fragment) OS=Mus musculus GN=Rpl7 PE=1 SV=1	8435411111	8973211111	9111611111	11191111111	9244111111	9733111111	12272111111	13768111111	18941111111	21123111111	16111111111	16538111111	9194911111	9122111111	7941211111	8423611111	8456111111	9138611111	17153111111	15699111111	11118111111	11277111111	11613111111	11611111111	9.44809e+09	1.64589e+10	8712761111	13078611111	3.04947e+10	0.922171	0.79462	0.428882	0.126883	0.205094	0.00262096
P47911;E9PUX4	P47911;E9PUX4	27;22	27;22	27;22	61S ribosomal protein L6	Rpl6;Gm5428	>sp|P47911|RL6_MOUSE 61S ribosomal protein L6 OS=Mus musculus GN=Rpl6 PE=1 SV=3;>tr|E9PUX4|E9PUX4_MOUSE 61S ribosomal protein L6 OS=Mus musculus GN=Gm5428 PE=3 SV=1	7293111111	7183411111	6996411111	6939511111	7917711111	7128111111	13291111111	14172111111	19637111111	19235111111	17359111111	17517111111	9245811111	8952411111	8921111111	9815411111	11162111111	11511111111	18889111111	17111111111	12631111111	13494111111	12827111111	13893111111	7.24304e+09	16868611111	9934661111	14807611111	3.47713e+10	1.37161	0.87782	0.425857	0.000250047	0.367946	0.00172124
P47757-2;A2AMW1;P47757-4;F7CAZ6;F6YHZ8	P47757-2;A2AMW1;P47757-4	26;24;24;12;11	26;24;24;12;11	6;6;6;1;1	F-actin-capping protein subunit beta	Capzb	>sp|P47757-2|CAPZB_MOUSE Isoform 2 of F-actin-capping protein subunit beta OS=Mus musculus GN=Capzb;>tr|A2AMW1|A2AMW1_MOUSE Capping protein (Actin filament) muscle Z-line, beta, isoform CRA_a OS=Mus musculus GN=Capzb PE=1 SV=1;>sp|P47757-4|CAPZB_MOUSE Isof	9794811111	9419111111	11269111111	11135111111	6439911111	6586911111	144711111	181521111	173971111	181741111	214931111	177761111	8811911111	8892611111	9419511111	9225411111	9119111111	9513311111	247511111	243461111	138151111	174311111	214591111	193341111	9.10749e+09	179106111	9.16364e+09	2.01894e+08	3.20728e+10	1.00617	1.12723	0.00629489	0.950362	0.321354	3.06381e-15
A3KGU7	A3KGU7	77	77	1		Sptan1	>tr|A3KGU7|A3KGU7_MOUSE Spectrin alpha chain, non-erythrocytic 1 OS=Mus musculus GN=Sptan1 PE=1 SV=1	11161111111	11126111111	8781811111	9665611111	9847111111	11135111111	1834311111	1761711111	2231211111	2119411111	1821611111	1627511111	8256211111	8891411111	9829211111	9935811111	11218111111	11447111111	1131511111	1191111111	1569411111	1217711111	2153211111	1516411111	1.02861e+10	1.89929e+09	9.92964e+09	1.46323e+09	3.47538e+10	0.965342	0.770406	0.0421027	0.598363	0.0673173	2.08671e-08
Q9CZX8;D3YUT3;D3Z722;D3Z5R8;D3YUG3;S4R223	Q9CZX8;D3YUT3;D3Z722;D3Z5R8;D3YUG3	21;16;16;15;13;8	21;16;16;15;13;8	21;16;16;15;13;8	41S ribosomal protein S19	Rps19	>sp|Q9CZX8|RS19_MOUSE 41S ribosomal protein S19 OS=Mus musculus GN=Rps19 PE=1 SV=3;>tr|D3YUT3|D3YUT3_MOUSE 41S ribosomal protein S19 (Fragment) OS=Mus musculus GN=Rps19 PE=1 SV=2;>tr|D3Z722|D3Z722_MOUSE 41S ribosomal protein S19 OS=Mus musculus GN=Rps19 PE	4933811111	5251511111	5682111111	5817511111	6146111111	6139511111	9751311111	9493111111	11114111111	11418111111	11153111111	11192111111	8411311111	8665211111	8246211111	8526711111	7376911111	7833811111	11112111111	11758111111	11918111111	11811111111	11954111111	12565111111	5661761111	1.0687e+10	8.17669e+09	11853111111	2.86184e+10	1.4442	1.10912	0.414178	4.31095e-06	0.00732038	1.03118e-07
O71373;E9QQ93	O71373;E9QQ93	47;46	47;46	47;46	Xin actin-binding repeat-containing protein 1	Xirp1	>sp|O71373|XIRP1_MOUSE Xin actin-binding repeat-containing protein 1 OS=Mus musculus GN=Xirp1 PE=1 SV=2;>tr|E9QQ93|E9QQ93_MOUSE Xin actin-binding repeat-containing protein 1 OS=Mus musculus GN=Xirp1 PE=4 SV=1	9348111111	8952411111	7249111111	7417611111	4175511111	4191211111	8991111	11527111	23714111	17468111	4642511	1	5781411111	8528611111	4567111111	4213711111	6295311111	6127811111	1	1	8874811	11697111	17418111	8852311	6.88899e+09	1.10572e+07	5.91899e+09	7.80706e+06	2.07165e+10	0.859196	0.706064	0.000376853	0.403554	0.514745	2.67507e-06
Q8BMJ2	Q8BMJ2	11	11	11	Leucine--tRNA ligase, cytoplasmic	Lars	>sp|Q8BMJ2|SYLC_MOUSE Leucine--tRNA ligase, cytoplasmic OS=Mus musculus GN=Lars PE=1 SV=2	9869211111	8718111111	9516111111	9414611111	9458711111	9656111111	7124311111	12471111111	16349111111	21369111111	16176111111	15882111111	13813111111	8488511111	8829111111	7397911111	11662111111	8871911111	17261111111	8195911111	11468111111	5557611111	6179411111	6391111111	9438811111	14895311111	9.84378e+09	9.17554e+09	3.44532e+10	1.0429	0.616002	0.266319	0.692158	0.172867	0.755053
P27659;Q9CQ19;E9PWZ3	P27659	41;3;3	41;3;3	41;3;3	61S ribosomal protein L3	Rpl3	>sp|P27659|RL3_MOUSE 61S ribosomal protein L3 OS=Mus musculus GN=Rpl3 PE=1 SV=3	8277111111	7841111111	8253211111	8322111111	11111111111	11827111111	12977111111	12249111111	19163111111	18618111111	16511111111	14877111111	8542711111	8418911111	7958911111	7937511111	8714411111	9278111111	15569111111	15324111111	11517111111	11258111111	11659111111	11441111111	9271961111	15732611111	8.47509e+09	1.27948e+10	2.96628e+10	0.914056	0.813265	0.43134	0.302984	0.189475	0.000544801
P56481	P56481	21	21	21	ATP synthase subunit beta, mitochondrial	Atp5b	>sp|P56481|ATPB_MOUSE ATP synthase subunit beta, mitochondrial OS=Mus musculus GN=Atp5b PE=1 SV=2	6739911111	7148111111	8986911111	8831311111	7828911111	8174311111	1876611111	1737111111	2653311111	2651611111	1987911111	2121511111	8613111111	8382211111	7174411111	6916611111	7134911111	7186511111	3997211111	3474811111	1311911111	1233411111	1513911111	1625311111	7.95158e+09	2.17134e+09	7567961111	2192761111	2.64879e+10	0.951756	1.00986	0.0827836	0.435558	0.974075	3.11275e-06
Q9JJ28	Q9JJ28	51	51	51	Protein flightless-1 homolog	Flii	>sp|Q9JJ28|FLII_MOUSE Protein flightless-1 homolog OS=Mus musculus GN=Flii PE=1 SV=1	14213111111	14519111111	13114111111	13157111111	11511111111	11158111111	3233311111	3597311111	4211111111	3946611111	2971911111	3166311111	9151611111	8239111111	11417111111	9815711111	8517611111	8635911111	3828511111	3649811111	1279111111	1181111111	1519311111	1438111111	1.29454e+10	3.52109e+09	9.29618e+09	2.14933e+09	3.25366e+10	0.718104	0.610415	0.0660587	0.000585344	0.0672995	1.28002e-06
P62242	P62242	16	16	16	41S ribosomal protein S8	Rps8	>sp|P62242|RS8_MOUSE 41S ribosomal protein S8 OS=Mus musculus GN=Rps8 PE=1 SV=2	6683111111	7131611111	6672611111	6659711111	8345611111	9191311111	11677111111	11435111111	17219111111	17551111111	15127111111	15762111111	9111211111	8112611111	8653411111	8634811111	8281111111	8769311111	13946111111	13681111111	11165111111	11144111111	11652111111	12124111111	7.44733e+09	1.47953e+10	8.59374e+09	1.22854e+10	3.00781e+10	1.15394	0.830363	0.408451	0.032274	0.174258	3.67744e-05
P26139;A2AIM2;F6S1V7;F6SX71	P26139	78;9;3;3	78;9;3;3	66;9;3;3	Talin-1	Tln1	>sp|P26139|TLN1_MOUSE Talin-1 OS=Mus musculus GN=Tln1 PE=1 SV=2	7416411111	6975211111	6168111111	6618811111	5412211111	5411611111	3779211111	3876111111	5541211111	5733211111	5169111111	5162811111	7713411111	7961311111	7427711111	7389411111	7473611111	7181411111	4753111111	4677711111	2961611111	3226811111	2782211111	2867911111	6.33373e+09	4.87694e+09	7.52448e+09	3.54489e+09	2.63357e+10	1.188	0.726868	0.134604	0.00723439	0.116818	1.36885e-06
Q8BFZ3	Q8BFZ3	15	3	3	Beta-actin-like protein 2	Actbl2	>sp|Q8BFZ3|ACTBL_MOUSE Beta-actin-like protein 2 OS=Mus musculus GN=Actbl2 PE=1 SV=1	6296611111	3193511111	5155111111	2188511111	6155911111	2638211111	1	21427111	213511111	1	1	1	8167811111	7892111111	2396611111	2584311111	2419611111	2195211111	1	1	1	1	13313111	21519111	4271311111	39156371	4.27594e+09	5805371	1.49658e+10	1.00108	0.148261	0.000387909	0.997429	0.403018	0.00491133
P11868;P11869	P11868;P11869	17;16	17;16	17;16	Ig gamma-1 chain C region secreted form;Ig gamma-1 chain C region, membrane-bound form	Ighg1	>sp|P11868|IGHG1_MOUSE Ig gamma-1 chain C region secreted form OS=Mus musculus GN=Ighg1 PE=1 SV=1;>sp|P11869|IGH1M_MOUSE Ig gamma-1 chain C region, membrane-bound form OS=Mus musculus GN=Ighg1 PE=1 SV=2	61112111111	58551111111	28514111111	27255111111	41936111111	41796111111	77313111111	81119111111	238111111111	251851111111	167621111111	158221111111	7231111111	7711111111	9731611111	8913711111	7296711111	6939811111	322561111111	293251111111	121211111111	116591111111	71611111111	79138111111	43194111111	1.62373e+11	7.97068e+09	1.67394e+11	2.78974e+10	0.184532	1.03092	6.00035	0.000133235	0.946572	0.00555504
P62712;Q3V1Z5;V9GWY1;D3Z2E6	P62712;Q3V1Z5;V9GWY1	28;17;14;4	28;17;14;4	28;17;14;4	41S ribosomal protein S4, X isoform;41S ribosomal protein S4	Rps4x;Rps4l;Gm15113	>sp|P62712|RS4X_MOUSE 41S ribosomal protein S4, X isoform OS=Mus musculus GN=Rps4x PE=2 SV=2;>tr|Q3V1Z5|Q3V1Z5_MOUSE Protein Rps4l OS=Mus musculus GN=Rps4l PE=2 SV=1;>tr|V9GWY1|V9GWY1_MOUSE MCG1288 OS=Mus musculus GN=mCG_1288 PE=3 SV=1	9242711111	8829211111	6551611111	7143611111	11952111111	11733111111	15455111111	13912111111	18151111111	19146111111	17615111111	16452111111	7785911111	7456411111	7911711111	7871111111	11618111111	8815611111	18897111111	19161111111	13997111111	14296111111	15835111111	16251111111	9242061111	16788611111	8.57648e+09	1.64063e+10	3.00177e+10	0.927983	0.977227	0.546554	0.564809	0.826806	3.31225e-05
P47962;D3YYV8	P47962	29;14	29;14	29;14	61S ribosomal protein L5	Rpl5	>sp|P47962|RL5_MOUSE 61S ribosomal protein L5 OS=Mus musculus GN=Rpl5 PE=1 SV=3	3176211111	2849311111	3321711111	3251811111	4677411111	4329311111	4441511111	4171211111	5499711111	4672411111	3732111111	4121411111	7937111111	7414711111	6674211111	6923311111	5918611111	6351311111	4118511111	4154811111	3541211111	3472611111	3919711111	3771311111	3600961111	4.43973e+09	6.86988e+09	3.82969e+09	2.40446e+10	1.90779	0.862597	0.159275	1.48851e-05	0.125471	2.50027e-06
P62918	P62918	24	24	24	61S ribosomal protein L8	Rpl8	>sp|P62918|RL8_MOUSE 61S ribosomal protein L8 OS=Mus musculus GN=Rpl8 PE=2 SV=2	5941711111	6634111111	6822711111	6861511111	7169611111	7384811111	15471111111	15924111111	22423111111	22433111111	18611111111	18918111111	7499211111	7331311111	6811111111	7459411111	7343211111	6766511111	18645111111	15129111111	12774111111	14611111111	12544111111	13681111111	6802411111	1.89634e+10	7.20179e+09	14564111111	2.52063e+10	1.05871	0.76801	0.577797	0.132197	0.0728261	1.21152e-05
P19324	P19324	25	25	25	Serpin H1	Serpinh1	>sp|P19324|SERPH_MOUSE Serpin H1 OS=Mus musculus GN=Serpinh1 PE=1 SV=3	4792911111	5225211111	5963911111	7158711111	8187811111	8822411111	1839311111	1998111111	3324211111	3185711111	2119911111	2242611111	7828511111	7244111111	6161911111	6313111111	6729611111	6318811111	3418311111	3643111111	1315711111	1519811111	1511811111	1381611111	6.69183e+09	2.45164e+09	6766011111	2.13173e+09	2.3681e+10	1.01109	0.869509	0.0900183	0.91961	0.641253	4.38047e-06
Q9CWF2	Q9CWF2	24	8	2	Tubulin beta-2B chain	Tubb2b	>sp|Q9CWF2|TBB2B_MOUSE Tubulin beta-2B chain OS=Mus musculus GN=Tubb2b PE=1 SV=1	6765211111	7144211111	6715411111	5851511111	5999911111	6125411111	921231111	1154611111	1441111111	1165111111	1132911111	783831111	6851111111	7195811111	5111911111	7117211111	8467611111	9831111111	1419911111	1435711111	441111111	695951111	721671111	486341111	6433611111	1099801111	7.42913e+09	8.66783e+08	2.60019e+10	1.15474	0.788127	0.0333353	0.175986	0.342116	2.08487e-06
P61255;B1ARA3;B1ARA5	P61255;B1ARA3;B1ARA5	21;18;18	21;18;18	21;18;18	61S ribosomal protein L26	Rpl26	>sp|P61255|RL26_MOUSE 61S ribosomal protein L26 OS=Mus musculus GN=Rpl26 PE=1 SV=1;>tr|B1ARA3|B1ARA3_MOUSE 61S ribosomal protein L26 (Fragment) OS=Mus musculus GN=Rpl26 PE=2 SV=1;>tr|B1ARA5|B1ARA5_MOUSE 61S ribosomal protein L26 OS=Mus musculus GN=Rpl26 PE	4227411111	4631211111	5423211111	5919711111	6781111111	6821911111	8749111111	8939511111	11797111111	11514111111	11261111111	9699311111	7143911111	7196111111	4841911111	5655111111	5111611111	5645211111	11184111111	11562111111	9647911111	8691811111	9792311111	9279411111	5.63409e+09	10326711111	5932311111	1.00263e+10	2.07631e+10	1.05293	0.970907	0.48289	0.631842	0.765045	5.61127e-05
Q8CAQ8-2;Q8CAQ8;Q8CAQ8-5;Q8CAQ8-4	Q8CAQ8-2;Q8CAQ8;Q8CAQ8-5	55;55;55;5	55;55;55;5	3;3;3;1	MICOS complex subunit Mic61	Immt	>sp|Q8CAQ8-2|IMMT_MOUSE Isoform 2 of Mitochondrial inner membrane protein OS=Mus musculus GN=Immt;>sp|Q8CAQ8|IMMT_MOUSE Mitochondrial inner membrane protein OS=Mus musculus GN=Immt PE=1 SV=1;>sp|Q8CAQ8-5|IMMT_MOUSE Isoform 5 of Mitochondrial inner membrane	8695211111	8283511111	6757911111	6844911111	5115611111	4989811111	3137811111	2911111111	2215111111	2214211111	2617711111	3111111111	7363711111	7194611111	7648911111	7216311111	8642811111	8158611111	1487811111	2411311111	4293811111	4516411111	4723111111	4699111111	6781161111	2.70118e+09	7704161111	3.68859e+09	2.69646e+10	1.13611	1.36555	0.136794	0.200588	0.203781	6.58412e-05
O71311;Q8CFK1;A2AJH3;O71311	O71311	3;1;1;1	3;1;1;1	3;1;1;1	Glycylpeptide N-tetradecanoyltransferase 1	Nmt1	>sp|O71311|NMT1_MOUSE Glycylpeptide N-tetradecanoyltransferase 1 OS=Mus musculus GN=Nmt1 PE=1 SV=1	2451411111	1587111111	2612511111	1557511111	2159611111	5291811111	513251111	438571111	1	711781111	189421111	379111111	3531111111	6911211111	4442811111	391991111	1819511111	1935911111	1	1	1	311311111	216821111	1	2.60999e+09	3.72023e+08	3172091111	8.8022e+07	1.11023e+10	1.21536	0.236604	0.00792826	0.62085	0.0316196	0.00862642
P62182;F6SVV1;J3QJZ3	P62182;F6SVV1;J3QJZ3	21;19;19	21;19;19	21;19;19	41S ribosomal protein S7	Rps7;Gm9493	>sp|P62182|RS7_MOUSE 41S ribosomal protein S7 OS=Mus musculus GN=Rps7 PE=2 SV=1;>tr|F6SVV1|F6SVV1_MOUSE Protein Gm9493 OS=Mus musculus GN=Gm9493 PE=4 SV=1;>tr|J3QJZ3|J3QJZ3_MOUSE MCG116165 OS=Mus musculus GN=Gm6472 PE=4 SV=1	3687811111	3981811111	4831511111	5114111111	6258511111	6265411111	3815111111	3867911111	3141111111	3154611111	2958611111	2683111111	6411211111	6829211111	7143911111	6575411111	7521111111	7866811111	3446111111	2753311111	3551911111	3186911111	4197111111	4481111111	5.02319e+09	3.27008e+09	7.05794e+09	3.60274e+09	2.47028e+10	1.40507	1.10173	0.145844	0.00231266	0.477991	1.68195e-06
P62281	P62281	19	19	19	41S ribosomal protein S11	Rps11	>sp|P62281|RS11_MOUSE 41S ribosomal protein S11 OS=Mus musculus GN=Rps11 PE=1 SV=3	6645211111	6941211111	4521211111	5411611111	7777511111	7615211111	11521111111	12169111111	16158111111	14192111111	13832111111	12783111111	6612911111	6817911111	5572711111	5923111111	5665411111	5714411111	13371111111	12638111111	12111111111	11861111111	11441111111	11485111111	6.48533e+09	13442611111	6.05108e+09	1.21513e+10	2.11788e+10	0.933041	0.903937	0.573748	0.460466	0.199044	1.51243e-08
P62911	P62911	11	11	11	61S ribosomal protein L31	Rpl31	>sp|P62911|RL31_MOUSE 61S ribosomal protein L31 OS=Mus musculus GN=Rpl31 PE=1 SV=1	4327611111	4512711111	4565811111	4321711111	4394811111	4559911111	6781411111	8653411111	9318411111	8611111111	8715411111	7869911111	6994811111	6727311111	5982311111	7113311111	6849211111	7296211111	11162111111	8971111111	5773411111	5644111111	6811111111	5913411111	4.44709e+09	8.32494e+09	6.82719e+09	7379211111	2.38952e+10	1.5352	0.886398	0.308816	2.26481e-07	0.464125	0.566075
P11837	P11837	13	13	13	Ig kappa chain C region		>sp|P11837|IGKC_MOUSE Ig kappa chain C region OS=Mus musculus PE=1 SV=1	27934111111	27324111111	18981111111	19882111111	26411111111	28197111111	54521111111	54597111111	121151111111	128931111111	98491111111	119811111111	7126411111	6651611111	9831811111	11371111111	7593611111	7618311111	111261111111	111871111111	51411111111	53754111111	46666111111	46192111111	2.47883e+10	9.62504e+10	8.36548e+09	70192611111	2.92792e+10	0.337477	0.729271	2.39736	5.21594e-06	0.370391	0.000842507
Q61792;A2A6G9;A2A6H1;A2A6G7;A2A6G8;A2A6G6;A2A6H1;A2A6G5;E9Q1N6;A2A6G4	Q61792;A2A6G9;A2A6H1;A2A6G7;A2A6G8;A2A6G6	14;13;13;11;11;9;6;6;6;2	14;13;13;11;11;9;6;6;6;2	13;12;12;11;11;8;6;5;5;1	LIM and SH3 domain protein 1	Lasp1	>sp|Q61792|LASP1_MOUSE LIM and SH3 domain protein 1 OS=Mus musculus GN=Lasp1 PE=1 SV=1;>tr|A2A6G9|A2A6G9_MOUSE LIM and SH3 domain protein 1 (Fragment) OS=Mus musculus GN=Lasp1 PE=1 SV=1;>tr|A2A6H1|A2A6H1_MOUSE LIM and SH3 domain protein 1 (Fragment) OS=Mus	881811111	928871111	1374411111	1441511111	1593811111	1637811111	1423311111	1431311111	1933811111	1927811111	1319411111	1156811111	5799811111	6594411111	4551111111	4929111111	4229111111	4457711111	2811111111	2611311111	876121111	821511111	878341111	813171111	1.3097e+09	1.53208e+09	5.09354e+09	1.46859e+09	1.78274e+10	3.88908	0.958564	0.0823785	2.54571e-06	0.892208	5.61916e-05
P62751;D3Z1D6;D3YU45;D3YU46;D3YTY6	P62751;D3Z1D6;D3YU45;D3YU46	16;14;12;9;2	16;14;12;9;2	16;14;12;9;2	61S ribosomal protein L23a	Rpl23a	>sp|P62751|RL23A_MOUSE 61S ribosomal protein L23a OS=Mus musculus GN=Rpl23a PE=1 SV=1;>tr|D3Z1D6|D3Z1D6_MOUSE Uncharacterized protein OS=Mus musculus GN=Gm11335 PE=3 SV=1;>tr|D3YU45|D3YU45_MOUSE Uncharacterized protein OS=Mus musculus GN=Gm3941 PE=3 SV=1;>	5128111111	5517511111	5883111111	5657111111	7136311111	6945911111	6276411111	6298911111	7714211111	7395311111	7142111111	6574311111	6423111111	6486711111	5973211111	6155111111	5976711111	6229111111	6936111111	6934111111	7914911111	7782911111	7631411111	7551211111	6.04468e+09	6900211111	6.20733e+09	7.45844e+09	2.17256e+10	1.02691	1.0809	0.343301	0.645753	0.00363074	7.53642e-05
Q9CQV8;A2A5N1	Q9CQV8;A2A5N1	27;21	15;12	2;2	14-3-3 protein beta/alpha;14-3-3 protein beta/alpha, N-terminally processed	Ywhab	>sp|Q9CQV8|1433B_MOUSE 14-3-3 protein beta/alpha OS=Mus musculus GN=Ywhab PE=1 SV=3;>tr|A2A5N1|A2A5N1_MOUSE 14-3-3 protein beta/alpha (Fragment) OS=Mus musculus GN=Ywhab PE=1 SV=1	311941111	194451111	181821111	295941111	382741111	338441111	181921111	192211111	247741111	239141111	199911111	161131111	6886111111	6476911111	6124111111	6133111111	5115811111	4418411111	49191111111	47818111111	18464111111	18121111111	15573111111	16359111111	2.84223e+08	203676111	5.85908e+09	2.75878e+10	2.05068e+10	20.6144	135.449	1.3453	3.91186e-08	0.00911525	0.00841005
P18761;F8WGL3	P18761;F8WGL3	17;16	17;16	13;12	Cofilin-1	Cfl1	>sp|P18761|COF1_MOUSE Cofilin-1 OS=Mus musculus GN=Cfl1 PE=1 SV=3;>tr|F8WGL3|F8WGL3_MOUSE Cofilin-1 OS=Mus musculus GN=Cfl1 PE=1 SV=1	3855611111	3487211111	4895711111	4721511111	5239711111	5161911111	4218511111	3862311111	6274711111	6189811111	5867111111	5795811111	6672511111	6381611111	8255511111	7459611111	6941811111	6973611111	8226111111	9271111111	3214611111	3116111111	2461111111	2768511111	4.56028e+09	5.36804e+09	7114111111	4.84293e+09	2.48994e+10	1.56002	0.902177	0.1945	8.07973e-05	0.765305	0.105509
P14216	P14216	17	17	17	41S ribosomal protein SA	Rpsa	>sp|P14216|RSSA_MOUSE 41S ribosomal protein SA OS=Mus musculus GN=Rpsa PE=1 SV=4	812311111	941411111	867791111	947511111	1641111111	1913111111	2734511111	2211311111	3978311111	3569911111	2311711111	1947411111	6346111111	6316911111	3851111111	3779111111	4576511111	4143611111	4116211111	4111911111	1824111111	1972211111	2131211111	1687411111	1.18721e+09	2.79219e+09	4835561111	2640511111	1.69245e+10	4.07305	0.945676	0.156017	3.81553e-05	0.824747	0.00880125
A2AVJ7;Q99PL5;Q99PL5-3;Q99PL5-2;Q99PL5-4;Q99PL5-6;Q99PL5-5;Q99PL5-7;Q99PL5-8;Q99PL5-9;Q99PL5-11;Q99PL5-11;Q99PL5-12	A2AVJ7;Q99PL5	95;94;23;23;22;18;18;17;16;12;11;11;7	95;94;23;23;22;18;18;17;16;12;11;11;7	95;94;23;23;22;18;18;17;16;12;11;11;7	Ribosome-binding protein 1	Rrbp1	>tr|A2AVJ7|A2AVJ7_MOUSE Ribosome-binding protein 1 OS=Mus musculus GN=Rrbp1 PE=1 SV=1;>sp|Q99PL5|RRBP1_MOUSE Ribosome-binding protein 1 OS=Mus musculus GN=Rrbp1 PE=1 SV=2	3631211111	3252611111	3371711111	3793111111	5513611111	5511111111	16277111111	16394111111	7181111111	6994111111	15361111111	15123111111	6516111111	6239111111	6152111111	6271611111	5174811111	5589111111	5274511111	5244611111	19128111111	17856111111	11547111111	11212111111	4.17889e+09	1.28884e+10	5.99048e+09	1.17104e+10	2.09667e+10	1.43351	0.908599	0.558526	0.00343205	0.790036	0.0405628
Q9CR57	Q9CR57	13	13	13	61S ribosomal protein L14	Rpl14	>sp|Q9CR57|RL14_MOUSE 61S ribosomal protein L14 OS=Mus musculus GN=Rpl14 PE=1 SV=3	3217411111	3188111111	4575711111	4698111111	4991111111	4936911111	4981311111	5117411111	6118111111	5536111111	6533411111	6469111111	5769411111	6139711111	3712111111	4155811111	4362911111	4575411111	5878711111	5641411111	4751811111	4281311111	4317311111	4479511111	4.26789e+09	5.79258e+09	4.78589e+09	4.89168e+09	1.67506e+10	1.12137	0.844473	0.292029	0.342136	0.151743	0.83108
P43276	P43276	26	18	18	Histone H1.5	Hist1h1b	>sp|P43276|H15_MOUSE Histone H1.5 OS=Mus musculus GN=Hist1h1b PE=1 SV=2	7156311111	7142111111	9116811111	8275311111	17326111111	18134111111	26494111111	24163111111	14461111111	13911111111	17414111111	18125111111	5991711111	5912911111	4391511111	4787711111	3496211111	3899711111	12625111111	11379111111	33441111111	35651111111	31328111111	28455111111	1.11918e+10	1.90948e+10	4.74663e+09	2.54799e+10	1.66132e+10	0.424117	1.33439	1.53372	0.0128959	0.366997	0.000818574
E9QN52	E9QN52	23	22	1		Lrrfip2	>tr|E9QN52|E9QN52_MOUSE Leucine-rich repeat flightless-interacting protein 2 OS=Mus musculus GN=Lrrfip2 PE=1 SV=1	5915211111	5729811111	6453611111	6333511111	4296111111	4492811111	693541111	591511111	515321111	517991111	218111111	225111111	5932511111	5892311111	7916111111	7431211111	5159111111	5284611111	76761111	73872111	51592111	28286111	31662111	31548111	5.53684e+09	4.60264e+08	6269311111	48953611	2.19426e+10	1.13229	0.10636	0.00223099	0.250269	0.00245905	1.07261e-07
A2A547;P84199	A2A547;P84199	21;21	21;21	21;21	Ribosomal protein L19;61S ribosomal protein L19	Rpl19	>tr|A2A547|A2A547_MOUSE Ribosomal protein L19 OS=Mus musculus GN=Rpl19 PE=3 SV=1;>sp|P84199|RL19_MOUSE 61S ribosomal protein L19 OS=Mus musculus GN=Rpl19 PE=1 SV=1	4119111111	4768111111	4599511111	5243811111	4861211111	5162511111	7391611111	7261711111	11646111111	11176111111	8973511111	8963311111	6565511111	5879911111	5645711111	5317211111	4696311111	5294311111	11369111111	9321411111	6856311111	7129711111	7485511111	6765711111	4.79238e+09	9.23539e+09	5.56649e+09	8.15463e+09	1.94827e+10	1.16153	0.882976	0.418557	0.0304252	0.477183	0.00844275
Q6ZWN5;F7CJS8;D3YWH9;Q9CXW7;D3Z673;D3YUV6	Q6ZWN5;F7CJS8;D3YWH9;Q9CXW7	27;19;19;19;6;4	27;19;19;19;6;4	27;19;19;19;6;4	41S ribosomal protein S9	Rps9	>sp|Q6ZWN5|RS9_MOUSE 41S ribosomal protein S9 OS=Mus musculus GN=Rps9 PE=1 SV=3;>tr|F7CJS8|F7CJS8_MOUSE 41S ribosomal protein S9 (Fragment) OS=Mus musculus GN=Rps9 PE=1 SV=1;>tr|D3YWH9|D3YWH9_MOUSE 41S ribosomal protein S9 OS=Mus musculus GN=Rps9 PE=1 SV=1	5356811111	5825111111	5192511111	5448111111	5327111111	5661211111	5148611111	5163511111	7461311111	7375511111	7944411111	7349111111	5683711111	5871311111	5431811111	5641811111	7353311111	6916411111	8125111111	6821811111	4439111111	5118311111	7175111111	6923611111	5.46848e+09	6740411111	6.14973e+09	6.43384e+09	2.1524e+10	1.12458	0.954518	0.298914	0.0697767	0.755484	0.670589
Q6IRU2	Q6IRU2	34	26	26	Tropomyosin alpha-4 chain	Tpm4	>sp|Q6IRU2|TPM4_MOUSE Tropomyosin alpha-4 chain OS=Mus musculus GN=Tpm4 PE=2 SV=3	2566411111	2313211111	2963511111	3249311111	2519111111	2631211111	1431111111	1415511111	1961611111	2151311111	1517811111	1426611111	6415411111	5767111111	6481111111	6175311111	5764311111	5861511111	1711311111	1722711111	832841111	847441111	758281111	712521111	2.70713e+09	1650661111	6077461111	1.09752e+09	2.12711e+10	2.24498	0.664896	0.0515966	7.57189e-09	0.107778	1.34749e-09
P25444;L7N241;D3YVC1;J3QMG5;D3YWJ3;J3QM94;E9Q1N8;F6YTZ4;L7N453;D3Z536	P25444;L7N241;D3YVC1;J3QMG5;D3YWJ3;J3QM94;E9Q1N8;F6YTZ4;L7N453;D3Z536	16;15;13;13;13;11;11;11;8;8	16;15;13;13;13;11;11;11;8;8	16;15;13;13;13;11;11;11;8;8	41S ribosomal protein S2	Rps2;Gm5786;Gm18125;Gm6576;Gm8225	>sp|P25444|RS2_MOUSE 41S ribosomal protein S2 OS=Mus musculus GN=Rps2 PE=2 SV=3;>tr|L7N241|L7N241_MOUSE Protein Gm6139 OS=Mus musculus GN=Gm6139 PE=3 SV=1;>tr|D3YVC1|D3YVC1_MOUSE 41S ribosomal protein S2 (Fragment) OS=Mus musculus GN=Rps2 PE=3 SV=1;>tr|J3Q	5165911111	5141911111	3554211111	3592711111	5361511111	6311811111	5498411111	4366411111	7712511111	6216211111	6467511111	6316611111	4443811111	5741111111	4812611111	4499811111	6113111111	5347111111	7113311111	6368711111	4811311111	5584511111	5845311111	6115411111	4.85468e+09	6.09628e+09	5.15959e+09	5.97309e+09	1.80586e+10	1.06281	0.979794	0.330762	0.572518	0.871747	0.0827942
P71271;Q5SWV3;A8Y5C3	P71271;Q5SWV3	21;11;5	21;11;5	21;11;5	PDZ and LIM domain protein 4	Pdlim4	>sp|P71271|PDLI4_MOUSE PDZ and LIM domain protein 4 OS=Mus musculus GN=Pdlim4 PE=1 SV=3;>tr|Q5SWV3|Q5SWV3_MOUSE PDZ and LIM domain protein 4 OS=Mus musculus GN=Pdlim4 PE=1 SV=1	3813811111	3827511111	2961711111	2811511111	2486811111	2591511111	118481111	176371111	75351111	78564111	91551111	51176111	4951311111	5665111111	4934111111	4943311111	3971911111	4527711111	124891111	118771111	157831111	146131111	96471111	112281111	3.08214e+09	9.85824e+07	4.83224e+09	1.26063e+08	1.69129e+10	1.56782	1.27875	0.00745367	0.000374892	0.258608	1.6084e-09
E9QAZ2;Q9CZM2;E9Q1X1;B8JKK2	E9QAZ2;Q9CZM2;E9Q1X1	19;19;11;8	19;19;11;8	19;19;11;8	Ribosomal protein L15;61S ribosomal protein L15	Gm11121;Rpl15	>tr|E9QAZ2|E9QAZ2_MOUSE Ribosomal protein L15 OS=Mus musculus GN=Gm11121 PE=3 SV=1;>sp|Q9CZM2|RL15_MOUSE 61S ribosomal protein L15 OS=Mus musculus GN=Rpl15 PE=2 SV=4;>tr|E9Q1X1|E9Q1X1_MOUSE Ribosomal protein L15 OS=Mus musculus GN=Gm8421 PE=3 SV=1	5794611111	5239311111	4679111111	4811311111	6417811111	6821711111	7855811111	8312511111	11236111111	9819411111	9319811111	11282111111	6188411111	5642311111	4158211111	4593111111	4864411111	4928111111	12111111111	11911111111	8219711111	8355111111	8226711111	9271211111	5627311111	9.63763e+09	5.06243e+09	9.68249e+09	1.77185e+10	0.899618	1.00466	0.546463	0.2526	0.972944	0.000200092
P35981;G3UZK4;G3UZJ6;G3UX28;G3UYV6	P35981;G3UZK4;G3UZJ6	16;11;9;5;4	16;11;9;5;4	16;11;9;5;4	61S ribosomal protein L18	Rpl18	>sp|P35981|RL18_MOUSE 61S ribosomal protein L18 OS=Mus musculus GN=Rpl18 PE=2 SV=3;>tr|G3UZK4|G3UZK4_MOUSE 61S ribosomal protein L18 OS=Mus musculus GN=Rpl18 PE=4 SV=1;>tr|G3UZJ6|G3UZJ6_MOUSE 61S ribosomal protein L18 (Fragment) OS=Mus musculus GN=Rpl18 PE	5638611111	6115311111	5759911111	5758111111	7581311111	7662111111	11236111111	11671111111	14465111111	14464111111	12612111111	12518111111	5111111111	5621311111	6898111111	6881811111	7211411111	7243611111	12497111111	12166111111	8992611111	9587111111	11125111111	11975111111	6.41923e+09	1.28278e+10	6494561111	1.10572e+10	2.2731e+10	1.01174	0.861973	0.486438	0.890475	0.18238	6.62334e-05
Q6ZWV3;I7HLV2;P86148;F6RUE1	Q6ZWV3;I7HLV2;P86148	21;19;17;8	21;19;17;8	21;19;17;8	61S ribosomal protein L11;61S ribosomal protein L11-like	Rpl11;Rpl11l	>sp|Q6ZWV3|RL11_MOUSE 61S ribosomal protein L11 OS=Mus musculus GN=Rpl11 PE=1 SV=3;>tr|I7HLV2|I7HLV2_MOUSE 61S ribosomal protein L11 (Fragment) OS=Mus musculus GN=Rpl11 PE=4 SV=1;>sp|P86148|RL11L_MOUSE 61S ribosomal protein L11-like OS=Mus musculus GN=Rpl1	5756111111	4285411111	5583111111	5589411111	6765811111	6468411111	5257111111	4394411111	6357511111	7182111111	6217911111	6232811111	6631911111	5532811111	5161211111	4298111111	6198711111	5625911111	7817811111	7167611111	6119211111	5477211111	7248911111	6483211111	5.74138e+09	5940311111	5.57478e+09	6.71899e+09	1.95117e+10	0.970983	1.13108	0.344357	0.73836	0.316551	0.0388948
P41115;F6Z1X1	P41115	19;6	19;6	19;6	61S ribosomal protein L28	Rpl28	>sp|P41115|RL28_MOUSE 61S ribosomal protein L28 OS=Mus musculus GN=Rpl28 PE=1 SV=2	3979411111	3892911111	3921311111	4113711111	5614911111	5847211111	8113511111	7443211111	9188311111	8771911111	9174811111	8418211111	5236311111	5527811111	4431311111	4311711111	3686611111	4141411111	9195911111	9138311111	6561311111	6147311111	5922111111	5971611111	4.56158e+09	8.51833e+09	4555861111	7.15609e+09	1.59455e+10	0.998747	0.840082	0.448784	0.990493	0.182571	0.0040924
Q6ZWV7;G3UWD7;F6XS56;E9Q191	Q6ZWV7;G3UWD7	8;5;2;1	8;5;2;1	8;5;2;1	61S ribosomal protein L35	Rpl35;Gm11269	>sp|Q6ZWV7|RL35_MOUSE 61S ribosomal protein L35 OS=Mus musculus GN=Rpl35 PE=2 SV=1;>tr|G3UWD7|G3UWD7_MOUSE MCG123152 OS=Mus musculus GN=Gm11269 PE=3 SV=1	5355311111	6117811111	3814711111	4191311111	5825311111	4848311111	6671111111	6495111111	7633911111	7714611111	5981111111	5834411111	6939111111	5328711111	6283511111	5911211111	5126411111	5846711111	9489911111	8529911111	7291111111	8246711111	9286211111	11159111111	5025461111	6721711111	5.90594e+09	9.00049e+09	2.06708e+10	1.1752	1.33902	0.435421	0.0833933	0.0403292	0.000433682
P62311	P62311	16	16	16	41S ribosomal protein S13	Rps13	>sp|P62311|RS13_MOUSE 41S ribosomal protein S13 OS=Mus musculus GN=Rps13 PE=1 SV=2	6919311111	5273411111	5211711111	5637611111	6232311111	6279111111	4541411111	4546311111	5251111111	5526211111	4695211111	4772811111	5652311111	5321511111	6231811111	5794911111	6117911111	5833311111	4648411111	4765211111	3931711111	3379311111	5651411111	4831911111	5.92558e+09	4.88884e+09	5.82529e+09	4534661111	2.03885e+10	0.983076	0.927553	0.222412	0.747752	0.483403	0.00405816
B1AYU7;Q8C5N3-2;Q8C5N3;A2AK44;A2AK42;B1AYU4	B1AYU7;Q8C5N3-2;Q8C5N3;A2AK44;A2AK42	3;3;3;2;2;1	3;3;3;2;2;1	3;3;3;2;2;1	Pre-mRNA-splicing factor CWC22 homolog	Cwc22;Gm13695;Gm13697	>tr|B1AYU7|B1AYU7_MOUSE Pre-mRNA-splicing factor CWC22 homolog OS=Mus musculus GN=Cwc22 PE=1 SV=1;>sp|Q8C5N3-2|CWC22_MOUSE Isoform 2 of Pre-mRNA-splicing factor CWC22 homolog OS=Mus musculus GN=Cwc22;>sp|Q8C5N3|CWC22_MOUSE Pre-mRNA-splicing factor CWC22 ho	17499111	19152111	1	1	17448111	1	31537111	31253111	27613111	21778111	25158111	27791111	1	5294811111	1	1	1	1	1	8836111	36664111	31543111	29395111	49271111	9016556	2.75218e+07	8.82469e+08	2.59516e+07	3.08864e+09	97.872	0.942948	0.00840227	0.345629	0.859787	0.354658
E9Q616;G5E8K8	E9Q616	146;3	146;3	146;3		Ahnak	>tr|E9Q616|E9Q616_MOUSE Protein Ahnak OS=Mus musculus GN=Ahnak PE=1 SV=1	1611211111	1871911111	2237611111	2398311111	3371611111	3441311111	8198511111	7594711111	3851911111	4114111111	7519511111	7738411111	5656811111	5261311111	4818411111	4543211111	4658711111	4164211111	4478511111	5117211111	17263111111	17784111111	14618111111	14451111111	2488661111	6502861111	4.85044e+09	12285361111	1.69766e+10	1.94902	1.88922	0.723666	9.93426e-05	0.117721	0.0123645
P11276	P11276	43	43	43	Fibronectin;Anastellin	Fn1	>sp|P11276|FINC_MOUSE Fibronectin OS=Mus musculus GN=Fn1 PE=1 SV=4	9941711111	11186111111	11347111111	11152111111	25197111111	25811111111	22737111111	21623111111	6814311111	7461111111	12342111111	13153111111	5533811111	5221611111	5391911111	5143711111	3111411111	2971411111	4811811111	5414211111	8268211111	8275511111	14169111111	14144111111	1.57725e+10	14021811111	4562311111	9.18049e+09	1.59681e+10	0.289257	0.65473	0.574928	0.00493306	0.266847	0.024541
Q9CQM8;O19167	Q9CQM8;O19167	19;17	19;17	19;17	61S ribosomal protein L21	Rpl21	>tr|Q9CQM8|Q9CQM8_MOUSE 61S ribosomal protein L21 OS=Mus musculus GN=Rpl21 PE=2 SV=1;>sp|O19167|RL21_MOUSE 61S ribosomal protein L21 OS=Mus musculus GN=Rpl21 PE=2 SV=3	4837111111	4463411111	3816411111	4176811111	4937611111	4785411111	7914111111	8864911111	11255111111	11341111111	11727111111	11373111111	5176411111	5184611111	6487511111	4977211111	5222711111	5242911111	11842111111	8947111111	6919311111	6813111111	6963911111	7424211111	4.50279e+09	1.04126e+10	5.38189e+09	8.15163e+09	1.88366e+10	1.19523	0.782864	0.432754	0.0119884	0.177591	0.0078883
Q3TB14;H3BIZ7;Q8BIE6;Q8BIE6-2;H3BJN6;H3BL79	Q3TB14;H3BIZ7;Q8BIE6;Q8BIE6-2	3;3;3;3;1;1	3;3;3;3;1;1	3;3;3;3;1;1	FERM domain-containing protein 4A	Frmd4a	>tr|Q3TB14|Q3TB14_MOUSE FERM domain-containing protein 4A OS=Mus musculus GN=Frmd4a PE=1 SV=1;>tr|H3BIZ7|H3BIZ7_MOUSE FERM domain-containing protein 4A OS=Mus musculus GN=Frmd4a PE=1 SV=1;>sp|Q8BIE6|FRM4A_MOUSE FERM domain-containing protein 4A OS=Mus musc	2183311111	2643711111	1	1	3785711111	2878711111	1	1	1	1	1	1	2661411111	5117711111	4159711111	4112711111	2119711111	1912911111	1	1	1	1	1	276151111	1915240741	1	3347361111	46025186	1.17158e+10	1.74775	46025186	0.00392848	0.116039	0.363217	0.000100146
Q9DB21;F6XVM5;F7D3P8	Q9DB21	17;7;5	17;7;5	17;7;5	ATP synthase subunit O, mitochondrial	Atp5o	>sp|Q9DB21|ATPO_MOUSE ATP synthase subunit O, mitochondrial OS=Mus musculus GN=Atp5o PE=1 SV=1	5816711111	6119811111	5811311111	5569511111	6156211111	6144911111	1817911111	1948711111	2883211111	3151911111	2181611111	1781311111	4411111111	4997911111	5211911111	5563311111	5851611111	6131211111	3452211111	3429611111	1871711111	1758811111	2159311111	1749311111	5936411111	2294111111	5.36118e+09	2.40349e+09	1.87641e+10	0.903101	1.04768	0.12809	0.0606307	0.838185	3.47006e-05
P62918;D3YV43	P62918;D3YV43	28;21	28;21	28;21	41S ribosomal protein S3	Rps3	>sp|P62918|RS3_MOUSE 41S ribosomal protein S3 OS=Mus musculus GN=Rps3 PE=1 SV=1;>tr|D3YV43|D3YV43_MOUSE 41S ribosomal protein S3 OS=Mus musculus GN=Rps3 PE=1 SV=1	3772711111	3611111111	3495711111	3766511111	4165611111	4216811111	4951811111	4313511111	7566111111	6713711111	6514711111	6411511111	4868711111	4899311111	4161611111	4246111111	4478211111	4674611111	7998611111	7216911111	5129111111	4872711111	5521911111	5529211111	3.83808e+09	6078561111	4554761111	6.04474e+09	1.59417e+10	1.18673	0.994437	0.379179	0.00214086	0.973802	0.0184503
F6YVP7;P62271;S4R1N6	F6YVP7;P62271;S4R1N6	22;22;17	22;22;17	22;22;17	41S ribosomal protein S18	Gm11261;Rps18	>tr|F6YVP7|F6YVP7_MOUSE Uncharacterized protein OS=Mus musculus GN=Gm11261 PE=3 SV=2;>sp|P62271|RS18_MOUSE 41S ribosomal protein S18 OS=Mus musculus GN=Rps18 PE=1 SV=3;>tr|S4R1N6|S4R1N6_MOUSE 41S ribosomal protein S18 OS=Mus musculus GN=Rps18 PE=3 SV=1	4911111111	5246611111	4168111111	4469111111	5366911111	5174111111	6499811111	6234411111	8699711111	8426611111	6919111111	6529611111	5221611111	4881411111	4287111111	4119511111	5676811111	4795211111	8979311111	8537911111	6955411111	7113311111	9614111111	9467911111	4.88933e+09	7218211111	4.83028e+09	8444661111	1.6906e+10	0.987923	1.16991	0.499508	0.850811	0.221	4.50574e-05
Q91YE8-2;Q91YE8	Q91YE8-2;Q91YE8	31;31	31;31	2;2	Synaptopodin-2	Synpo2	>sp|Q91YE8-2|SYNP2_MOUSE Isoform 2 of Synaptopodin-2 OS=Mus musculus GN=Synpo2;>sp|Q91YE8|SYNP2_MOUSE Synaptopodin-2 OS=Mus musculus GN=Synpo2 PE=1 SV=2	11582111111	11135111111	7435711111	6957811111	4217311111	1931911111	4598711	5222411	14613111	7153611	1	1	2364311111	4819611111	1885111111	2112911111	2294211111	2438811111	1	8227911	8316611	1	9151111	4851811	7.20999e+09	5264641	2.65249e+09	5091241	9.28373e+09	0.367891	0.967063	0.000548405	0.0175635	0.952295	0.000131474
P11631;F6XWB2	P11631	9;2	9;2	9;2	Ig kappa chain V-II region 26-11		>sp|P11631|KV2A7_MOUSE Ig kappa chain V-II region 26-11 OS=Mus musculus PE=1 SV=1	36943111111	35141111111	17839111111	17782111111	14384111111	15562111111	19658111111	12579111111	139281111111	143631111111	91518111111	88742111111	4725911111	4751811111	5874111111	6898511111	5581311111	6141911111	316821111111	238531111111	86348111111	81827111111	51338111111	48226111111	2.29419e+10	8.25683e+10	5662261111	1.37182e+11	1.98179e+10	0.246808	1.66144	6.92212	0.00209027	0.446727	0.0169797
Q5XJF6;P53126;D6RE43	Q5XJF6;P53126	15;15;6	15;15;6	15;15;6	Ribosomal protein;61S ribosomal protein L11a	Rpl11a	>tr|Q5XJF6|Q5XJF6_MOUSE Ribosomal protein OS=Mus musculus GN=Rpl11a PE=1 SV=1;>sp|P53126|RL11A_MOUSE 61S ribosomal protein L11a OS=Mus musculus GN=Rpl11a PE=1 SV=3	7848711111	7579511111	6426111111	7113311111	7511311111	7791111111	5574111111	5914911111	7186511111	7218111111	6965311111	6777911111	5319211111	4565911111	6141311111	6166811111	6623211111	6111811111	6191911111	6161711111	5329611111	5251511111	6167311111	5746611111	7.37834e+09	6.60614e+09	5.82138e+09	5808111111	2.03748e+10	0.788982	0.879198	0.285063	0.0019514	0.124995	0.970693
E9Q7Q3;D3Z6I8;D3YVR1	E9Q7Q3;D3Z6I8	44;41;12	9;9;1	1;1;1		Tpm3	>tr|E9Q7Q3|E9Q7Q3_MOUSE Tropomyosin alpha-3 chain OS=Mus musculus GN=Tpm3 PE=2 SV=1;>tr|D3Z6I8|D3Z6I8_MOUSE Tropomyosin alpha-3 chain OS=Mus musculus GN=Tpm3 PE=2 SV=1	1691611111	1892611111	1893111111	1925611111	1942811111	1911211111	1324211111	1487611111	2116711111	1931811111	1228111111	1517211111	4681311111	4544511111	6134411111	6296211111	5325911111	5169911111	2612311111	2335611111	1211611111	1258111111	1119611111	1123711111	1876161111	1.60094e+09	5358711111	1610161111	1.87555e+10	2.85621	1.00576	0.0858501	3.86438e-07	0.980387	3.24117e-06
Q9D1E1-2;Q9D1E1;B8JK33;B8JK32;F6W322;F7C9U3;G3X924;Q91VC4	Q9D1E1-2;Q9D1E1;B8JK33;B8JK32	51;51;51;51;11;3;1;1	51;51;51;51;11;3;1;1	51;51;51;51;11;3;1;1	Heterogeneous nuclear ribonucleoprotein M	Hnrnpm	>sp|Q9D1E1-2|HNRPM_MOUSE Isoform 2 of Heterogeneous nuclear ribonucleoprotein M OS=Mus musculus GN=Hnrnpm;>sp|Q9D1E1|HNRPM_MOUSE Heterogeneous nuclear ribonucleoprotein M OS=Mus musculus GN=Hnrnpm PE=1 SV=3;>tr|B8JK33|B8JK33_MOUSE Heterogeneous nuclear rib	4551811111	4265811111	5115111111	4415611111	7585911111	6833111111	13825111111	14184111111	5693211111	5943511111	11947111111	12182111111	4127611111	4498111111	3537311111	3942111111	3389111111	3786111111	6615211111	6825511111	17115111111	17278111111	15959111111	15194111111	5.46123e+09	1.06292e+10	3880061111	1.31645e+10	1.35802e+10	0.710474	1.23853	0.96939	0.0243112	0.492277	0.00116323
P14612-2;P14612;P14612-3;D3YZ16	P14612-2;P14612;P14612-3;D3YZ16	14;14;13;11	14;14;13;11	14;14;13;11	Heat shock protein beta-1	Hspb1	>sp|P14612-2|HSPB1_MOUSE Isoform B of Heat shock protein beta-1 OS=Mus musculus GN=Hspb1;>sp|P14612|HSPB1_MOUSE Heat shock protein beta-1 OS=Mus musculus GN=Hspb1 PE=1 SV=3;>sp|P14612-3|HSPB1_MOUSE Isoform C of Heat shock protein beta-1 OS=Mus musculus GN=	1441411111	1554111111	1725811111	1733311111	2189711111	2333811111	721181111	618981111	627461111	655111111	734791111	717191111	4824711111	4411211111	4717111111	4878611111	4162411111	3713811111	885851111	916961111	343171111	367191111	439691111	424461111	1.82969e+09	6.79119e+08	4451311111	5.62888e+08	1.55796e+10	2.43282	0.828849	0.0361298	5.70929e-07	0.344009	5.4394e-09
P52481;E9Q519;G3X925;P53657	P52481	42;2;2;2	42;2;2;2	3;1;1;1	Pyruvate kinase PKM	Pkm	>sp|P52481|KPYM_MOUSE Pyruvate kinase PKM OS=Mus musculus GN=Pkm PE=1 SV=4	2799111111	2744411111	3386211111	3625611111	5418111111	5577711111	9117711111	9515511111	18199111111	18234111111	13386111111	13343111111	4438111111	4353111111	2981611111	2939211111	2311711111	2438711111	13284111111	12416111111	6419311111	6464111111	4771911111	4375911111	3.92519e+09	13632611111	3.24374e+09	7.95524e+09	1.13531e+10	0.826391	0.583545	0.700711	0.312941	0.113977	0.0163204
Q5RKN9;P47753	Q5RKN9;P47753	16;16	12;12	12;12	F-actin-capping protein subunit alpha-1	Capza1	>tr|Q5RKN9|Q5RKN9_MOUSE Capping protein (Actin filament) muscle Z-line, alpha 1 OS=Mus musculus GN=Capza1 PE=1 SV=1;>sp|P47753|CAZA1_MOUSE F-actin-capping protein subunit alpha-1 OS=Mus musculus GN=Capza1 PE=1 SV=4	4488111111	5192811111	5481511111	5254511111	2236111111	2237511111	173241111	1	57129111	87171111	1	191261111	3389911111	4343111111	5538611111	5418911111	4658311111	4167111111	211811111	51315111	91317111	54515111	126561111	92588111	4.14843e+09	8.48004e+07	4.58599e+09	104684611	1.6051e+10	1.10548	1.23448	0.00652201	0.547065	0.555419	9.35481e-08
P61358;A2A4Q1;E9PV49	P61358;A2A4Q1	12;6;3	12;6;3	12;6;3	61S ribosomal protein L27	Rpl27	>sp|P61358|RL27_MOUSE 61S ribosomal protein L27 OS=Mus musculus GN=Rpl27 PE=1 SV=2;>tr|A2A4Q1|A2A4Q1_MOUSE 61S ribosomal protein L27 (Fragment) OS=Mus musculus GN=Rpl27 PE=3 SV=1	3837311111	4158311111	4585311111	4837411111	4637511111	4954311111	9119211111	8473511111	9735311111	9657911111	9288911111	8918511111	4121911111	4342511111	3471811111	3598411111	3721611111	4216111111	8336711111	7867511111	9985511111	11527111111	9571611111	9552711111	4.50169e+09	9.19889e+09	3912061111	9.47353e+09	1.36922e+10	0.86902	1.02986	0.691892	0.0268622	0.512867	1.39389e-06
P84228;P68433	P84228;P68433	12;12	12;12	3;3	Histone H3.2;Histone H3.1	Hist1h3b;Hist1h3a	>sp|P84228|H32_MOUSE Histone H3.2 OS=Mus musculus GN=Hist1h3b PE=1 SV=2;>sp|P68433|H31_MOUSE Histone H3.1 OS=Mus musculus GN=Hist1h3a PE=1 SV=2	6257911111	6777411111	9113111111	9252911111	16262111111	14192111111	31231111111	34614111111	6629811111	6561311111	26696111111	28159111111	4911111111	4239311111	3561511111	4474611111	4463111111	4212811111	11234111111	9386511111	49224111111	47122111111	62481111111	61481111111	10309261111	22315261111	4310411111	4.01548e+10	1.50864e+10	0.418111	1.79943	2.66165	0.00478416	0.224661	0.00434644
P61982	P61982	32	26	22	14-3-3 protein gamma;14-3-3 protein gamma, N-terminally processed	Ywhag	>sp|P61982|1433G_MOUSE 14-3-3 protein gamma OS=Mus musculus GN=Ywhag PE=1 SV=2	182511111	211711111	331371111	345731111	263541111	312791111	116151111	115931111	169911111	141711111	167411111	161961111	3759311111	4211311111	6149111111	6146111111	4196111111	4454111111	134711111111	137581111111	46162111111	46352111111	39513111111	37113111111	2.74609e+08	1.45513e+08	4.81934e+09	73572111111	1.68677e+10	17.5498	505.606	4.36171	9.70159e-07	0.0140292	0.00608805
P62267	P62267	13	13	13	41S ribosomal protein S23	Rps23	>sp|P62267|RS23_MOUSE 41S ribosomal protein S23 OS=Mus musculus GN=Rps23 PE=1 SV=3	4659311111	4787411111	4135111111	4168511111	6291111111	6451311111	6122111111	6346411111	8478611111	8943611111	6942811111	7328411111	4483511111	4114611111	4141111111	3857511111	4154811111	4676911111	8731111111	8799911111	6149711111	6132111111	6863511111	6512211111	5.08213e+09	7.36033e+09	4.23808e+09	7.19809e+09	1.48333e+10	0.833918	0.977958	0.485267	0.0830062	0.870134	0.000205382
B2RQK7;Q8BWB1	B2RQK7;Q8BWB1	21;21	21;21	1;1	Synaptopodin 2-like protein	Synpo2l	>tr|B2RQK7|B2RQK7_MOUSE Synaptopodin 2-like protein OS=Mus musculus GN=Synpo2l PE=2 SV=1;>sp|Q8BWB1|SYP2L_MOUSE Synaptopodin 2-like protein OS=Mus musculus GN=Synpo2l PE=2 SV=1	7811511111	7676811111	6217811111	6288311111	4131811111	3919511111	72971111	73597111	111131111	158231111	71895111	115211111	4152511111	4111811111	4175711111	3788211111	3724211111	3758211111	67984111	81916111	37334111	24731111	25214111	26178111	6.00763e+09	100506111	3.95178e+09	4.38929e+07	1.38312e+10	0.657793	0.436719	0.00317347	0.0137978	0.0483263	8.56423e-13
F6QL71;P47915;D3Z1N9;W4VSN7;F6YH22;F6VZG1	F6QL71;P47915;D3Z1N9;W4VSN7	9;9;8;7;4;1	9;9;8;7;4;1	9;9;8;7;4;1	61S ribosomal protein L29	Gm17669;Rpl29;Gm11719;Gm3551	>tr|F6QL71|F6QL71_MOUSE Protein Gm17669 OS=Mus musculus GN=Gm17669 PE=4 SV=1;>sp|P47915|RL29_MOUSE 61S ribosomal protein L29 OS=Mus musculus GN=Rpl29 PE=2 SV=2;>tr|D3Z1N9|D3Z1N9_MOUSE MCG9889 OS=Mus musculus GN=Gm11719 PE=4 SV=1;>tr|W4VSN7|W4VSN7_MOUSE MCG	2869211111	2854311111	2714411111	2884211111	3725111111	3271911111	7233411111	7364611111	9741711111	11399111111	7769111111	7857411111	4162311111	3976111111	4174211111	3271311111	3218511111	3274211111	11121111111	11371111111	6468411111	6395411111	5121211111	5944411111	3.05319e+09	8.56089e+09	3.67944e+09	7.73694e+09	1.28781e+10	1.20511	0.903754	0.600785	0.0294183	0.621151	0.00528516
Q8BP67;F6RSK3	Q8BP67	19;7	19;7	19;7	61S ribosomal protein L24	Rpl24	>sp|Q8BP67|RL24_MOUSE 61S ribosomal protein L24 OS=Mus musculus GN=Rpl24 PE=1 SV=2	3193311111	2546611111	2772611111	3161111111	3213511111	2716611111	4127911111	4111111111	5787411111	6689111111	6146511111	6318311111	4171111111	3917111111	3118411111	2972311111	4141111111	3875311111	6162411111	5161111111	4781411111	4281511111	4682811111	5169111111	2933961111	5530061111	3.69923e+09	5.03973e+09	1.29473e+10	1.26083	0.911333	0.389249	0.0105192	0.506047	0.00265003
P62264;D3YVF4;D3Z7I1	P62264;D3YVF4;D3Z7I1	9;5;5	9;5;5	9;5;5	41S ribosomal protein S14	Rps14	>sp|P62264|RS14_MOUSE 41S ribosomal protein S14 OS=Mus musculus GN=Rps14 PE=2 SV=3;>tr|D3YVF4|D3YVF4_MOUSE 41S ribosomal protein S14 (Fragment) OS=Mus musculus GN=Rps14 PE=4 SV=1;>tr|D3Z7I1|D3Z7I1_MOUSE 41S ribosomal protein S14 (Fragment) OS=Mus musculus	3832411111	4931411111	2962511111	3263511111	5194311111	5511111111	6292811111	6189811111	6725411111	7115411111	6354911111	5768411111	3586111111	3832611111	3891811111	4164311111	3855311111	4285411111	5976711111	6163511111	6161311111	6187111111	6438911111	6575111111	4.28254e+09	6.40779e+09	3.93593e+09	6.25044e+09	1.37757e+10	0.919063	0.975444	0.453728	0.458454	0.547828	1.00034e-08
D3Z3K1;Q9CXW4;E9PYL9;A2BH16;D3YW69	D3Z3K1;Q9CXW4;E9PYL9;A2BH16;D3YW69	11;11;11;7;6	11;11;11;7;6	5;5;4;3;2	61S ribosomal protein L11	Rpl11;Gm11136	>tr|D3Z3K1|D3Z3K1_MOUSE MCG11819 OS=Mus musculus GN=Gm11288 PE=3 SV=1;>sp|Q9CXW4|RL11_MOUSE 61S ribosomal protein L11 OS=Mus musculus GN=Rpl11 PE=1 SV=4;>tr|E9PYL9|E9PYL9_MOUSE Uncharacterized protein OS=Mus musculus GN=Gm11136 PE=3 SV=1;>tr|A2BH16|A2BH16_	3728211111	3519911111	3464311111	3385911111	3929611111	4161111111	4682511111	5126211111	6927211111	5611911111	4982511111	4871811111	4455611111	3813311111	3319611111	3744911111	3758311111	4191811111	6727611111	6264311111	4921711111	4512411111	4986311111	4672111111	3.69818e+09	5.36703e+09	3.88059e+09	5347411111	1.35821e+10	1.04933	0.996345	0.393711	0.389355	0.975121	0.00487756
P14131	P14131	16	16	16	41S ribosomal protein S16	Rps16	>sp|P14131|RS16_MOUSE 41S ribosomal protein S16 OS=Mus musculus GN=Rps16 PE=2 SV=4	3813111111	3911111111	3679711111	3195911111	3915711111	3431111111	5322211111	5315511111	7452711111	6677311111	7746811111	6956311111	3373911111	3768411111	2986611111	2978111111	3934111111	3792311111	8819711111	7715711111	6158411111	6319811111	8443511111	8274911111	3.65778e+09	6.57848e+09	3.47224e+09	7622011111	1.21529e+10	0.949277	1.15863	0.627179	0.396017	0.206114	7.44863e-06
P62858;G3UYV7;J3QNN8	P62858;G3UYV7	8;7;3	8;7;3	8;7;3	41S ribosomal protein S28	Rps28	>sp|P62858|RS28_MOUSE 41S ribosomal protein S28 OS=Mus musculus GN=Rps28 PE=2 SV=1;>tr|G3UYV7|G3UYV7_MOUSE 41S ribosomal protein S28 (Fragment) OS=Mus musculus GN=Rps28 PE=4 SV=1	1565111111	1531311111	1235611111	1244811111	1629511111	1653511111	1929111111	1878211111	2377411111	2489511111	2164111111	2152511111	3488711111	3727311111	3114411111	2616711111	3375411111	2826811111	2671711111	2455211111	2197311111	1887211111	2245211111	1951411111	1.47664e+09	2.16514e+09	3191561111	2.23468e+09	1.11705e+10	2.16136	1.03211	0.200052	3.59734e-06	0.751693	0.00104123
S4R1P5;E9PXE5;E9Q9X1;Q91ZU6;Q91ZU6-4;Q91ZU6-3;E9QL23;Q91ZU6-2;S4R2N8;Q91ZU6-5;S4R1U5;S4R1Y6;S4R2C6;S4R2A8;Q91ZU6-6;S4R288;S4R218;S4R178;Q91ZU6-8	S4R1P5;E9PXE5;E9Q9X1;Q91ZU6;Q91ZU6-4;Q91ZU6-3;E9QL23;Q91ZU6-2	93;93;92;91;91;89;73;71;16;13;13;4;3;2;2;1;1;1;1	91;91;91;87;87;87;71;67;16;13;13;3;3;2;2;1;1;1;1	91;91;91;87;87;87;71;67;16;13;13;3;3;2;2;1;1;1;1	Dystonin	Dst	>tr|S4R1P5|S4R1P5_MOUSE Dystonin OS=Mus musculus GN=Dst PE=1 SV=1;>tr|E9PXE5|E9PXE5_MOUSE Dystonin OS=Mus musculus GN=Dst PE=1 SV=1;>tr|E9Q9X1|E9Q9X1_MOUSE Dystonin OS=Mus musculus GN=Dst PE=1 SV=2;>sp|Q91ZU6|DYST_MOUSE Dystonin OS=Mus musculus GN=Dst PE=1	1865111111	1588611111	1587311111	1641811111	1358211111	1356611111	491861111	381411111	61829111	48448111	426361111	384951111	3653911111	3698711111	3549911111	3466811111	4118911111	4219111111	183311111	1411411111	1133311111	894391111	1219811111	1193911111	1.56628e+09	299143611	3784561111	1.00602e+09	1.3246e+10	2.41628	3.36301	0.0759495	3.71083e-08	0.0194966	1.68859e-07
P19253;E9Q5A1;S4R281	P19253;E9Q5A1;S4R281	18;17;13	18;17;13	18;17;13	61S ribosomal protein L13a	Rpl13a	>sp|P19253|RL13A_MOUSE 61S ribosomal protein L13a OS=Mus musculus GN=Rpl13a PE=1 SV=4;>tr|E9Q5A1|E9Q5A1_MOUSE 61S ribosomal protein L13a OS=Mus musculus GN=Rpl13a PE=3 SV=1;>tr|S4R281|S4R281_MOUSE 61S ribosomal protein L13a OS=Mus musculus GN=Rpl13a PE=3 S	1747511111	1938811111	2682611111	2737311111	2454111111	2123511111	4587111111	4673111111	7266911111	6491611111	6321811111	5718611111	3117211111	3697911111	2911511111	2613911111	3115411111	2961911111	6253711111	6135411111	3999211111	4226211111	4331111111	4951511111	2.28064e+09	5.84319e+09	3.06964e+09	4982861111	1.07438e+10	1.34595	0.852763	0.463791	0.00513739	0.349241	0.00124077
A2AEW1;A2AEW1;Q64192-3;Q64192-2;Q64192-4;Q64192;F6W7D6;E9PZ28;E9QL92;Q3U2D2;Q3UKG7;Q18874-5;Q18874-9;Q18874-8;Q18874-7;Q18874-2;Q9R211;Q18874-4;Q18874;Q9WTW4;Q18874-6;Q18874-3;D3Z6Q7	A2AEW1;A2AEW1;Q64192-3;Q64192-2;Q64192-4;Q64192	9;9;9;9;9;9;3;3;3;3;3;3;3;3;3;3;3;3;3;2;2;2;1	9;9;9;9;9;9;3;3;3;3;3;3;3;3;3;3;3;3;3;2;2;2;1	9;9;9;9;9;9;3;3;3;3;3;3;3;3;3;3;3;3;3;2;2;2;1	Transcription factor E3	Tfe3	>tr|A2AEW1|A2AEW1_MOUSE Transcription factor E3 OS=Mus musculus GN=Tfe3 PE=4 SV=1;>tr|A2AEW1|A2AEW1_MOUSE Transcription factor E3 OS=Mus musculus GN=Tfe3 PE=4 SV=1;>sp|Q64192-3|TFE3_MOUSE Isoform 3 of Transcription factor E3 OS=Mus musculus GN=Tfe3;>sp|Q64	7324111111	6419211111	3761111111	3231711111	2383611111	2568511111	4196211111	3481611111	1462511111	1539511111	3694311111	4192411111	2691111111	3689611111	8334511111	5519511111	5173111111	3569611111	1861411111	2164111111	5489811111	4846611111	4131811111	7311211111	4.28138e+09	3.09443e+09	4.82958e+09	4.30083e+09	1.69035e+10	1.12804	1.38986	0.254434	0.653346	0.318073	0.663208
Q91VJ4	Q91VJ4	34	34	31	Serine/threonine-protein kinase 38	Stk38	>sp|Q91VJ4|STK38_MOUSE Serine/threonine-protein kinase 38 OS=Mus musculus GN=Stk38 PE=1 SV=1	17966111111	18195111111	15814111111	14576111111	14338111111	14654111111	31451111111	31821111111	68193111111	67786111111	41926111111	42649111111	3771111111	3644511111	5143811111	5719111111	2961111111	3261111111	93484111111	92562111111	27679111111	27148111111	26616111111	26457111111	1.59239e+10	4.73044e+10	4083461111	48991111111	1.42921e+10	0.256435	1.03566	3.42784	6.55182e-08	0.934148	0.00912671
P63138;P63138-2;D3Z2F2;D3Z7J9	P63138	33;15;11;8	33;15;11;8	33;15;11;8	61 kDa heat shock protein, mitochondrial	Hspd1	>sp|P63138|CH61_MOUSE 61 kDa heat shock protein, mitochondrial OS=Mus musculus GN=Hspd1 PE=1 SV=1	4613211111	4715511111	5156311111	5128711111	5143611111	5313211111	3129611111	3197111111	4349111111	4391111111	3161111111	3415411111	3793611111	3617811111	4252811111	3812511111	2986911111	3219911111	5189611111	4962611111	1915611111	1811111111	1767711111	1718511111	5011761111	3.60724e+09	3.61393e+09	2.89419e+09	1.26487e+10	0.721089	0.802328	0.228813	7.5368e-05	0.440126	0.338164
Q61598;Q921L6	Q61598;Q921L6	29;24	29;24	29;24	Src substrate cortactin	Cttn	>sp|Q61598|SRC8_MOUSE Src substrate cortactin OS=Mus musculus GN=Cttn PE=1 SV=2;>tr|Q921L6|Q921L6_MOUSE Cortactin, isoform CRA_a OS=Mus musculus GN=Cttn PE=1 SV=1	2818111111	2765111111	3329511111	3668111111	2365411111	2143511111	1165511111	1136411111	1699111111	1814611111	1256411111	1316811111	3599911111	3615811111	3139211111	3124111111	3613611111	3517211111	1714711111	1615111111	781381111	749761111	722461111	869171111	2.84829e+09	1.39814e+09	3.43498e+09	1.07543e+09	1.20224e+10	1.20598	0.769186	0.0894523	0.0430208	0.302627	5.78756e-07
Q62167;P16381;Q3V186;Q61496	Q62167;P16381	41;31;2;2	41;31;2;2	15;5;1;1	ATP-dependent RNA helicase DDX3X;Putative ATP-dependent RNA helicase Pl11	Ddx3x;D1Pas1	>sp|Q62167|DDX3X_MOUSE ATP-dependent RNA helicase DDX3X OS=Mus musculus GN=Ddx3x PE=1 SV=3;>sp|P16381|DDX3L_MOUSE Putative ATP-dependent RNA helicase Pl11 OS=Mus musculus GN=D1Pas1 PE=2 SV=1	3813611111	3914311111	3985911111	3991711111	4293911111	4288111111	7466911111	7997511111	11376111111	11119111111	7971511111	8651111111	4531711111	3567811111	3887211111	3897211111	3546711111	3654211111	8917511111	9233711111	6533511111	6451211111	6641411111	6725611111	4.04793e+09	9.09704e+09	3.84748e+09	7417161111	1.34662e+10	0.950481	0.815337	0.5508	0.268017	0.192862	6.8174e-05
Q8VEK3;G3XA11	Q8VEK3;G3XA11	28;27	28;27	28;27	Heterogeneous nuclear ribonucleoprotein U	Hnrnpu	>sp|Q8VEK3|HNRPU_MOUSE Heterogeneous nuclear ribonucleoprotein U OS=Mus musculus GN=Hnrnpu PE=1 SV=1;>tr|G3XA11|G3XA11_MOUSE Heterogeneous nuclear ribonucleoprotein U OS=Mus musculus GN=Hnrnpu PE=1 SV=1	3783111111	4195811111	4194811111	3697511111	6126111111	6325311111	7857411111	7594511111	9523211111	8615411111	9615611111	9225711111	3652311111	3536511111	3579311111	3197811111	2685611111	2935411111	6155511111	7223811111	7794511111	7915611111	8712211111	8529311111	4.72044e+09	8.73864e+09	3.26449e+09	7.72183e+09	1.14257e+10	0.691565	0.883641	0.675828	0.0170891	0.00708936	8.09334e-07
Q81X91	Q81X91	72	64	62	Filamin-B	Flnb	>sp|Q81X91|FLNB_MOUSE Filamin-B OS=Mus musculus GN=Flnb PE=1 SV=3	2413611111	2248111111	2113311111	1923611111	2111411111	1856111111	3595911111	3644811111	3657311111	3535911111	3927511111	3998611111	3199111111	3523311111	3973511111	4159311111	3718711111	4133711111	3419311111	3845111111	4244111111	4171511111	4847411111	4717611111	2.11103e+09	3.72668e+09	3784611111	4207511111	1.32461e+10	1.79278	1.12902	0.317641	2.45049e-06	0.031789	0.144268
H3BJU7;H3BJX8;H3BJ45;H3BJ41;H3BKH9;Q61875-5;Q61875-4;Q61875;Q61875-2;Q61875-3;H3BL15;H3BLF9;H3BJ59;H3BIX8;H3BLJ1;H3BJM4;H3BJ48	H3BJU7;H3BJX8;H3BJ45;H3BJ41;H3BKH9;Q61875-5;Q61875-4;Q61875	31;31;31;31;31;31;31;31;15;15;9;7;7;3;2;1;1	31;31;31;31;31;31;31;31;15;15;9;7;7;3;2;1;1	31;31;31;31;31;31;31;31;15;15;9;7;7;3;2;1;1	Rho guanine nucleotide exchange factor 2	Arhgef2	>tr|H3BJU7|H3BJU7_MOUSE Rho guanine nucleotide exchange factor 2 OS=Mus musculus GN=Arhgef2 PE=1 SV=1;>tr|H3BJX8|H3BJX8_MOUSE Rho guanine nucleotide exchange factor 2 OS=Mus musculus GN=Arhgef2 PE=1 SV=1;>tr|H3BJ45|H3BJ45_MOUSE Rho guanine nucleotide excha	3181511111	3666111111	3653311111	3999111111	3157311111	3142811111	1311611111	1431411111	1492211111	2161111111	1396511111	1421111111	3385211111	3513511111	3187411111	3243811111	3149811111	3215111111	1477711111	1399811111	842621111	843511111	562151111	784441111	3.46669e+09	1535661111	3.28248e+09	985041111	1.14887e+10	0.946861	0.641444	0.0857402	0.266973	0.0552785	5.4075e-08
Q61584-7;Q61584-3;Q61584;Q61584-4;Q61584-6;Q61584-5;Q61584-2	Q61584-7;Q61584-3;Q61584;Q61584-4;Q61584-6;Q61584-5;Q61584-2	27;27;27;25;24;22;19	27;27;27;25;24;22;19	23;23;23;21;21;18;15	Fragile X mental retardation syndrome-related protein 1	Fxr1	>sp|Q61584-7|FXR1_MOUSE Isoform G of Fragile X mental retardation syndrome-related protein 1 OS=Mus musculus GN=Fxr1;>sp|Q61584-3|FXR1_MOUSE Isoform B of Fragile X mental retardation syndrome-related protein 1 OS=Mus musculus GN=Fxr1;>sp|Q61584|FXR1_MOUSE	1741311111	2146811111	1793111111	1841811111	2417311111	2455811111	1224211111	1441811111	1571411111	1492111111	1428311111	1418411111	3913511111	3487611111	2932811111	3227611111	3711111111	3831211111	1191711111	1198411111	1317111111	1367111111	1477411111	1322311111	2.06603e+09	1.42938e+09	3517311111	1.31234e+09	1.23106e+10	1.70245	0.918123	0.106603	3.05794e-05	0.0599835	8.34345e-08
P35979;F8VQK7	P35979	11;4	11;4	11;4	61S ribosomal protein L12	Rpl12	>sp|P35979|RL12_MOUSE 61S ribosomal protein L12 OS=Mus musculus GN=Rpl12 PE=1 SV=2	2126811111	2218711111	1211411111	1541111111	2241111111	2469311111	2292511111	2181511111	3135511111	3328511111	3429811111	3226711111	3188611111	3389711111	2939611111	2968911111	3758711111	3831211111	2597611111	2547411111	1195211111	1269611111	1245711111	1313811111	1.96808e+09	2.93243e+09	3.34613e+09	1.69489e+09	1.17114e+10	1.7002	0.577983	0.144721	0.000275485	0.0558542	0.00041847
Q61133	Q61133	32	32	18	Lamina-associated polypeptide 2, isoforms alpha/zeta	Tmpo	>sp|Q61133|LAP2A_MOUSE Lamina-associated polypeptide 2, isoforms alpha/zeta OS=Mus musculus GN=Tmpo PE=1 SV=4	1737911111	1916111111	2761611111	2847811111	6146811111	6277311111	3481211111	3541111111	2771111111	2993611111	2996411111	3181611111	4158411111	3359411111	2381211111	1816111111	2345311111	2214411111	2435111111	2733411111	5141411111	4889611111	5172511111	5253211111	3.61459e+09	3.16084e+09	2.71248e+09	4.27088e+09	9.49367e+09	0.750424	1.35118	0.449866	0.346628	0.14734	0.0361633
Q6ZWZ7;Q9CPR4;B2RY53;F6YKV1	Q6ZWZ7;Q9CPR4	17;17;3;3	17;17;3;3	17;17;3;3	61S ribosomal protein L17	Rpl17	>tr|Q6ZWZ7|Q6ZWZ7_MOUSE 61S ribosomal protein L17 OS=Mus musculus GN=Rpl17 PE=2 SV=1;>sp|Q9CPR4|RL17_MOUSE 61S ribosomal protein L17 OS=Mus musculus GN=Rpl17 PE=2 SV=3	2659311111	2939311111	2224411111	2618911111	4284611111	3845311111	4755311111	3916211111	5486911111	6525711111	5157911111	5212411111	3485111111	3329111111	2641711111	2875211111	3491911111	3343211111	5551411111	6192511111	4386911111	4463111111	5511711111	4668511111	3095311111	5.17574e+09	3.19438e+09	5.12903e+09	1.11803e+10	1.03201	0.990974	0.458755	0.786342	0.943239	0.000161943
Q61937;Q5SQB1;Q9DAY9;E9Q5T3;Q5SQB5	Q61937;Q5SQB1;Q9DAY9;E9Q5T3;Q5SQB5	22;19;17;17;17	22;19;17;17;17	22;19;17;17;17	Nucleophosmin	Npm1;Gm5611	>sp|Q61937|NPM_MOUSE Nucleophosmin OS=Mus musculus GN=Npm1 PE=1 SV=1;>tr|Q5SQB1|Q5SQB1_MOUSE Nucleophosmin OS=Mus musculus GN=Npm1 PE=1 SV=1;>tr|Q9DAY9|Q9DAY9_MOUSE Nucleophosmin OS=Mus musculus GN=Npm1 PE=1 SV=1;>tr|E9Q5T3|E9Q5T3_MOUSE Uncharacterized pro	1511111111	1392511111	1687811111	1784911111	3213311111	3156711111	6463811111	7465711111	5834211111	5838611111	5546511111	6146311111	3193111111	3288811111	2937111111	2618111111	2682711111	2638111111	5226311111	5494311111	7997511111	7514111111	8769111111	8613611111	2.12439e+09	6215861111	2.89299e+09	7269161111	1.01255e+10	1.3618	1.16945	0.717908	0.0589182	0.280247	4.70847e-05
A1BN54;Q7TPR4	A1BN54;Q7TPR4	41;41	35;35	26;26	Alpha-actinin-1	Actn1	>tr|A1BN54|A1BN54_MOUSE Alpha actinin 1a OS=Mus musculus GN=Actn1 PE=2 SV=1;>sp|Q7TPR4|ACTN1_MOUSE Alpha-actinin-1 OS=Mus musculus GN=Actn1 PE=1 SV=1	7373411111	8168911111	5221511111	5485211111	5662211111	5631711111	2132111111	1981711111	1598111111	1719311111	2396611111	2172511111	3729111111	3268211111	5775911111	6129211111	5975311111	5124111111	1131511111	1422111111	2177911111	2215211111	2828411111	2984311111	6257161111	2000061111	5000311111	2.12658e+09	1.75011e+10	0.799134	1.06326	0.121511	0.103543	0.687814	0.000593768
O71456	O71456	5	1	1	14-3-3 protein sigma	Sfn	>sp|O71456|1433S_MOUSE 14-3-3 protein sigma OS=Mus musculus GN=Sfn PE=1 SV=2	595681111	516391111	1	1	238711111	245111111	259851111	286211111	431411111	431981111	346621111	381421111	3662111111	3224111111	5219811111	3715111111	3876611111	4972211111	52769111111	51923111111	17744111111	17181111111	13819111111	13111111111	2.65982e+08	3.56249e+08	4111661111	2.77579e+10	1.43908e+10	15.4584	77.9172	1.92887	5.20203e-07	0.0173455	0.012795
P17182;Q6PHC1;B1ARR7;B1QZL1;B1ARR6;D3YVD3;D3Z2S4;J3QPZ9;D3Z6E4;P17183	P17182;Q6PHC1	16;11;5;4;2;1;1;1;1;1	16;11;5;4;2;1;1;1;1;1	14;11;4;3;1;1;1;1;1;1	Alpha-enolase	Eno1	>sp|P17182|ENOA_MOUSE Alpha-enolase OS=Mus musculus GN=Eno1 PE=1 SV=3;>tr|Q6PHC1|Q6PHC1_MOUSE Alpha-enolase OS=Mus musculus GN=Eno1 PE=1 SV=1	1131111111	1239611111	1312311111	1315911111	1719311111	1749311111	1391111111	1435611111	1722711111	2212311111	1452611111	1711911111	2831111111	3214511111	1737711111	1986811111	1752311111	1713811111	2314411111	2227511111	1171811111	1111711111	889111111	712711111	1411261111	1.65438e+09	2.20604e+09	1.40454e+09	7.72116e+09	1.56317	0.848987	0.181909	0.0195877	0.52105	0.0656608
P14115	P14115	9	9	9	61S ribosomal protein L27a	Rpl27a	>sp|P14115|RL27A_MOUSE 61S ribosomal protein L27a OS=Mus musculus GN=Rpl27a PE=2 SV=5	2631211111	2651111111	2388611111	2537711111	3251111111	3698111111	4645211111	4411811111	7271811111	7756811111	6117611111	5527711111	3628311111	3171111111	3437811111	3868511111	4151111111	4477811111	9246911111	7382111111	4597911111	4996311111	5718411111	7196911111	2.85964e+09	5955161111	3789111111	6.52309e+09	1.32619e+10	1.32503	1.09537	0.491868	0.00839687	0.664992	0.00415382
P62831;A2A6F8	P62831	15;2	15;2	15;2	61S ribosomal protein L23	Rpl23	>sp|P62831|RL23_MOUSE 61S ribosomal protein L23 OS=Mus musculus GN=Rpl23 PE=1 SV=1	3741611111	3744911111	3267611111	3523811111	4142711111	4198911111	2965611111	3162111111	2547211111	2541611111	2667711111	2777211111	3441211111	3112111111	3176111111	3117111111	3378811111	4135311111	2182711111	2849211111	2957111111	2847911111	3556211111	3168511111	3.76993e+09	2776911111	3.39344e+09	2.92694e+09	1.18771e+10	0.900135	1.05403	0.246437	0.111183	0.564907	0.0842597
P16151;G5E8N5;D3Z736;D3YZQ9;D3YVR7;D3YZE4;P11342;D3Z7F1;P16125	P16151;G5E8N5;D3Z736;D3YZQ9	21;19;13;11;2;2;2;1;1	21;19;13;11;2;2;2;1;1	21;19;13;11;2;2;2;1;1	L-lactate dehydrogenase A chain;L-lactate dehydrogenase	Ldha	>sp|P16151|LDHA_MOUSE L-lactate dehydrogenase A chain OS=Mus musculus GN=Ldha PE=1 SV=3;>tr|G5E8N5|G5E8N5_MOUSE L-lactate dehydrogenase OS=Mus musculus GN=Ldha PE=1 SV=1;>tr|D3Z736|D3Z736_MOUSE L-lactate dehydrogenase OS=Mus musculus GN=Ldha PE=1 SV=1;>tr|	2235511111	2224411111	2236311111	2114111111	2377711111	2351411111	1419111111	1216211111	2463111111	1998311111	1788911111	1793111111	3759511111	2992911111	2533611111	2957311111	3574211111	3468211111	2677211111	2658111111	1114211111	1297111111	1112111111	948171111	2.25658e+09	1.77979e+09	3.21429e+09	1.63449e+09	1.125e+10	1.42441	0.918358	0.145287	0.000564474	0.775948	0.00195858
F6ZGN3	F6ZGN3	13	11	11		Myo18a	>tr|F6ZGN3|F6ZGN3_MOUSE Unconventional myosin-XVIIIa (Fragment) OS=Mus musculus GN=Myo18a PE=1 SV=1	9255511111	11445111111	5157411111	5364111111	6168111111	7942211111	1	4114111	3123111	1	1	1	2896511111	2985111111	3136311111	3581211111	3161911111	1477111111	1	1	164431111	28953111	35223111	78181111	7555411111	1.2062e+06	2.87303e+09	5.11314e+07	1.00556e+10	0.380261	42.3903	0.00508487	0.00124125	0.105963	2.48878e-06
P68141	P68141	17	17	17	Guanine nucleotide-binding protein subunit beta-2-like 1;Guanine nucleotide-binding protein subunit beta-2-like 1, N-terminally processed	Gnb2l1	>sp|P68141|GBLP_MOUSE Guanine nucleotide-binding protein subunit beta-2-like 1 OS=Mus musculus GN=Gnb2l1 PE=1 SV=3	1319711111	1629911111	972671111	1149311111	1447811111	1695911111	951711111	714571111	1616211111	1443911111	1637811111	1523411111	2731611111	2974611111	1698411111	1745711111	2439111111	2181311111	2261611111	2341611111	1139211111	1125811111	1218211111	1199211111	1369221111	1.3146e+09	2.29513e+09	1547611111	8.03295e+09	1.67623	1.17724	0.192658	0.00319838	0.579595	0.0412635
P62889	P62889	11	11	11	61S ribosomal protein L31	Rpl31	>sp|P62889|RL31_MOUSE 61S ribosomal protein L31 OS=Mus musculus GN=Rpl31 PE=2 SV=2	1251111111	1352811111	1353811111	1112811111	1718111111	1914911111	1153911111	676511111	934511111	1112911111	1145611111	712311111	2463911111	2973211111	2499911111	2162311111	2289711111	2152211111	1157111111	1673311111	1117711111	755161111	1189111111	1221311111	1.45059e+09	955961111	2.42354e+09	1.18562e+09	8.48241e+09	1.67073	1.24024	0.139774	0.000251745	0.28406	3.10383e-05
P62911;A2AD25;P17932;F6WJV1	P62911	16;6;3;1	16;6;3;1	16;6;3;1	61S ribosomal protein L32	Rpl32	>sp|P62911|RL32_MOUSE 61S ribosomal protein L32 OS=Mus musculus GN=Rpl32 PE=1 SV=2	2871411111	2214311111	3611311111	3399211111	3915311111	3974711111	4519111111	5212211111	6266311111	6576111111	5211711111	5651511111	3897811111	2966911111	3969111111	3871711111	4363111111	5198711111	5189811111	5467511111	4167911111	4558511111	4582211111	4118211111	3.33104e+09	5.57283e+09	4044561111	4.68069e+09	1.4156e+10	1.2142	0.839914	0.330652	0.109487	0.12322	0.117373
Q8VHG2-2;Q8VHG2;F6YMV1;F6QYS7;B1AXE9	Q8VHG2-2;Q8VHG2;F6YMV1;F6QYS7;B1AXE9	36;36;28;27;24	36;36;28;27;24	35;35;27;26;24	Angiomotin	Amot	>sp|Q8VHG2-2|AMOT_MOUSE Isoform 2 of Angiomotin OS=Mus musculus GN=Amot;>sp|Q8VHG2|AMOT_MOUSE Angiomotin OS=Mus musculus GN=Amot PE=1 SV=3;>tr|F6YMV1|F6YMV1_MOUSE Angiomotin (Fragment) OS=Mus musculus GN=Amot PE=1 SV=1;>tr|F6QYS7|F6QYS7_MOUSE Angiomotin (F	35677111	23359111	4694111	13312111	21191111	1	22538111	47161111	24161111	11814111	28414111	24517111	2982111111	2914611111	4826211111	4113911111	3364511111	3338911111	9718111111	11536111111	2375811111	2161311111	2229811111	2336111111	1.63723e+07	2.64343e+07	3.59004e+09	5.05954e+09	1.25652e+10	219.276	191.401	0.402665	3.37192e-07	0.036326	0.433792
P43274	P43274	29	8	8	Histone H1.4	Hist1h1e	>sp|P43274|H14_MOUSE Histone H1.4 OS=Mus musculus GN=Hist1h1e PE=1 SV=2	3581111111	3714111111	3649411111	4221611111	7644111111	7678411111	12618111111	12124111111	6332811111	6192411111	8351911111	8249911111	2711311111	2917111111	2143611111	2375111111	1513411111	1622811111	5343411111	5722611111	18111111111	19181111111	15815111111	15494111111	5081461111	8978211111	2.21389e+09	13277911111	7.74863e+09	0.435681	1.4789	1.71358	0.00722745	0.291221	0.00137207
Q9CY58;Q9CY58-2;Q9CY58-4	Q9CY58;Q9CY58-2	21;21;11	21;21;11	3;2;2	Plasminogen activator inhibitor 1 RNA-binding protein	Serbp1	>sp|Q9CY58|PAIRB_MOUSE Plasminogen activator inhibitor 1 RNA-binding protein OS=Mus musculus GN=Serbp1 PE=1 SV=2;>sp|Q9CY58-2|PAIRB_MOUSE Isoform 2 of Plasminogen activator inhibitor 1 RNA-binding protein OS=Mus musculus GN=Serbp1	1484611111	1614611111	1927411111	1811811111	2395111111	2145111111	3986611111	3711411111	4691311111	4513911111	4394611111	4131911111	2711611111	2896811111	2168811111	2413911111	2114811111	2183111111	4374311111	4165311111	3728511111	3595311111	3891711111	3711911111	1.89644e+09	4.23829e+09	2.41484e+09	3.91118e+09	8.45196e+09	1.27335	0.922819	0.462754	0.0216788	0.251914	8.58993e-06
Q9D1R9;D3YWC1	Q9D1R9	11;3	11;3	11;3	61S ribosomal protein L34	Rpl34	>sp|Q9D1R9|RL34_MOUSE 61S ribosomal protein L34 OS=Mus musculus GN=Rpl34 PE=1 SV=2	1597111111	1499811111	1112511111	1111811111	2519311111	2642611111	3877711111	4765411111	5231411111	5851111111	4738911111	4822411111	3192111111	2887811111	2492911111	2157411111	2792411111	2967311111	5611911111	6146611111	4375411111	5191511111	4323111111	4338511111	1.74719e+09	4881161111	2.74833e+09	4.99784e+09	9.61915e+09	1.57299	1.0239	0.519573	0.0097796	0.810734	7.71261e-05
P62852;E9Q7H1	P62852	11;1	11;1	11;1	41S ribosomal protein S25	Rps25	>sp|P62852|RS25_MOUSE 41S ribosomal protein S25 OS=Mus musculus GN=Rps25 PE=1 SV=1	1982111111	2275811111	2111511111	2179811111	3126611111	2926911111	2533811111	2556711111	4111611111	3735811111	3291111111	3271211111	2874811111	2852311111	2347811111	2286111111	2682911111	2879711111	4435111111	4572411111	2782211111	3264611111	3613111111	4183111111	2.43379e+09	3.25004e+09	2.65394e+09	3.80843e+09	9.28881e+09	1.09046	1.17181	0.410002	0.346448	0.348107	0.00390538
P21811	P21811	6	6	5	Troponin C, skeletal muscle	Tnnc2	>sp|P21811|TNNC2_MOUSE Troponin C, skeletal muscle OS=Mus musculus GN=Tnnc2 PE=1 SV=2	7145311111	7854511111	11391111111	11111111111	1519411111	1651611111	219681111	258111111	274961111	164671111	194391111	171511111	2316611111	2841211111	9976911111	3236311111	7584111111	3237811111	277161111	269521111	218441111	253181111	222281111	241491111	6.77884e+09	2.13888e+08	4.86549e+09	2.47013e+08	1.70292e+10	0.717747	1.15487	0.0145052	0.40407	0.179876	0.00486042
P43275	P43275	17	12	12	Histone H1.1	Hist1h1a	>sp|P43275|H11_MOUSE Histone H1.1 OS=Mus musculus GN=Hist1h1a PE=1 SV=2	2681811111	2637211111	4811911111	4891811111	11199111111	11219111111	22562111111	21934111111	9721211111	11341111111	16791111111	15596111111	2723411111	2828111111	1569511111	1412911111	966341111	973571111	11767111111	13469111111	36781111111	35697111111	33513111111	32734111111	6240161111	1.63243e+10	1.74564e+09	2.73269e+10	6.10975e+09	0.279743	1.674	4.47268	0.0218329	0.163237	0.000286792
G3X9L6;Q9DCX2;B1ASE2	G3X9L6;Q9DCX2;B1ASE2	8;8;6	8;8;6	8;8;6	ATP synthase subunit d, mitochondrial	Gm11251;Atp5h	>tr|G3X9L6|G3X9L6_MOUSE MCG55133 OS=Mus musculus GN=Gm11251 PE=4 SV=1;>sp|Q9DCX2|ATP5H_MOUSE ATP synthase subunit d, mitochondrial OS=Mus musculus GN=Atp5h PE=1 SV=3;>tr|B1ASE2|B1ASE2_MOUSE ATP synthase subunit d, mitochondrial (Fragment) OS=Mus musculus G	2815211111	2599411111	2741211111	2648211111	2511711111	2699111111	458671111	411711111	671451111	534161111	395161111	375151111	2381411111	2823811111	3122811111	2817311111	3327111111	3124311111	915911111	755821111	182161111	187211111	243691111	284431111	2.66914e+09	4.74384e+08	2.93279e+09	4.28204e+08	1.02648e+10	1.09878	0.902653	0.0417159	0.0953829	0.775451	1.16556e-07
E9QN18;Q81T16;P57776;P57776-3;Q91VK2;D3YUQ9;D3YZT9;D3YY68	E9QN18;Q81T16;P57776;P57776-3;Q91VK2;D3YUQ9;D3YZT9;D3YY68	19;19;19;18;16;14;13;12	19;19;19;18;16;14;13;12	3;3;3;3;1;3;2;1	Elongation factor 1-delta	Eef1d	>tr|E9QN18|E9QN18_MOUSE Elongation factor 1-delta (Fragment) OS=Mus musculus GN=Eef1d PE=1 SV=1;>tr|Q81T16|Q81T16_MOUSE Elongation factor 1-delta OS=Mus musculus GN=Eef1d PE=1 SV=1;>sp|P57776|EF1D_MOUSE Elongation factor 1-delta OS=Mus musculus GN=Eef1d PE	1165811111	1242811111	2121211111	2156511111	2875611111	3176611111	4713711111	4114711111	3933511111	4167111111	4515211111	4186811111	2928911111	2781311111	1876411111	1941611111	1814411111	1667911111	3683911111	4218611111	4344111111	4195911111	3153711111	3126811111	2.12309e+09	4.27184e+09	2.16843e+09	3.78718e+09	7.5895e+09	1.02135	0.886544	0.499002	0.912328	0.174041	0.000439116
Q8VIJ6	Q8VIJ6	44	44	42	Splicing factor, proline- and glutamine-rich	Sfpq	>sp|Q8VIJ6|SFPQ_MOUSE Splicing factor, proline- and glutamine-rich OS=Mus musculus GN=Sfpq PE=1 SV=1	3911611111	3791911111	5865111111	5576111111	9539811111	8965511111	9142111111	9611111111	3728711111	3824111111	6148411111	5496911111	2432111111	2751211111	1952511111	1858111111	1119311111	1455611111	5235711111	4647411111	9775511111	9411811111	8189611111	7835811111	6275011111	6.32523e+09	1.92814e+09	7.51598e+09	6.74851e+09	0.307273	1.18825	1.11372	0.00182591	0.559245	0.000103666
Q9JJI8	Q9JJI8	6	6	6	61S ribosomal protein L38	Rpl38	>sp|Q9JJI8|RL38_MOUSE 61S ribosomal protein L38 OS=Mus musculus GN=Rpl38 PE=2 SV=3	3121311111	3762711111	2172611111	2226411111	3115111111	3124411111	4151811111	4371311111	8623111111	9589311111	6138311111	6111611111	2761211111	2696311111	2389111111	2725611111	2677511111	2846811111	8539211111	8835411111	6395711111	5916311111	5642411111	5981211111	2.92043e+09	6.49758e+09	2682761111	6.88504e+09	9.38966e+09	0.918619	1.05963	0.733258	0.378022	0.789882	2.9031e-05
Q6ZWX6	Q6ZWX6	16	16	16	Eukaryotic translation initiation factor 2 subunit 1	Eif2s1	>sp|Q6ZWX6|IF2A_MOUSE Eukaryotic translation initiation factor 2 subunit 1 OS=Mus musculus GN=Eif2s1 PE=1 SV=3	1675811111	1793711111	2193511111	2113611111	2897211111	2957811111	1994711111	1996311111	2935511111	2539411111	2251611111	2347211111	2322211111	2661511111	2313511111	1834811111	2135711111	2475911111	1912311111	1797411111	1722711111	1671911111	1627911111	1612311111	2.27194e+09	2.34413e+09	2290611111	1.72409e+09	8.01714e+09	1.00822	0.735495	0.215051	0.942058	0.0156199	0.00110161
Q99LF4	Q99LF4	16	16	16	tRNA-splicing ligase RtcB homolog	Rtcb	>sp|Q99LF4|RTCB_MOUSE tRNA-splicing ligase RtcB homolog OS=Mus musculus GN=Rtcb PE=2 SV=1	2117711111	2647211111	2593111111	2862711111	3138611111	3122611111	2113311111	2516111111	2541111111	2731811111	2411311111	2231911111	2741511111	2657911111	2551511111	2763711111	2684811111	2716511111	1999211111	2152611111	1624511111	1882211111	1752611111	1696611111	2.74699e+09	2424261111	2.68599e+09	1.85129e+09	9.40098e+09	0.977794	0.763653	0.196926	0.710708	0.00564206	2.34766e-06
P51881	P51881	17	17	7	ADP/ATP translocase 2;ADP/ATP translocase 2, N-terminally processed	Slc25a5	>sp|P51881|ADT2_MOUSE ADP/ATP translocase 2 OS=Mus musculus GN=Slc25a5 PE=1 SV=3	8469211111	8317111111	6498511111	6663311111	5723311111	5312811111	1917811111	1946711111	3312111111	3743311111	2324811111	2392211111	3531611111	2621211111	2993311111	2761611111	3958611111	2968311111	4683811111	4291111111	2236511111	2566111111	2869511111	2341111111	6830711111	2606161111	3139111111	3.16469e+09	1.09869e+10	0.459558	1.21431	0.288043	7.41681e-05	0.452544	0.958352
E9PUR2	E9PUR2	15	12	12		Myo18a	>tr|E9PUR2|E9PUR2_MOUSE Unconventional myosin-XVIIIa (Fragment) OS=Mus musculus GN=Myo18a PE=2 SV=1	7116611111	8163111111	5588811111	6319811111	5725311111	5128111111	55925111	53261111	69771111	84251111	1	4785911	2791611111	2593511111	2764611111	3179111111	1783611111	2197511111	1	1	1	1	1	1	6.34029e+09	44665726	2551661111	1	8.93081e+09	0.402452	2.23885e-08	1.11972e-10	1.94516e-05	0.0250183	1.7289e-07
P48678;P48678-2;P48678-3;D3YUF7	P48678;P48678-2;P48678-3	91;86;66;21	91;86;66;21	88;84;64;21	Prelamin-A/C;Lamin-A/C	Lmna	>sp|P48678|LMNA_MOUSE Prelamin-A/C OS=Mus musculus GN=Lmna PE=1 SV=2;>sp|P48678-2|LMNA_MOUSE Isoform C of Prelamin-A/C OS=Mus musculus GN=Lmna;>sp|P48678-3|LMNA_MOUSE Isoform C2 of Prelamin-A/C OS=Mus musculus GN=Lmna	13196111111	14445111111	9214111111	9369811111	53941111111	53915111111	55795111111	55117111111	11178111111	11211111111	44245111111	44147111111	3367111111	2573811111	5922811111	6191511111	1982811111	2151811111	16827111111	18415111111	82428111111	81852111111	112411111111	115161111111	2.56802e+10	3.69489e+10	3698311111	7.11824e+10	1.29441e+10	0.144014	1.92651	5.49922	0.0347937	0.193479	0.00368323
Q5SX41	Q5SX41	115	49	12	Myosin-1	Myh1	>sp|Q5SX41|MYH1_MOUSE Myosin-1 OS=Mus musculus GN=Myh1 PE=2 SV=1	1133311111	1119611111	3684711111	1228711111	5518711111	5365411111	1	1	94456111	1	1	1	1176311111	2519811111	853991111	711891111	1219911111	1217611111	1	1	189381111	143191111	269491111	361891111	3008411111	15742686	1.28325e+09	1.60659e+08	4.49139e+09	0.426556	10.2053	0.0357705	0.086031	0.0597188	0.00189019
P58252	P58252	23	23	22	Elongation factor 2	Eef2	>sp|P58252|EF2_MOUSE Elongation factor 2 OS=Mus musculus GN=Eef2 PE=1 SV=2	1839111111	1811111111	2194811111	2195511111	2237411111	2292411111	1414911111	1276111111	2532711111	2195111111	1815111111	1619911111	2258711111	2514811111	2122111111	2315111111	2628411111	2248511111	3295611111	2683611111	1294211111	1218111111	1252411111	1617911111	2095061111	1.80898e+09	2.34794e+09	1.89364e+09	8.21781e+09	1.1207	1.0468	0.230432	0.0537834	0.878278	0.245568
P61867	P61867	11	11	11	41S ribosomal protein S21	Rps21	>sp|P61867|RS21_MOUSE 41S ribosomal protein S21 OS=Mus musculus GN=Rps21 PE=1 SV=1	1899411111	2195811111	2317511111	2669311111	3183811111	3171111111	5511811111	5335111111	8922711111	8195411111	6961511111	7225211111	2387111111	2471611111	2374411111	2675811111	2653111111	2511411111	12691111111	14164111111	6517811111	6359411111	6853911111	6351511111	2.57283e+09	7.02529e+09	2.51224e+09	8.82298e+09	8.79286e+09	0.976453	1.25589	1.00343	0.79088	0.409992	0.00158813
Q8CFE4	Q8CFE4	42	42	2	SCY1-like protein 2	Scyl2	>sp|Q8CFE4|SCYL2_MOUSE SCY1-like protein 2 OS=Mus musculus GN=Scyl2 PE=1 SV=1	8377311111	9131811111	6364911111	6651211111	7654811111	7551711111	18741111111	18723111111	37113111111	37116111111	23222111111	23314111111	2757111111	2447211111	2816711111	2259311111	2142111111	2517711111	31221111111	31378111111	12348111111	12527111111	8929811111	9579311111	7621961111	26371611111	2.49003e+09	1.76639e+10	8.7151e+09	0.326691	0.669808	2.02682	3.59205e-07	0.26891	0.00586547
Q9JHU4;F6ZX84	Q9JHU4	51;1	51;1	51;1	Cytoplasmic dynein 1 heavy chain 1	Dync1h1	>sp|Q9JHU4|DYHC1_MOUSE Cytoplasmic dynein 1 heavy chain 1 OS=Mus musculus GN=Dync1h1 PE=1 SV=2	2778811111	2767611111	2218911111	2162111111	1952411111	2128111111	719541111	757371111	1417211111	1477411111	1149311111	949791111	2195711111	2433411111	2211111111	2152411111	2429511111	2242911111	1255511111	1449411111	494961111	572111111	592161111	613861111	2334661111	1.07844e+09	2277511111	8.29669e+08	7.97129e+09	0.975521	0.769324	0.104082	0.714565	0.427184	8.90534e-06
Q922F4	Q922F4	24	13	11	Tubulin beta-6 chain	Tubb6	>sp|Q922F4|TBB6_MOUSE Tubulin beta-6 chain OS=Mus musculus GN=Tubb6 PE=1 SV=1	2481111111	2616411111	2618311111	2587811111	1988111111	2145811111	126461111	212841111	265141111	366321111	214351111	311151111	1513311111	2411111111	1245111111	1167511111	1911411111	1691611111	465681111	289231111	55161111	44912111	81414111	111711111	2406261111	2.49378e+08	1.65668e+09	174685111	5.79837e+09	0.688486	0.700484	0.0301266	0.00646594	0.483322	2.33886e-05
P43277	P43277	29	11	3	Histone H1.3	Hist1h1d	>sp|P43277|H13_MOUSE Histone H1.3 OS=Mus musculus GN=Hist1h1d PE=1 SV=2	2534411111	2169711111	3124711111	2713111111	5928711111	8618411111	16691111111	17641111111	8985711111	8919911111	12342111111	13723111111	2767711111	2411111111	2173511111	2192911111	1498111111	1432911111	8352111111	8981111111	26459111111	23124111111	19938111111	21931111111	4181511111	13050511111	2.07938e+09	1.81309e+10	7.27782e+09	0.497279	1.38929	2.49126	0.0770489	0.315199	0.000438508
Q62523	Q62523	21	21	21	Zyxin	Zyx	>sp|Q62523|ZYX_MOUSE Zyxin OS=Mus musculus GN=Zyx PE=1 SV=2	2213111111	2935311111	3842911111	3676211111	5711311111	5351911111	48733111111	46673111111	74512111111	75726111111	46175111111	44443111111	2364111111	2395511111	2284411111	2378411111	1434611111	1611911111	51616111111	47555111111	15173111111	15477111111	13454111111	13641111111	3.95513e+09	5.60438e+10	2078161111	2.61528e+10	7.27356e+09	0.525435	0.466649	3.59559	0.00906113	0.0454615	0.00891895
P16145	P16145	7	7	7	Galectin-1	Lgals1	>sp|P16145|LEG1_MOUSE Galectin-1 OS=Mus musculus GN=Lgals1 PE=1 SV=3	431711111	597391111	751461111	717321111	1152611111	1112911111	181471111	175881111	41225111	28891111	246461111	231411111	1957611111	2385611111	1166511111	1512911111	1556911111	1574311111	1	221221111	193771111	236171111	119871111	144141111	793901111	150890111	1692311111	1.52529e+08	5.92309e+09	2.13164	1.01086	0.0257516	0.00152252	0.980712	5.34644e-06
Q922Q8	Q922Q8	11	11	11	Leucine-rich repeat-containing protein 59	Lrrc59	>sp|Q922Q8|LRC59_MOUSE Leucine-rich repeat-containing protein 59 OS=Mus musculus GN=Lrrc59 PE=1 SV=1	1426811111	1438811111	2141711111	1663311111	1711811111	1753611111	1145511111	1151611111	1186711111	1192411111	1351711111	1331111111	2138411111	2354111111	2166911111	2148911111	2298411111	2336211111	1312211111	997611111	1141311111	1135911111	1444111111	1315811111	1.68934e+09	1226511111	2.24049e+09	1.22449e+09	7.84173e+09	1.32625	0.998356	0.156151	0.00069599	0.967247	1.2653e-07
P14873	P14873	76	76	75	Microtubule-associated protein 1B;MAP1B heavy chain;MAP1 light chain LC1	Map1b	>sp|P14873|MAP1B_MOUSE Microtubule-associated protein 1B OS=Mus musculus GN=Map1b PE=1 SV=2	3227111111	2971111111	4812811111	4911911111	7159411111	6912111111	11788111111	12136111111	7122711111	7451311111	11514111111	11413111111	2354711111	2338411111	1892311111	1761811111	1483311111	1381911111	5785111111	6116411111	11139111111	9919611111	11115111111	11157111111	4.99908e+09	1.02376e+10	1.86874e+09	9205411111	6.54061e+09	0.373818	0.899179	1.40742	0.00176034	0.573717	4.1338e-05
P68511	P68511	24	16	16	14-3-3 protein eta	Ywhah	>sp|P68511|1433F_MOUSE 14-3-3 protein eta OS=Mus musculus GN=Ywhah PE=1 SV=2	96328111	38711111	78432111	64895111	72611111	151671111	188181111	111171111	15346111	212781111	2155911	27132111	2197911111	2314111111	2787911111	2955511111	1962311111	2252711111	46282111111	39614111111	15867111111	15819111111	16145111111	14613111111	8.37748e+07	9.27946e+07	2.41174e+09	2.47234e+10	8.44111e+09	28.7884	266.432	2.92893	3.60067e-08	0.00818478	0.00334605
P63276	P63276	11	11	11	41S ribosomal protein S17	Rps17	>sp|P63276|RS17_MOUSE 41S ribosomal protein S17 OS=Mus musculus GN=Rps17 PE=1 SV=2	1272111111	1332111111	1941411111	1451511111	1994111111	1645711111	1535711111	1484111111	2117811111	1892511111	2114411111	1817311111	2121611111	2283111111	1832111111	1736111111	2134111111	2195111111	1841811111	2175411111	1888911111	1672511111	1754411111	2154711111	1606161111	1.82698e+09	2050361111	1.91463e+09	7.17626e+09	1.27656	1.04798	0.2668	0.0161038	0.628648	0.293441
P99127	P99127	11	11	11	61S acidic ribosomal protein P2	Rplp2	>sp|P99127|RLA2_MOUSE 61S acidic ribosomal protein P2 OS=Mus musculus GN=Rplp2 PE=1 SV=3	1578711111	1724511111	1718911111	1543411111	1924811111	1953911111	949111111	711211111	1116111111	1174711111	1118111111	1115211111	3611611111	2281911111	2861811111	2649211111	2216711111	2391911111	1542911111	1196711111	386151111	525591111	185111111	332711111	1740711111	1.03074e+09	2668861111	6.94864e+08	9.34101e+09	1.5332	0.674138	0.0743885	0.00198846	0.283718	7.71234e-05
P51411;D3Z629;D3YZT1;S4R1R7	P51411;D3Z629;D3YZT1	9;7;5;3	9;7;5;3	9;7;5;3	61S ribosomal protein L9	Rpl9	>sp|P51411|RL9_MOUSE 61S ribosomal protein L9 OS=Mus musculus GN=Rpl9 PE=1 SV=2;>tr|D3Z629|D3Z629_MOUSE 61S ribosomal protein L9 OS=Mus musculus GN=Rpl9 PE=1 SV=1;>tr|D3YZT1|D3YZT1_MOUSE 61S ribosomal protein L9 (Fragment) OS=Mus musculus GN=Rpl9 PE=2 SV=1	1373711111	1381311111	1537711111	1536211111	1644711111	1519111111	1311411111	1388911111	2315711111	2122711111	1888111111	1975211111	3125411111	2226811111	1948111111	1739111111	2229411111	2417911111	1614211111	1737111111	1168411111	1291511111	1229211111	1151211111	1.49879e+09	1.83368e+09	2.28113e+09	1.36528e+09	7.98395e+09	1.52198	0.744557	0.171003	0.00287396	0.130658	0.00193338
Q62417-2;Q62417-7;E9QNA7;Q62417-5;Q62417-6;Q62417-4;E9Q6A3	Q62417-2;Q62417-7;E9QNA7;Q62417-5;Q62417-6;Q62417-4;E9Q6A3	31;31;27;25;25;25;21	31;31;27;25;25;25;21	1;1;1;1;1;1;1	Sorbin and SH3 domain-containing protein 1	Sorbs1	>sp|Q62417-2|SRBS1_MOUSE Isoform 2 of Sorbin and SH3 domain-containing protein 1 OS=Mus musculus GN=Sorbs1;>sp|Q62417-7|SRBS1_MOUSE Isoform 7 of Sorbin and SH3 domain-containing protein 1 OS=Mus musculus GN=Sorbs1;>tr|E9QNA7|E9QNA7_MOUSE Sorbin and SH3 dom	1362111111	2258611111	1459811111	1442311111	754331111	234531111	21673111	2269611	17753111	21682111	26324111	2996311	2443111111	2213211111	2117511111	1916811111	2114611111	1725911111	27133111	25625111	1	1	1	1	1251951111	1.54497e+07	2.08853e+09	8.79304e+06	7.30985e+09	1.66822	0.569139	0.0012029	0.0190217	0.428998	1.57973e-09
Q9WUM4;E9PX13;E9PZJ1;E9PVJ1	Q9WUM4	21;4;2;2	21;4;2;2	21;4;2;2	Coronin-1C	Coro1c	>sp|Q9WUM4|COR1C_MOUSE Coronin-1C OS=Mus musculus GN=Coro1c PE=1 SV=2	2148111111	1892511111	3157211111	3216811111	2168111111	2119111111	197531111	267351111	521191111	393121111	449311111	438611111	2716711111	2218111111	2425411111	3158811111	2116511111	2132511111	435731111	434871111	383611111	314741111	361171111	349971111	2450311111	3.77853e+08	2.46134e+09	380016111	8.61471e+09	1.0045	1.00573	0.0441125	0.970372	0.974609	2.21299e-07
Q6KCD5-2;Q6KCD5	Q6KCD5-2;Q6KCD5	9;9	9;9	9;9	Nipped-B-like protein	Nipbl	>sp|Q6KCD5-2|NIPBL_MOUSE Isoform 2 of Nipped-B-like protein OS=Mus musculus GN=Nipbl;>sp|Q6KCD5|NIPBL_MOUSE Nipped-B-like protein OS=Mus musculus GN=Nipbl PE=1 SV=1	637191111	554971111	372321111	629171111	1862711111	1611711111	217311111	177841111	187691111	191121111	186931111	242651111	1743811111	2169711111	566221111	721261111	511171111	795161111	1	47867111	221451111	282581111	216631111	152491111	9.44679e+08	200591111	1084556111	1.53504e+08	3.79595e+09	1.14807	0.765256	0.0404388	0.722136	0.372314	0.0089485
Q8C2Q8;A2AKU9;Q91VR2;A2AKV1;A2AKV2;A2AKV3;A2AKV1	Q8C2Q8;A2AKU9;Q91VR2;A2AKV1;A2AKV2;A2AKV3;A2AKV1	16;15;15;13;13;13;8	16;15;15;13;13;13;8	16;15;15;13;13;13;8	ATP synthase subunit gamma;ATP synthase subunit gamma, mitochondrial	Atp5c1	>tr|Q8C2Q8|Q8C2Q8_MOUSE ATP synthase subunit gamma OS=Mus musculus GN=Atp5c1 PE=1 SV=1;>tr|A2AKU9|A2AKU9_MOUSE ATP synthase subunit gamma OS=Mus musculus GN=Atp5c1 PE=1 SV=1;>sp|Q91VR2|ATPG_MOUSE ATP synthase subunit gamma, mitochondrial OS=Mus musculus GN	4152211111	3986911111	2878111111	2846911111	2618211111	2931811111	813481111	1116811111	1113211111	1211911111	949261111	913681111	2387711111	2167111111	2162111111	2287111111	2419911111	2218611111	1236511111	1283511111	691531111	653811111	665691111	585921111	3.23569e+09	1019726111	2273761111	8.52829e+08	7.95816e+09	0.702712	0.836332	0.107164	0.00537978	0.329559	1.16384e-06
P68254-2;P68254;F6YY69;F6VW31	P68254-2;P68254;F6YY69;F6VW31	21;21;21;21	15;15;14;14	15;15;14;14	14-3-3 protein theta	Ywhaq	>sp|P68254-2|1433T_MOUSE Isoform 2 of 14-3-3 protein theta OS=Mus musculus GN=Ywhaq;>sp|P68254|1433T_MOUSE 14-3-3 protein theta OS=Mus musculus GN=Ywhaq PE=1 SV=1;>tr|F6YY69|F6YY69_MOUSE 14-3-3 protein theta (Fragment) OS=Mus musculus GN=Ywhaq PE=4 SV=1;>t	646191111	795161111	956431111	1161211111	764171111	784321111	389511111	399161111	536231111	541131111	415941111	388211111	2165811111	2166911111	2125711111	2425811111	1811111111	2195111111	6767711111	6784711111	2691811111	2971311111	2314911111	2311711111	8.51248e+08	445031111	2148411111	3.97369e+09	7.51944e+09	2.52384	8.92903	0.528456	3.24441e-07	0.0114523	0.0688766
Q9CRB9;Q9D9P1;D3Z1L4;S4R238;F6QFL1	Q9CRB9;Q9D9P1;D3Z1L4	18;16;16;6;6	18;16;16;6;6	18;16;16;6;6	MICOS complex subunit Mic19	Chchd3	>sp|Q9CRB9|CHCH3_MOUSE Coiled-coil-helix-coiled-coil-helix domain-containing protein 3, mitochondrial OS=Mus musculus GN=Chchd3 PE=1 SV=1;>tr|Q9D9P1|Q9D9P1_MOUSE Coiled-coil-helix-coiled-coil-helix domain-containing protein 3, mitochondrial OS=Mus musculus	1721111111	1885611111	1311311111	1513811111	1119511111	1179111111	911771111	939931111	453221111	541661111	824751111	861861111	1714411111	2124111111	1869211111	1623711111	1861111111	1819911111	615171111	469311111	1412611111	1499811111	1277311111	1449311111	1.45508e+09	7.55533e+08	1835411111	1.12059e+09	6.42394e+09	1.26138	1.48318	0.174439	0.0239476	0.206418	0.00488914
P19411;S4R2M7;P19141	P19411;S4R2M7	18;13;5	18;13;5	18;13;5	Phosphoglycerate kinase 1;Phosphoglycerate kinase	Pgk1	>sp|P19411|PGK1_MOUSE Phosphoglycerate kinase 1 OS=Mus musculus GN=Pgk1 PE=1 SV=4;>tr|S4R2M7|S4R2M7_MOUSE Phosphoglycerate kinase OS=Mus musculus GN=Pgk1 PE=1 SV=1	1215311111	1214311111	1443611111	1538911111	2253111111	2114311111	719811111	719371111	1178111111	1236111111	1351611111	1248211111	2361911111	2117211111	1495111111	1479211111	1415411111	1514411111	1624911111	1815311111	811881111	748121111	688971111	771121111	1.62993e+09	1.07554e+09	1.73054e+09	1.07672e+09	6.05691e+09	1.06173	1.0011	0.177767	0.691784	0.997191	0.0323929
O88569;O88569-2;O88569-3	O88569;O88569-2;O88569-3	21;21;19	21;21;19	21;21;19	Heterogeneous nuclear ribonucleoproteins A2/B1	Hnrnpa2b1	>sp|O88569|ROA2_MOUSE Heterogeneous nuclear ribonucleoproteins A2/B1 OS=Mus musculus GN=Hnrnpa2b1 PE=1 SV=2;>sp|O88569-2|ROA2_MOUSE Isoform 2 of Heterogeneous nuclear ribonucleoproteins A2/B1 OS=Mus musculus GN=Hnrnpa2b1;>sp|O88569-3|ROA2_MOUSE Isoform 3 o	2178111111	2245511111	2664411111	2616711111	5973311111	6553111111	1873111111	1871511111	778591111	662371111	1629911111	1583611111	1951111111	2191711111	1468111111	1565911111	1147411111	918691111	794381111	715581111	1878511111	1745611111	2154111111	2325311111	3.70519e+09	1399851111	1540491111	1602251111	5.39172e+09	0.415765	1.14459	0.297169	0.0274339	0.655251	0.86018
P19973-2;A2A6J4;P19973;A2A6J7	P19973-2;A2A6J4;P19973;A2A6J7	14;13;11;11	14;13;11;11	14;13;11;11	Lymphocyte-specific protein 1	Lsp1	>sp|P19973-2|LSP1_MOUSE Isoform 2 of Lymphocyte-specific protein 1 OS=Mus musculus GN=Lsp1;>tr|A2A6J4|A2A6J4_MOUSE Lymphocyte-specific protein 1 OS=Mus musculus GN=Lsp1 PE=2 SV=1;>sp|P19973|LSP1_MOUSE Lymphocyte-specific protein 1 OS=Mus musculus GN=Lsp1 P	1919211111	2125911111	2499511111	1814511111	1792811111	1719511111	4996111	14145111	1	1	3167111	1	2141811111	2182511111	2444811111	2444311111	1411911111	1891611111	1	1	1	1	1	1	1.97858e+09	3718056	2086161111	1	7.30156e+09	1.05437	2.68958e-07	1.36957e-10	0.600431	0.159635	1.28278e-07
P62855	P62855	6	6	6	41S ribosomal protein S26	Rps26	>sp|P62855|RS26_MOUSE 41S ribosomal protein S26 OS=Mus musculus GN=Rps26 PE=2 SV=3	2717111111	2683311111	2331511111	2568211111	2141811111	2224111111	2297611111	2374911111	4285211111	3495311111	3153311111	3427911111	2121111111	2182311111	1848711111	1984811111	2744511111	2319211111	3112311111	3222911111	2611511111	2552811111	2764211111	2311111111	2.44434e+09	3.17238e+09	2200111111	2.76248e+09	7.70039e+09	0.900082	0.870791	0.358745	0.162393	0.380889	0.0145883
P62717;F6YJW4	P62717	16;4	16;4	16;4	61S ribosomal protein L18a	Rpl18a	>sp|P62717|RL18A_MOUSE 61S ribosomal protein L18a OS=Mus musculus GN=Rpl18a PE=1 SV=1	2115711111	1732211111	2213311111	1383511111	2282911111	2275311111	2287911111	2154211111	3959111111	3557911111	3539811111	3264111111	2145511111	2179211111	1799711111	1755111111	2237711111	2229111111	4178111111	3816511111	2713711111	2682411111	3198311111	2672111111	2.00049e+09	3.12718e+09	2.05773e+09	3.21019e+09	7.20205e+09	1.02861	1.02655	0.445734	0.749074	0.885951	0.00211871
P47757	P47757	23	3	3	F-actin-capping protein subunit beta	Capzb	>sp|P47757|CAPZB_MOUSE F-actin-capping protein subunit beta OS=Mus musculus GN=Capzb PE=1 SV=3	3319611111	2811811111	2846311111	2463111111	2187411111	1769111111	1	1	1	112611111	1	1	2246111111	2149111111	1612111111	1593111111	2117511111	2464311111	159291111	1	1	1	1	1	2.56623e+09	1.87685e+07	2.03038e+09	2.65485e+07	7.10632e+09	0.791192	1.41452	0.0037359	0.0714039	0.834947	8.45366e-08
Q5SXR6;Q68FD5;F6Z1R4	Q5SXR6;Q68FD5	33;33;4	33;33;4	33;33;4	Clathrin heavy chain;Clathrin heavy chain 1	Cltc	>tr|Q5SXR6|Q5SXR6_MOUSE Clathrin heavy chain OS=Mus musculus GN=Cltc PE=1 SV=1;>sp|Q68FD5|CLH1_MOUSE Clathrin heavy chain 1 OS=Mus musculus GN=Cltc PE=1 SV=3	2141211111	2118311111	1811111111	1839911111	1461111111	1553411111	2828711111	2672211111	7852711111	8324711111	5573111111	5431411111	1915511111	2111911111	1875511111	1785811111	1861811111	2199311111	4731111111	4386111111	2256611111	2311911111	1755911111	1497411111	1.82084e+09	5.44714e+09	1958311111	2.82318e+09	6.85409e+09	1.0755	0.518286	0.411897	0.321862	0.129383	0.159069
Q8K371;B8JK87;Q3TP15;B8JK81;B8JK82;B8JK86;B8JK84;B8JK83;B8JK85;F6WKY8;Q6NVF2;Q9Z281-2;Q9Z281	Q8K371;B8JK87;Q3TP15;B8JK81	44;43;41;32;11;9;5;5;2;1;1;1;1	44;43;41;32;11;9;5;5;2;1;1;1;1	44;43;41;32;11;9;5;5;2;1;1;1;1	Angiomotin-like protein 2	Amotl2	>sp|Q8K371|AMOL2_MOUSE Angiomotin-like protein 2 OS=Mus musculus GN=Amotl2 PE=2 SV=1;>tr|B8JK87|B8JK87_MOUSE Angiomotin-like protein 2 OS=Mus musculus GN=Amotl2 PE=2 SV=1;>tr|Q3TP15|Q3TP15_MOUSE Angiomotin-like protein 2 OS=Mus musculus GN=Amotl2 PE=2 SV=1	7643311	111951111	11617111	36218111	23724111	156791111	111581111	113561111	77216111	69431111	565911111	7322111	2377911111	2111411111	2273111111	1934111111	1675511111	1256911111	28784111111	27528111111	6561211111	6286111111	8538311111	6751411111	57990811	1.57504e+08	1938161111	1.40749e+10	6.78356e+09	33.4219	89.3622	2.07485	6.99456e-07	0.0265868	0.0217575
O88991;D3YY95	O88991	46;3	46;3	37;1	Alpha-actinin-3	Actn3	>sp|O88991|ACTN3_MOUSE Alpha-actinin-3 OS=Mus musculus GN=Actn3 PE=2 SV=1	12142111111	12372111111	7614911111	7813111111	6685511111	6481311111	181341111	297191111	211221111	211961111	313151111	389821111	2457111111	1988511111	4116811111	4187611111	4163211111	3831611111	153511111	35477111	111181111	292391111	212911111	361241111	8851511111	2.67448e+08	3.45748e+09	194452111	1.21012e+10	0.390609	0.727066	0.0160689	0.000951367	0.176629	1.0254e-05
P23116	P23116	81	81	81	Eukaryotic translation initiation factor 3 subunit A	Eif3a	>sp|P23116|EIF3A_MOUSE Eukaryotic translation initiation factor 3 subunit A OS=Mus musculus GN=Eif3a PE=1 SV=5	2186611111	2174811111	2615111111	2761111111	2413111111	2353811111	9672311111	9914211111	17918111111	18145111111	14192111111	14185111111	1846111111	1959211111	1975211111	1943411111	1953211111	2151411111	15116111111	14268111111	7269311111	7386611111	7372711111	6889711111	2.41743e+09	1.40045e+10	1.97143e+09	9.71709e+09	6.9e+09	0.815506	0.693855	1.40828	0.00156209	0.210305	0.000618899
P97855	P97855	15	13	13	Ras GTPase-activating protein-binding protein 1	G3bp1	>sp|P97855|G3BP1_MOUSE Ras GTPase-activating protein-binding protein 1 OS=Mus musculus GN=G3bp1 PE=1 SV=1	1214311111	1267511111	869121111	945521111	1447311111	1411111111	1118911111	1121711111	1128611111	926931111	1126911111	1131211111	2132811111	1949911111	2149311111	2246411111	2367611111	2476411111	716311111	652141111	1133411111	964581111	1399911111	1517811111	1192481111	1092381111	2220411111	1.06403e+09	7.77144e+09	1.86201	0.974044	0.136915	8.35732e-06	0.849392	3.33009e-05
Q6ZWZ4;P47964;D3YX71	Q6ZWZ4;P47964	9;5;3	9;5;3	9;5;3	61S ribosomal protein L36	Rpl36	>tr|Q6ZWZ4|Q6ZWZ4_MOUSE 61S ribosomal protein L36 OS=Mus musculus GN=Rpl36 PE=3 SV=1;>sp|P47964|RL36_MOUSE 61S ribosomal protein L36 OS=Mus musculus GN=Rpl36 PE=2 SV=2	1359511111	2276411111	1313711111	1921111111	2417811111	2316711111	2837711111	3142811111	4911711111	3711611111	3381211111	2751911111	1817611111	1947311111	1829111111	1875811111	2117811111	2448511111	2534311111	2689611111	2354811111	2744111111	3281911111	3615711111	1934211111	3456161111	2.00603e+09	2.87008e+09	7.0211e+09	1.03713	0.830424	0.408779	0.755337	0.262486	0.00280531
P61161	P61161	16	16	16	Actin-related protein 2	Actr2	>sp|P61161|ARP2_MOUSE Actin-related protein 2 OS=Mus musculus GN=Actr2 PE=1 SV=1	1321911111	1252111111	845641111	912651111	776161111	794111111	175491111	172321111	258821111	311161111	226231111	171311111	1438911111	1933111111	1877311111	1655111111	2351811111	2111111111	285281111	453121111	116791111	184561111	125631111	257851111	9.83764e+08	2.19223e+08	1894561111	237206111	6.63096e+09	1.92583	1.08203	0.0357725	0.000249199	0.804734	3.69987e-07
B1AXW5;B1AXW6;P35711;B1AXW4	B1AXW5;B1AXW6;P35711;B1AXW4	11;11;11;7	11;11;11;7	11;11;11;7	Peroxiredoxin-1	Prdx1	>tr|B1AXW5|B1AXW5_MOUSE Peroxiredoxin-1 (Fragment) OS=Mus musculus GN=Prdx1 PE=1 SV=2;>tr|B1AXW6|B1AXW6_MOUSE Peroxiredoxin-1 (Fragment) OS=Mus musculus GN=Prdx1 PE=1 SV=1;>sp|P35711|PRDX1_MOUSE Peroxiredoxin-1 OS=Mus musculus GN=Prdx1 PE=1 SV=1;>tr|B1AXW4	862431111	756421111	1151211111	914431111	953831111	882341111	436291111	456221111	661771111	728231111	543591111	432411111	1952411111	1913811111	1266211111	1545111111	1365611111	1517111111	966851111	922161111	326181111	375811111	355291111	256531111	920111111	543086111	1.59338e+09	5.33804e+08	5.57682e+09	1.73172	0.982909	0.0957184	0.000349341	0.95691	0.000120209
P81316;E1CZA1	P81316	24;11	24;11	24;11	T-complex protein 1 subunit epsilon	Cct5	>sp|P81316|TCPE_MOUSE T-complex protein 1 subunit epsilon OS=Mus musculus GN=Cct5 PE=1 SV=1	1179211111	1223911111	1713211111	1759811111	1778411111	1771611111	2384411111	2624911111	4492111111	4691611111	3189111111	3421711111	1744411111	1886711111	1541711111	1747711111	1871411111	1418311111	5219211111	4612511111	1796711111	1867111111	1638411111	1777811111	1.57103e+09	3467311111	1701711111	2.81863e+09	5.95599e+09	1.08318	0.812915	0.473243	0.371789	0.543938	0.127878
D3YUX2;Q8VBX6-2;Q8VBX6;Q8VBX6-4;Q8VBX6-3;A3KG81;A3KG84;A3KG83;A3KG81;A3KG82;F7D1H8;Q8VBX6-5;A2ADS6;Q63ZW7-4;Q63ZW7-3;Q63ZW7-2;Q63ZW7	D3YUX2;Q8VBX6-2;Q8VBX6;Q8VBX6-4;Q8VBX6-3;A3KG81	47;47;47;47;47;28;13;9;6;5;5;3;1;1;1;1;1	47;47;47;47;47;28;13;9;6;5;5;3;1;1;1;1;1	44;44;44;44;44;28;13;9;6;5;5;3;1;1;1;1;1	Multiple PDZ domain protein	Mpdz	>tr|D3YUX2|D3YUX2_MOUSE Multiple PDZ domain protein OS=Mus musculus GN=Mpdz PE=1 SV=1;>sp|Q8VBX6-2|MPDZ_MOUSE Isoform 2 of Multiple PDZ domain protein OS=Mus musculus GN=Mpdz;>sp|Q8VBX6|MPDZ_MOUSE Multiple PDZ domain protein OS=Mus musculus GN=Mpdz PE=1 SV	1	34416111	26212111	7948111	53181111	38328111	217391111	148861111	71921111	214151111	98157111	74484111	1817111111	1884111111	1687711111	1734911111	1299111111	1851111111	8112511111	8535111111	2729311111	2622811111	2412911111	1935111111	26680926	1.37494e+08	1.71234e+09	4.39129e+09	5.99321e+09	64.1786	31.938	0.732712	3.35813e-09	0.0183634	0.0581982
O55143-2;J3KMM5;O55143	O55143-2;J3KMM5;O55143	21;19;19	21;19;19	13;12;12	Sarcoplasmic/endoplasmic reticulum calcium ATPase 2;Calcium-transporting ATPase	Atp2a2	>sp|O55143-2|AT2A2_MOUSE Isoform 2 of Sarcoplasmic/endoplasmic reticulum calcium ATPase 2 OS=Mus musculus GN=Atp2a2;>tr|J3KMM5|J3KMM5_MOUSE Sarcoplasmic/endoplasmic reticulum calcium ATPase 2 OS=Mus musculus GN=Atp2a2 PE=1 SV=1;>sp|O55143|AT2A2_MOUSE Sarco	3582411111	3532511111	3952111111	4166511111	2878411111	2992311111	215771111	164111111	277671111	272381111	198121111	222151111	2719911111	1879311111	1868511111	1719811111	2114611111	2176911111	418791111	246751111	71819111	115161111	1	91271111	3.51738e+09	2.25034e+08	2.07984e+09	157298926	7.27946e+09	0.591305	0.698999	0.0216086	0.000208873	0.373123	2.57049e-07
F8WHL2;Q8CIE6;F6XJN3	F8WHL2;Q8CIE6	31;31;5	31;31;5	31;31;5	Coatomer subunit alpha;Coatomer subunit alpha;Xenin;Proxenin	Copa	>tr|F8WHL2|F8WHL2_MOUSE Coatomer subunit alpha OS=Mus musculus GN=Copa PE=1 SV=1;>sp|Q8CIE6|COPA_MOUSE Coatomer subunit alpha OS=Mus musculus GN=Copa PE=1 SV=2	2488511111	2368311111	2183611111	2267711111	1674811111	1772111111	1119511111	1129211111	1831811111	1855611111	1467611111	1428111111	2195811111	1869611111	2181311111	1865711111	2315811111	2177711111	1514411111	1744811111	872311111	825151111	764941111	713911111	2.12584e+09	1.47198e+09	2.10099e+09	1.07259e+09	7.35348e+09	0.988311	0.728672	0.145861	0.875645	0.230142	0.000369659
D3YZ62;D3Z4J3;F6TDE5;F6Z2S4;E9Q1F5;D6RFU1	D3YZ62;D3Z4J3	24;24;9;8;2;1	23;23;9;8;1;1	2;2;2;2;1;1		Myo5a	>tr|D3YZ62|D3YZ62_MOUSE Unconventional myosin-Va OS=Mus musculus GN=Myo5a PE=1 SV=1;>tr|D3Z4J3|D3Z4J3_MOUSE Unconventional myosin-Va OS=Mus musculus GN=Myo5a PE=1 SV=1	1121311111	1118111111	1191911111	1145911111	682191111	619441111	657251111	641611111	916141111	783121111	575711111	615471111	1817511111	1867411111	1911211111	1979211111	2169911111	2252111111	348151111	262111111	429691111	359481111	326521111	315221111	9.79813e+08	6.98218e+08	1999561111	340196111	6.99846e+09	2.04076	0.487235	0.0486101	1.11882e-05	0.00017505	7.57779e-10
Q9ET54;Q9ET54-6;Q9ET54-4;Q9ET54-3;Q9ET54-2	Q9ET54;Q9ET54-6;Q9ET54-4;Q9ET54-3;Q9ET54-2	26;25;23;21;19	26;25;23;21;19	6;6;4;1;3	Palladin	Palld	>sp|Q9ET54|PALLD_MOUSE Palladin OS=Mus musculus GN=Palld PE=1 SV=2;>sp|Q9ET54-6|PALLD_MOUSE Isoform 6 of Palladin OS=Mus musculus GN=Palld;>sp|Q9ET54-4|PALLD_MOUSE Isoform 4 of Palladin OS=Mus musculus GN=Palld;>sp|Q9ET54-3|PALLD_MOUSE Isoform 3 of Palladi	3218811111	2616211111	1936111111	1779311111	1535111111	1456311111	579891111	549141111	478241111	497161111	415611111	419861111	2195311111	1859211111	2159611111	1936811111	1744911111	1711811111	316891111	215711111	355311111	224271111	142641111	288271111	2090311111	4.89984e+08	1934611111	2.57183e+08	6.77114e+09	0.925513	0.524879	0.0379822	0.607788	0.00114589	4.01976e-09
B2M1R6;P61979-3;P61979;P61979-2;H3BLL4;D3Z5X4;D3YWG1;H3BKD1;H3BK96;H3BKI8;H3BLP7;Q8BT23;H3BJ43;H3BJS9	B2M1R6;P61979-3;P61979;P61979-2;H3BLL4;D3Z5X4;D3YWG1;H3BKD1;H3BK96	22;22;22;22;16;16;16;13;11;8;8;6;4;2	22;22;22;22;16;16;16;13;11;8;8;6;4;2	22;22;22;22;16;16;16;13;11;8;8;6;4;2	Heterogeneous nuclear ribonucleoprotein K	Hnrnpk;Gm7964	>tr|B2M1R6|B2M1R6_MOUSE Heterogeneous nuclear ribonucleoprotein K OS=Mus musculus GN=Hnrnpk PE=1 SV=1;>sp|P61979-3|HNRPK_MOUSE Isoform 3 of Heterogeneous nuclear ribonucleoprotein K OS=Mus musculus GN=Hnrnpk;>sp|P61979|HNRPK_MOUSE Heterogeneous nuclear rib	1434211111	1366211111	1696411111	1835611111	2352111111	2357811111	3686611111	3437811111	4543911111	4415411111	3447911111	3239911111	1875911111	1844811111	1573311111	1635511111	1311811111	1374111111	4293911111	3724111111	2386211111	2572211111	3176311111	2679811111	1.84039e+09	3795261111	1.60258e+09	3138761111	5.60902e+09	0.87078	0.827021	0.559591	0.264145	0.211571	0.000703183
P62141	P62141	9	9	4	Serine/threonine-protein phosphatase PP1-beta catalytic subunit	Ppp1cb	>sp|P62141|PP1B_MOUSE Serine/threonine-protein phosphatase PP1-beta catalytic subunit OS=Mus musculus GN=Ppp1cb PE=1 SV=3	1811611111	1724811111	988531111	2456111111	2125111111	2122811111	146231111	146431111	82119111	86163111	124121111	137381111	2125511111	1833711111	1491111111	1645911111	1281311111	1321511111	112861111	1	215141111	261931111	271711111	215761111	1.8715e+09	1.20408e+08	1616511111	1.79568e+08	5.65779e+09	0.863753	1.49133	0.0317381	0.321915	0.298541	1.14504e-06
P81317;E9QPA6;Q61391;B1AT15	P81317;E9QPA6	17;16;4;2	17;16;4;2	17;16;4;2	T-complex protein 1 subunit zeta	Cct6a	>sp|P81317|TCPZ_MOUSE T-complex protein 1 subunit zeta OS=Mus musculus GN=Cct6a PE=1 SV=3;>tr|E9QPA6|E9QPA6_MOUSE T-complex protein 1 subunit zeta OS=Mus musculus GN=Cct6a PE=1 SV=1	1421811111	1548511111	1414111111	1315411111	1866111111	1794511111	1837811111	1816411111	3225311111	3437611111	2456411111	2635111111	1868411111	1811711111	1792811111	1732511111	1961411111	1872611111	2514711111	2614611111	1194111111	1116911111	959461111	975311111	1.56008e+09	2568111111	1839911111	1.56252e+09	6.43969e+09	1.17937	0.608431	0.242639	0.0159595	0.134556	0.407486
Q91Z83;B8JJH1	Q91Z83	61;2	22;2	11;2	Myosin-7	Myh7	>sp|Q91Z83|MYH7_MOUSE Myosin-7 OS=Mus musculus GN=Myh7 PE=1 SV=1	1185811111	1231111111	2138311111	2146111111	2773511111	2787611111	96111111	72972111	21194111	22927111	34311111	28822111	2119311111	1785711111	1791111111	1625411111	2831111111	2713311111	21891111	46431111	136891111	126981111	134771111	131751111	2.04374e+09	4.60563e+07	2.14433e+09	99786111	7.50515e+09	1.04922	2.16661	0.0132957	0.783799	0.17029	2.09381e-06
Q3TJD7;Q8BVJ7;B8JJB3;Q3TJD7-3;B8JJB2;Q3TJD7-2;B8JJB1	Q3TJD7;Q8BVJ7	15;11;7;7;6;6;3	15;11;7;7;6;6;3	15;11;7;7;6;6;3	PDZ and LIM domain protein 7	Pdlim7	>sp|Q3TJD7|PDLI7_MOUSE PDZ and LIM domain protein 7 OS=Mus musculus GN=Pdlim7 PE=2 SV=1;>tr|Q8BVJ7|Q8BVJ7_MOUSE PDZ and LIM domain 7, isoform CRA_f OS=Mus musculus GN=Pdlim7 PE=2 SV=1	1356311111	1356611111	1593811111	1452511111	1112111111	1187111111	1843711111	1824511111	1912811111	2111511111	1568911111	1665211111	1681511111	1783911111	1984211111	1914911111	1596711111	1563111111	1344411111	1282911111	1239411111	1163411111	1172411111	1197311111	1.34308e+09	1821111111	1754061111	1233311111	6.13921e+09	1.306	0.67723	0.200891	0.00209013	0.000787796	4.20186e-05
P27773;F6Q414	P27773	18;3	18;3	18;3	Protein disulfide-isomerase A3	Pdia3	>sp|P27773|PDIA3_MOUSE Protein disulfide-isomerase A3 OS=Mus musculus GN=Pdia3 PE=1 SV=2	1197111111	1261711111	1734811111	1813411111	1846611111	1874911111	854751111	751191111	1183411111	1191311111	936611111	911891111	1893811111	1775211111	1618111111	1771111111	1797211111	1647411111	1511611111	1578611111	589181111	639811111	515351111	521181111	1.62143e+09	9.71528e+08	1.75048e+09	8.92624e+08	6.12667e+09	1.07959	0.918784	0.145695	0.352756	0.775772	0.00230092
P62849-2;P62849-3;P62849	P62849-2;P62849-3;P62849	9;9;9	9;9;9	9;9;9	41S ribosomal protein S24	Rps24	>sp|P62849-2|RS24_MOUSE Isoform 2 of 41S ribosomal protein S24 OS=Mus musculus GN=Rps24;>sp|P62849-3|RS24_MOUSE Isoform 3 of 41S ribosomal protein S24 OS=Mus musculus GN=Rps24;>sp|P62849|RS24_MOUSE 41S ribosomal protein S24 OS=Mus musculus GN=Rps24 PE=2 SV	2441211111	2813511111	1491111111	1336511111	1869611111	1827411111	1543811111	1468511111	2182911111	1994311111	1832111111	1565911111	1376911111	1765111111	2296911111	2113811111	2514811111	2348811111	2118911111	1929311111	1484911111	1417811111	1718311111	1611511111	1.96323e+09	1.76459e+09	2.06939e+09	1713461111	7.24288e+09	1.05408	0.971023	0.236572	0.72053	0.819872	0.113496
Q8BMK4	Q8BMK4	31	31	31	Cytoskeleton-associated protein 4	Ckap4	>sp|Q8BMK4|CKAP4_MOUSE Cytoskeleton-associated protein 4 OS=Mus musculus GN=Ckap4 PE=1 SV=2	1838111111	1978111111	2211111111	2426611111	2596211111	2531811111	1618611111	1467211111	2151111111	1755611111	1743211111	1845211111	1697211111	1762511111	1717111111	1797211111	1881311111	1814611111	1716711111	1679611111	1232611111	1241111111	1484211111	1512111111	2263661111	1.76349e+09	1.77833e+09	1.47773e+09	6.22415e+09	0.785598	0.837954	0.237419	0.00366405	0.150543	0.00706461
P61514	P61514	8	8	8	61S ribosomal protein L37a	Rpl37a	>sp|P61514|RL37A_MOUSE 61S ribosomal protein L37a OS=Mus musculus GN=Rpl37a PE=2 SV=2	1621811111	1462211111	1411111111	1561111111	1571211111	1841411111	4415211111	4353311111	6115111111	5924711111	5117711111	5197211111	1653211111	1753411111	1565911111	1595311111	1721211111	1787711111	5433711111	4991911111	4491211111	3981311111	3765911111	3781111111	1.57814e+09	5187211111	1679461111	4.40753e+09	5.87811e+09	1.0642	0.849691	0.74982	0.185714	0.192492	2.32631e-06
Q99K48;Q99K48-2;B1AXT1	Q99K48	41;13;1	38;11;1	38;11;1	Non-POU domain-containing octamer-binding protein	Nono	>sp|Q99K48|NONO_MOUSE Non-POU domain-containing octamer-binding protein OS=Mus musculus GN=Nono PE=1 SV=3	3423911111	3453811111	3715611111	4213111111	5815311111	6189411111	8817111111	8266511111	3746511111	3417411111	5364111111	4876911111	1861211111	1745111111	1499211111	1391411111	1152711111	1121111111	4111111111	3879111111	8145811111	8186811111	6789811111	7192911111	4.46853e+09	5.74809e+09	1.46179e+09	6384261111	5.11628e+09	0.327131	1.11067	1.24783	0.000166589	0.726213	0.000104993
P17751;H7BXC3	P17751;H7BXC3	11;7	11;7	11;7	Triosephosphate isomerase	Tpi1	>sp|P17751|TPIS_MOUSE Triosephosphate isomerase OS=Mus musculus GN=Tpi1 PE=1 SV=4;>tr|H7BXC3|H7BXC3_MOUSE Triosephosphate isomerase OS=Mus musculus GN=Tpi1 PE=1 SV=1	633391111	748271111	951151111	736471111	977281111	1197311111	158641111	216681111	265361111	367191111	249921111	194451111	1381811111	1732611111	1177111111	1311311111	1471111111	1212911111	312191111	398471111	117511111	116171111	112211111	74216111	8.73979e+08	242041111	1.38114e+09	1.88462e+08	4.83401e+09	1.58029	0.778636	0.0389867	0.00159792	0.49311	2.85792e-07
Q61865;F6YLI1;F6YP13;A2BH47	Q61865	21;4;2;1	21;4;2;1	21;4;2;1	Caprin-1	Caprin1	>sp|Q61865|CAPR1_MOUSE Caprin-1 OS=Mus musculus GN=Caprin1 PE=1 SV=2	1146111111	1418211111	1161511111	1159111111	1561811111	1525711111	3167511111	3334611111	3159711111	2961611111	2895311111	2844811111	1829211111	1717411111	1919911111	2441811111	2191911111	1787511111	2274411111	2228711111	3681811111	3415111111	3866911111	4381611111	1.32874e+09	3.06059e+09	1.98129e+09	3.30809e+09	6.93453e+09	1.4911	1.08087	0.477047	0.000859514	0.586214	0.00545327
P62259;D6REF3;F6WA19	P62259;D6REF3;F6WA19	28;16;15	25;14;14	25;14;14	14-3-3 protein epsilon	Ywhae	>sp|P62259|1433E_MOUSE 14-3-3 protein epsilon OS=Mus musculus GN=Ywhae PE=1 SV=1;>tr|D6REF3|D6REF3_MOUSE 14-3-3 protein epsilon OS=Mus musculus GN=Ywhae PE=2 SV=1;>tr|F6WA19|F6WA19_MOUSE 14-3-3 protein epsilon (Fragment) OS=Mus musculus GN=Ywhae PE=4 SV=1	359211111	361451111	388471111	416421111	486251111	542241111	165661111	161131111	411611111	369281111	228851111	258611111	1631211111	1713711111	1394411111	1254111111	1216911111	1234111111	43832111111	37817111111	11681111111	11551111111	11291111111	11114111111	4.25674e+08	2.65858e+08	1407411111	2.12144e+10	4.92594e+09	3.30631	79.7962	4.30668	9.95231e-07	0.0206727	0.0100099
A2RSG8	A2RSG8	1	1	1		Adam34	>tr|A2RSG8|A2RSG8_MOUSE A disintegrin and metallopeptidase domain 34 OS=Mus musculus GN=Adam34 PE=2 SV=1	667691111	988511111	1	1	752381111	694111111	1	1	1	1	1	1	1192911111	1665711111	1969611111	2272111111	2176711111	2343311111	1	1	1	1	1	1	517115741	1	1.93673e+09	1	6.77855e+09	3.74525	1	1.47524e-10	0.00018554	#DIV/0!	7.75861e-07
Q8K1Z5;E9Q5J9	Q8K1Z5;E9Q5J9	53;53	6;6	1;1		Tpm3	>tr|Q8K1Z5|Q8K1Z5_MOUSE Tropomyosin 3, gamma OS=Mus musculus GN=Tpm3 PE=2 SV=1;>tr|E9Q5J9|E9Q5J9_MOUSE Tropomyosin alpha-3 chain OS=Mus musculus GN=Tpm3 PE=2 SV=1	426681111	581151111	762411111	698111111	466391111	423761111	171721111	217711111	321161111	316121111	271991111	241741111	1556211111	1661211111	1676811111	1556611111	1611311111	1615111111	272961111	173581111	118331111	54481111	139481111	78316111	559751111	256741111	1.61288e+09	1.39525e+08	5.64507e+09	2.88142	0.543447	0.0247163	1.19616e-08	0.0771113	3.06724e-12
Q8BTS1;Q61656;S4R1I6;B1ARB8;B1ARC1;B1ARB9;S4R1E3	Q8BTS1;Q61656;S4R1I6	39;39;29;12;12;12;8	38;38;28;12;12;12;8	33;33;24;12;12;12;8	Probable ATP-dependent RNA helicase DDX5	Ddx5	>tr|Q8BTS1|Q8BTS1_MOUSE DEAD (Asp-Glu-Ala-Asp) box polypeptide 5 OS=Mus musculus GN=Ddx5 PE=1 SV=1;>sp|Q61656|DDX5_MOUSE Probable ATP-dependent RNA helicase DDX5 OS=Mus musculus GN=Ddx5 PE=1 SV=2;>tr|S4R1I6|S4R1I6_MOUSE MCG2872, isoform CRA_b OS=Mus muscul	2562611111	2878911111	2268311111	2216611111	4864111111	4918111111	7757211111	7261211111	6218211111	6388111111	8318711111	7411811111	1515411111	1651111111	1614311111	1745211111	1561511111	1491711111	5384211111	5233811111	9118311111	8835911111	9884111111	11561111111	3.28478e+09	7.22588e+09	1.59654e+09	8.33624e+09	5.58791e+09	0.486043	1.15367	1.49184	0.00863668	0.359782	6.70988e-05
Q9D783;Q9D783-2	Q9D783;Q9D783-2	22;16	22;16	22;16	Kelch-like protein 41	Klhl41	>sp|Q9D783|KLH41_MOUSE Kelch-like protein 41 OS=Mus musculus GN=Klhl41 PE=1 SV=1;>sp|Q9D783-2|KLH41_MOUSE Isoform 2 of Kelch-like protein 41 OS=Mus musculus GN=Klhl41	6117711111	6684711111	6112111111	5255411111	4145211111	4593111111	13996111	26611111	4741111	11768111	16616111	15625111	1599911111	1613511111	1762611111	1535311111	1982611111	1717411111	1	1	1	1	1	23123111	5484711111	1.48929e+07	1.70189e+09	3.85385e+06	5.95663e+09	0.310298	0.25877	0.000646985	3.19616e-06	0.0661622	1.70516e-10
P17742;F8VPN3;V9GXC1;V9GX31	P17742	9;4;1;1	9;4;1;1	9;4;1;1	Peptidyl-prolyl cis-trans isomerase A;Peptidyl-prolyl cis-trans isomerase A, N-terminally processed	Ppia	>sp|P17742|PPIA_MOUSE Peptidyl-prolyl cis-trans isomerase A OS=Mus musculus GN=Ppia PE=1 SV=2	1717911111	1918711111	2443111111	2628711111	3619711111	3638711111	1157311111	1233911111	1566711111	1519411111	1413811111	1472111111	1713911111	1611111111	1138511111	1151911111	1511711111	1419411111	2142111111	1881111111	894191111	729251111	767161111	732791111	2.66114e+09	1.39388e+09	1.42443e+09	1.1911e+09	4.9855e+09	0.535269	0.854525	0.238914	0.00529143	0.560907	0.424327
A2AQB2	A2AQB2	267	21	21		Neb	>tr|A2AQB2|A2AQB2_MOUSE Protein Neb OS=Mus musculus GN=Neb PE=4 SV=1	3435311111	3738211111	3182511111	11714111111	6382911111	6694611111	26571111	29597111	1	1	1	1	6453811111	1599511111	7279811111	7119511111	7911511111	7169911111	1	1	1	1	1	41954111	5.85794e+09	9361371	6.25568e+09	6.99235e+06	2.18949e+10	1.0679	0.746937	0.00031936	0.81236	0.830453	6.26947e-05
P14869;E9Q171;S4R1N1;D3YVM5	P14869;E9Q171;S4R1N1;D3YVM5	11;9;8;7	11;9;8;7	11;9;8;7	61S acidic ribosomal protein P1	Rplp1;Gm8731	>sp|P14869|RLA1_MOUSE 61S acidic ribosomal protein P1 OS=Mus musculus GN=Rplp1 PE=1 SV=3;>tr|E9Q171|E9Q171_MOUSE Uncharacterized protein OS=Mus musculus GN=Gm8731 PE=3 SV=1;>tr|S4R1N1|S4R1N1_MOUSE 61S acidic ribosomal protein P1 (Fragment) OS=Mus musculus	2117411111	2192711111	2189611111	1615211111	2179211111	1881811111	1111711111	967191111	1939411111	1615311111	1219911111	988431111	1879511111	1595211111	2141711111	1961511111	2258111111	2316711111	1553311111	1691411111	766351111	851291111	764421111	957971111	2.02933e+09	1.30699e+09	2025461111	1.09746e+09	7.08911e+09	0.998095	0.839682	0.154809	0.979382	0.510315	0.000989166
P57781;E9Q2W9	P57781;E9Q2W9	39;21	25;11	21;6	Alpha-actinin-4	Actn4	>sp|P57781|ACTN4_MOUSE Alpha-actinin-4 OS=Mus musculus GN=Actn4 PE=1 SV=1;>tr|E9Q2W9|E9Q2W9_MOUSE Alpha-actinin-4 (Fragment) OS=Mus musculus GN=Actn4 PE=2 SV=1	1887211111	1938511111	1465511111	1391711111	1434911111	1571311111	689111111	628991111	454691111	396631111	617251111	551461111	1427111111	1593611111	1687511111	1711111111	1245211111	1581811111	521791111	475631111	678241111	691151111	914541111	834731111	1614861111	556356111	1541061111	6.86014e+08	5.39371e+09	0.954299	1.23305	0.127188	0.556127	0.219385	6.637e-06
Q78PY7;Q3TJ56;E9Q3E9	Q78PY7;Q3TJ56	35;24;4	35;24;4	35;24;4	Staphylococcal nuclease domain-containing protein 1	Snd1	>sp|Q78PY7|SND1_MOUSE Staphylococcal nuclease domain-containing protein 1 OS=Mus musculus GN=Snd1 PE=1 SV=1;>tr|Q3TJ56|Q3TJ56_MOUSE Staphylococcal nuclease domain-containing protein 1 OS=Mus musculus GN=Snd1 PE=2 SV=1	946171111	945221111	1138811111	1137111111	1366911111	1171111111	2656911111	2638111111	4476511111	4144311111	3418711111	3735711111	1411611111	1564911111	1482311111	1528411111	1315611111	1337611111	4223611111	3978711111	2398211111	2351911111	2276111111	2634511111	1117556111	3511711111	1.44008e+09	2.97718e+09	5.04027e+09	1.2886	0.847786	0.590678	0.00182934	0.446822	0.0017179
P71671;Q61817	P71671	25;1	25;1	25;1	Nascent polypeptide-associated complex subunit alpha, muscle-specific form	Naca	>sp|P71671|NACAM_MOUSE Nascent polypeptide-associated complex subunit alpha, muscle-specific form OS=Mus musculus GN=Naca PE=1 SV=2	475211111	456331111	628711111	671581111	1788411111	1976211111	62712111	41978111	119551111	73882111	84184111	68727111	1482611111	1562711111	1416111111	1152611111	732951111	641761111	16414111	1	1	1	1	1	9.99409e+08	7.51724e+07	1.16479e+09	2735686	4.07677e+09	1.16548	0.0363921	0.000671042	0.622164	0.00149811	2.94952e-05
Q91V55;P97461;D3YYM6	Q91V55;P97461;D3YYM6	14;14;12	14;14;12	14;14;12	41S ribosomal protein S5;41S ribosomal protein S5, N-terminally processed	Rps5	>tr|Q91V55|Q91V55_MOUSE 41S ribosomal protein S5 OS=Mus musculus GN=Rps5 PE=1 SV=1;>sp|P97461|RS5_MOUSE 41S ribosomal protein S5 OS=Mus musculus GN=Rps5 PE=1 SV=3;>tr|D3YYM6|D3YYM6_MOUSE 41S ribosomal protein S5 (Fragment) OS=Mus musculus GN=Rps5 PE=1 SV=1	1247111111	993281111	1135911111	1228111111	1298211111	1282411111	1682311111	1462511111	2115311111	1945711111	1743111111	2131211111	1297511111	1535111111	1217311111	1161411111	1141611111	1164111111	2178511111	2253311111	1695111111	1643511111	2227811111	2129711111	1197506111	1.84669e+09	1.25284e+09	2.02133e+09	4.38496e+09	1.04621	1.09457	0.460969	0.488693	0.420965	0.000133692
P15164;A6ZI44;D3YWI1;D3Z511;Q9CPQ9;A6ZI46;D3YV98;A6ZI47	P15164;A6ZI44;D3YWI1;D3Z511;Q9CPQ9;A6ZI46	11;11;7;6;6;6;5;3	11;11;7;6;6;6;5;3	11;11;7;6;6;6;5;3	Fructose-bisphosphate aldolase A	Aldoa;Aldoart1	>sp|P15164|ALDOA_MOUSE Fructose-bisphosphate aldolase A OS=Mus musculus GN=Aldoa PE=1 SV=2;>tr|A6ZI44|A6ZI44_MOUSE Fructose-bisphosphate aldolase OS=Mus musculus GN=Aldoa PE=2 SV=1;>tr|D3YWI1|D3YWI1_MOUSE Fructose-bisphosphate aldolase (Fragment) OS=Mus mu	982141111	1119211111	1117211111	1121111111	1999711111	1994111111	294211111	232151111	522811111	428291111	521631111	375451111	1213411111	1533211111	1112911111	965671111	913661111	1291911111	651881111	641971111	281991111	291871111	289641111	367771111	1388916111	3.95758e+08	1171796111	4.20854e+08	4.10129e+09	0.843677	1.06341	0.102615	0.335657	0.84088	8.19317e-05
Q9WV32;F6THG2;F6VVE6;D3Z6S1	Q9WV32	9;3;2;1	9;3;2;1	9;3;2;1	Actin-related protein 2/3 complex subunit 1B	Arpc1b	>sp|Q9WV32|ARC1B_MOUSE Actin-related protein 2/3 complex subunit 1B OS=Mus musculus GN=Arpc1b PE=2 SV=4	967151111	995851111	851171111	683131111	662951111	539221111	292621111	319811111	811711111	662671111	531881111	588341111	1616911111	1522611111	1218811111	1361911111	1954811111	1649511111	544161111	695491111	322251111	432811111	336921111	271431111	783246111	534506111	1.55409e+09	4.33844e+08	5.43933e+09	1.98417	0.811673	0.0797606	0.000128379	0.499579	3.67914e-06
Q8BMS1	Q8BMS1	27	27	27	Trifunctional enzyme subunit alpha, mitochondrial;Long-chain enoyl-CoA hydratase;Long chain 3-hydroxyacyl-CoA dehydrogenase	Hadha	>sp|Q8BMS1|ECHA_MOUSE Trifunctional enzyme subunit alpha, mitochondrial OS=Mus musculus GN=Hadha PE=1 SV=1	2161111111	2122511111	2618111111	2323111111	2332111111	2271911111	672641111	751771111	1359911111	1642311111	1148411111	1135811111	1164511111	1514511111	1215111111	1351611111	1226411111	1374611111	993781111	1193111111	559251111	531861111	427731111	495391111	2304811111	1118476111	1.30779e+09	7.00188e+08	4.57728e+09	0.567419	0.626019	0.15297	5.7208e-07	0.170617	0.00138623
P81314	P81314	23	23	23	T-complex protein 1 subunit beta	Cct2	>sp|P81314|TCPB_MOUSE T-complex protein 1 subunit beta OS=Mus musculus GN=Cct2 PE=1 SV=4	1134911111	1115111111	1245811111	1521711111	1348311111	1451711111	1582111111	1712711111	2471211111	2497611111	2174211111	1869311111	1415111111	1517511111	1438511111	1563111111	1388411111	1414111111	2481111111	2462911111	1111111111	1158411111	963351111	1115111111	1.30293e+09	2.05119e+09	1.45613e+09	1.54867e+09	5.09645e+09	1.11758	0.755008	0.303872	0.0639498	0.294721	0.759862
P63325;Q3UW83	P63325;Q3UW83	16;11	15;11	15;11	41S ribosomal protein S11	Rps11	>sp|P63325|RS11_MOUSE 41S ribosomal protein S11 OS=Mus musculus GN=Rps11 PE=1 SV=1;>tr|Q3UW83|Q3UW83_MOUSE 41S ribosomal protein S11 OS=Mus musculus GN=Rps11 PE=1 SV=1	757891111	696121111	1286911111	914611111	881991111	1114511111	2171211111	1964511111	2625711111	2758711111	2228511111	2312111111	1327711111	1453511111	951461111	1176511111	671621111	831711111	1976511111	1691111111	1374311111	1392411111	1435411111	1653511111	942006111	2343461111	1.06875e+09	1587211111	3.74064e+09	1.13455	0.677294	0.424315	0.426611	0.0123923	0.0076245
K3W4R2;Q6URW6-2;Q6URW6;Q6URW6-3	K3W4R2;Q6URW6-2;Q6URW6;Q6URW6-3	26;26;26;26	4;4;4;4	4;4;4;4	Myosin-14	Myh14	>tr|K3W4R2|K3W4R2_MOUSE Myosin-14 OS=Mus musculus GN=Myh14 PE=2 SV=1;>sp|Q6URW6-2|MYH14_MOUSE Isoform 2 of Myosin-14 OS=Mus musculus GN=Myh14;>sp|Q6URW6|MYH14_MOUSE Myosin-14 OS=Mus musculus GN=Myh14 PE=1 SV=1;>sp|Q6URW6-3|MYH14_MOUSE Isoform 3 of Myosin-1	3115711111	2198411111	3276111111	3522611111	2385211111	2414111111	274611111	139411111	299481111	1317811111	245931111	319431111	1748911111	1451111111	1775611111	534111111	1412211111	561111111	1327511111	877521111	777621111	91364111	333531111	111121111	2.81869e+09	4.32779e+08	1.24718e+09	5.86445e+08	4.36512e+09	0.442466	1.35507	0.134348	0.000639793	0.662396	0.0552817
P97457;F6ULR7	P97457;F6ULR7	17;11	17;11	17;11	Myosin regulatory light chain 2, skeletal muscle isoform	Mylpf	>sp|P97457|MLRS_MOUSE Myosin regulatory light chain 2, skeletal muscle isoform OS=Mus musculus GN=Mylpf PE=1 SV=3;>tr|F6ULR7|F6ULR7_MOUSE Myosin regulatory light chain 2, skeletal muscle isoform (Fragment) OS=Mus musculus GN=Mylpf PE=1 SV=2	1412811111	1391111111	1858711111	2191111111	1533711111	1669111111	1	1	1	1	1	1	1814111111	1447711111	1648711111	1654111111	1628911111	1913611111	1	1	1	1	1	1	1.67609e+09	1	1.68453e+09	1	5.89585e+09	1.00503	1	1.69611e-10	0.953627	#DIV/0!	1.95439e-10
Q8BP43	Q8BP43	62	3	1		Tpm1	>tr|Q8BP43|Q8BP43_MOUSE Tropomyosin 1, alpha, isoform CRA_c OS=Mus musculus GN=Tpm1 PE=1 SV=1	261871111	269661111	271831111	321121111	167931111	159521111	1	16116111	1	1	1	19962111	1476711111	1422911111	661311111	1754411111	2111111111	1837711111	199711111	1	48158111	1	35415111	57722111	2.41989e+08	6.01304e+06	1.54403e+09	5.68344e+07	5.4041e+09	6.38056	9.45186	0.0105169	8.61929e-05	0.166874	2.90622e-05
Q99JY9;Q641P1	Q99JY9	16;1	16;1	16;1	Actin-related protein 3	Actr3	>sp|Q99JY9|ARP3_MOUSE Actin-related protein 3 OS=Mus musculus GN=Actr3 PE=1 SV=3	1711811111	1544911111	1241311111	1161711111	813511111	612571111	485571111	487261111	715981111	547971111	489531111	451161111	1371211111	1343211111	1617811111	1549111111	1654811111	1895411111	611391111	589871111	312111111	314141111	344251111	237891111	1180971111	5.29579e+08	1.57193e+09	4.01609e+08	5.50175e+09	1.33105	0.758355	0.0729967	0.0666574	0.188843	5.92987e-07
Q61753;F6ZSB7	Q61753	14;6	14;6	14;6	D-3-phosphoglycerate dehydrogenase	Phgdh	>sp|Q61753|SERA_MOUSE D-3-phosphoglycerate dehydrogenase OS=Mus musculus GN=Phgdh PE=1 SV=3	1111111111	897671111	1165111111	1152711111	823161111	852671111	1268111111	1346411111	2265911111	1975411111	1398311111	1446611111	1287311111	1324711111	934491111	992491111	1148111111	1168311111	3198211111	2759311111	1143511111	1116111111	914781111	854111111	1000406111	1.61679e+09	1142571111	1.66434e+09	3.999e+09	1.14211	1.02941	0.416189	0.148249	0.931449	0.249454
P19415	P19415	35	35	35	Nucleolin	Ncl	>sp|P19415|NUCL_MOUSE Nucleolin OS=Mus musculus GN=Ncl PE=1 SV=2	1119511111	971921111	921461111	981511111	1921611111	1818511111	3771311111	4146211111	2213111111	2226711111	2849611111	2987911111	1421711111	1321611111	1468911111	1287211111	1196711111	1231511111	2223111111	2152211111	3261711111	3413811111	3116611111	3121711111	1.28909e+09	3.03248e+09	1.32128e+09	2.88153e+09	4.62447e+09	1.02497	0.950222	0.623104	0.869621	0.792018	4.53612e-05
P18113;F7C312	P18113;F7C312	26;18	24;18	24;18	Endoplasmin	Hsp91b1	>sp|P18113|ENPL_MOUSE Endoplasmin OS=Mus musculus GN=Hsp91b1 PE=1 SV=2;>tr|F7C312|F7C312_MOUSE Endoplasmin (Fragment) OS=Mus musculus GN=Hsp91b1 PE=1 SV=1	1621811111	1711411111	1936911111	1881811111	2161611111	2164111111	669611111	675411111	1164411111	1181811111	735371111	848851111	1297111111	1319111111	1158811111	1316611111	1419111111	1316811111	1367111111	1284111111	486821111	566821111	612241111	549811111	1.91294e+09	8.79244e+08	1.30459e+09	8.11153e+08	4.56608e+09	0.681982	0.922557	0.177647	9.8543e-05	0.790518	0.0145827
Q6P1B9;O18539-2;O18539;S4R2J8;S4R1B8;S4R271;D3Z6Q9;Q7TQF7	Q6P1B9;O18539-2;O18539	11;11;9;2;2;2;2;2	11;11;9;2;2;2;2;2	11;11;9;2;2;2;2;2	Myc box-dependent-interacting protein 1	Bin1	>tr|Q6P1B9|Q6P1B9_MOUSE Bin1 protein OS=Mus musculus GN=Bin1 PE=1 SV=1;>sp|O18539-2|BIN1_MOUSE Isoform 2 of Myc box-dependent-interacting protein 1 OS=Mus musculus GN=Bin1;>sp|O18539|BIN1_MOUSE Myc box-dependent-interacting protein 1 OS=Mus musculus GN=Bin	1115111111	1182411111	1654711111	1682411111	1357711111	1517611111	27236111	48419111	118431111	29172111	8578611	14148111	1641411111	1317111111	1113311111	952731111	1212811111	1176711111	4944611	29829111	28565111	6971211	1	1	1.41833e+09	4.09975e+07	1235681111	11718341	4.32488e+09	0.871224	0.28583	0.00270952	0.209773	0.0631876	1.50619e-07
A2AST1;E9Q8Q6;J3QNK9	A2AST1;E9Q8Q6	27;27;1	27;27;1	27;27;1		Ccdc141	>tr|A2AST1|A2AST1_MOUSE Coiled-coil protein associated with myosin II and DISC1 OS=Mus musculus GN=Ccdc141 PE=2 SV=1;>tr|E9Q8Q6|E9Q8Q6_MOUSE Protein Ccdc141 OS=Mus musculus GN=Ccdc141 PE=2 SV=2	1862111111	1758511111	1384911111	1218111111	1117511111	674461111	48125111	1	1	1	5858611	1	1163411111	1316211111	975991111	974971111	1287211111	1413411111	1	1	124211111	146861111	147811111	84196111	1335936111	8.99729e+06	1.18853e+09	8.38466e+07	4.15987e+09	0.889664	9.31909	0.0201561	0.46412	0.0734504	7.68069e-08
P11117	P11117	15	15	15	Annexin A1	Anxa1	>sp|P11117|ANXA1_MOUSE Annexin A1 OS=Mus musculus GN=Anxa1 PE=1 SV=2	562731111	695181111	942171111	833741111	961471111	944341111	479181111	461671111	927311111	846171111	699111111	767331111	1311311111	1295111111	1411111111	1189811111	1433711111	1318411111	918481111	1197111111	369961111	444951111	389461111	317311111	8.23273e+08	696796111	1.32658e+09	6.06213e+08	4.64302e+09	1.61135	0.87	0.130564	5.58129e-05	0.697841	0.000811329
P61843;Q8BTU6;P11631;P11631-2;E9Q561;D6RJ61;D6RJ11	P61843;Q8BTU6;P11631;P11631-2	14;8;8;8;5;1;1	11;5;5;5;3;1;1	11;5;5;5;3;1;1	Eukaryotic initiation factor 4A-I;Eukaryotic initiation factor 4A-II	Eif4a1;Eif4a2	>sp|P61843|IF4A1_MOUSE Eukaryotic initiation factor 4A-I OS=Mus musculus GN=Eif4a1 PE=1 SV=1;>tr|Q8BTU6|Q8BTU6_MOUSE Eukaryotic initiation factor 4A-II OS=Mus musculus GN=Eif4a2 PE=2 SV=1;>sp|P11631|IF4A2_MOUSE Eukaryotic initiation factor 4A-II OS=Mus mus	1843511111	2181311111	1516311111	1367311111	2114811111	2157711111	2188511111	2379311111	3842511111	3971311111	2442311111	2313811111	1131511111	1291211111	1111811111	1146411111	1384211111	1185711111	3722111111	4151511111	1774311111	1763511111	1958111111	2133311111	1.86349e+09	2.85629e+09	1.20848e+09	2583811111	4.22967e+09	0.648501	0.904603	0.610877	0.0014078	0.710934	0.010403
P83882;E9Q131	P83882	11;2	11;2	11;2	61S ribosomal protein L36a	Rpl36a	>sp|P83882|RL36A_MOUSE 61S ribosomal protein L36a OS=Mus musculus GN=Rpl36a PE=1 SV=2	911881111	941691111	867381111	1136611111	1396911111	1181811111	1561311111	1748811111	2177111111	2231511111	2342311111	2285211111	1313511111	1288711111	1133811111	1149411111	1225511111	1242411111	2295711111	2214111111	1984611111	2114111111	1958211111	2155111111	1.07271e+09	2057711111	1225561111	2120311111	4.28946e+09	1.14249	1.03042	0.494307	0.113179	0.739032	4.35263e-08
F6QYE1;O19161;E9PZ67	F6QYE1;O19161;E9PZ67	12;12;8	12;12;8	12;12;8	Calsequestrin;Calsequestrin-2	Casq2	>tr|F6QYE1|F6QYE1_MOUSE Calsequestrin OS=Mus musculus GN=Casq2 PE=2 SV=1;>sp|O19161|CASQ2_MOUSE Calsequestrin-2 OS=Mus musculus GN=Casq2 PE=2 SV=3;>tr|E9PZ67|E9PZ67_MOUSE Calsequestrin (Fragment) OS=Mus musculus GN=Casq2 PE=2 SV=1	1587611111	1423111111	1826911111	1885611111	1147211111	1149611111	9516411	1	1	1	3838311	1	1261911111	1281811111	1138111111	873221111	693461111	767991111	1	1	1	1	1	1	1.50334e+09	2.22579e+06	1002751111	1	3.50963e+09	0.667014	4.49279e-07	2.8493e-10	0.0138355	0.219731	2.42549e-06
P42932;H3BL49;H3BJB6;H3BLL1;H3BKG2;H3BKR8	P42932;H3BL49	17;15;7;5;5;2	17;15;7;5;5;2	17;15;7;5;5;2	T-complex protein 1 subunit theta	Cct8	>sp|P42932|TCPQ_MOUSE T-complex protein 1 subunit theta OS=Mus musculus GN=Cct8 PE=1 SV=3;>tr|H3BL49|H3BL49_MOUSE T-complex protein 1 subunit theta OS=Mus musculus GN=Cct8 PE=1 SV=1	919151111	891281111	761481111	763791111	792921111	814731111	823181111	738151111	1362211111	1369311111	1148711111	1188811111	1293911111	1271711111	1177111111	1177511111	1282711111	1185411111	1357811111	1329711111	418171111	491561111	338111111	339741111	8.23893e+08	1.10506e+09	1.23139e+09	7.12518e+08	4.30988e+09	1.49461	0.644776	0.165322	4.70511e-07	0.251467	0.0281519
Q7TQ48;Q7TQ48-2	Q7TQ48;Q7TQ48-2	14;13	14;13	14;13	Sarcalumenin	Srl	>sp|Q7TQ48|SRCA_MOUSE Sarcalumenin OS=Mus musculus GN=Srl PE=1 SV=1;>sp|Q7TQ48-2|SRCA_MOUSE Isoform 2 of Sarcalumenin OS=Mus musculus GN=Srl	1797911111	1415411111	2241111111	2166511111	1882711111	1758411111	1	7164111	1	1	1	1	1174911111	1265911111	819311111	1119211111	953241111	1147811111	1	1	4453111	1	1	1	1877011111	1.19402e+06	1080066111	742186	3.78023e+09	0.575418	0.621586	0.000196333	0.000194486	0.779171	1.70087e-08
O55142	O55142	14	14	14	61S ribosomal protein L35a	Rpl35a	>sp|O55142|RL35A_MOUSE 61S ribosomal protein L35a OS=Mus musculus GN=Rpl35a PE=1 SV=2	1339811111	1293311111	1533211111	1594811111	1823311111	1938411111	1512811111	1369511111	1768111111	1713311111	2467711111	2261311111	1214111111	1264111111	1246911111	1312911111	1541111111	1669611111	1685111111	1672411111	1342211111	1456211111	1862511111	2171911111	1.58714e+09	1.84879e+09	1.37479e+09	1.69839e+09	4.81178e+09	0.866206	0.91865	0.352966	0.131873	0.33891	0.0466732
G5E8R1;G5E8R1;E9Q455;S4R261	G5E8R1;G5E8R1;E9Q455	51;45;45;3	6;6;6;3	1;1;1;1		Tpm1	>tr|G5E8R1|G5E8R1_MOUSE Tropomyosin 1, alpha, isoform CRA_j OS=Mus musculus GN=Tpm1 PE=3 SV=1;>tr|G5E8R1|G5E8R1_MOUSE Tropomyosin 1, alpha, isoform CRA_i OS=Mus musculus GN=Tpm1 PE=3 SV=1;>tr|E9Q455|E9Q455_MOUSE Tropomyosin alpha-1 chain OS=Mus musculus GN	521791111	621761111	847351111	771991111	411871111	413721111	17117111	31951111	57975111	21886111	11431111	48916111	1456611111	1252411111	1719611111	1416711111	1661611111	1739311111	57286111	38718111	11182111	1	1	1	598081111	31546111	1.54104e+09	1.78644e+07	5.39366e+09	2.57665	0.566295	0.00331211	6.09231e-06	0.367577	3.70694e-09
O88217;A3KGE7;Q61245-2;Q61245	O88217	19;7;1;1	19;7;1;1	19;7;1;1	Collagen alpha-1(V) chain	Col5a1	>sp|O88217|CO5A1_MOUSE Collagen alpha-1(V) chain OS=Mus musculus GN=Col5a1 PE=2 SV=2	2197311111	2111911111	2191511111	2197711111	2164911111	1733111111	113211111	132351111	135311111	85311111	96186111	134181111	1151111111	1247611111	1512111111	2322611111	2165311111	1817311111	172661111	25341111	66866111	27555111	51417111	65191111	2099411111	1.16092e+08	1.70268e+09	6.81719e+07	5.95937e+09	0.811026	0.587224	0.0114395	0.0884329	0.0925869	8.85804e-06
Q9JKF1	Q9JKF1	27	27	27	Ras GTPase-activating-like protein IQGAP1	Iqgap1	>sp|Q9JKF1|IQGA1_MOUSE Ras GTPase-activating-like protein IQGAP1 OS=Mus musculus GN=Iqgap1 PE=1 SV=2	725571111	744411111	895111111	836471111	737781111	712961111	1215411111	1255811111	1613111111	1467111111	1245811111	1265111111	1242411111	1236511111	1311711111	1219811111	1241111111	1227111111	1481111111	1242311111	1153211111	1181211111	1112411111	1111811111	7.75384e+08	1.34373e+09	1.24644e+09	1.21368e+09	4.36256e+09	1.60752	0.903217	0.278203	5.32897e-08	0.252769	0.588624
P59999;E9PWA7	P59999;E9PWA7	9;5	9;5	9;5	Actin-related protein 2/3 complex subunit 4	Arpc4	>sp|P59999|ARPC4_MOUSE Actin-related protein 2/3 complex subunit 4 OS=Mus musculus GN=Arpc4 PE=1 SV=3;>tr|E9PWA7|E9PWA7_MOUSE Actin-related protein 2/3 complex subunit 4 OS=Mus musculus GN=Arpc4 PE=2 SV=1	1287411111	1249811111	993211111	915151111	668151111	696171111	234481111	216191111	393341111	398471111	322661111	358291111	1241511111	1232711111	949831111	977971111	1363311111	1219711111	347471111	412111111	195211111	213151111	191951111	174231111	9.68318e+08	3.20573e+08	1.16417e+09	2.55688e+08	4.07461e+09	1.20226	0.797597	0.0627515	0.15361	0.401577	3.92252e-07
P29341;Q9D4E6;Q62129;A2A5N3;F6ZAX1;Q8C7D3	P29341	27;13;11;3;2;1	27;13;11;3;2;1	19;9;7;1;2;1	Polyadenylate-binding protein 1	Pabpc1	>sp|P29341|PABP1_MOUSE Polyadenylate-binding protein 1 OS=Mus musculus GN=Pabpc1 PE=1 SV=2	1189211111	1232111111	1189611111	1135511111	1411911111	1449511111	2578111111	2584311111	3196111111	2897611111	3116711111	3111711111	1111411111	1228911111	1264511111	1281911111	1547211111	1522211111	2497511111	2392311111	2111811111	2211811111	2731411111	2723211111	1.26798e+09	2.91409e+09	1.32603e+09	2.44468e+09	4.6411e+09	1.04578	0.838915	0.526746	0.525387	0.025409	4.79716e-06
O54724	O54724	12	12	12	Polymerase I and transcript release factor	Ptrf	>sp|O54724|PTRF_MOUSE Polymerase I and transcript release factor OS=Mus musculus GN=Ptrf PE=1 SV=1	577611111	642891111	471111111	425111111	775771111	615641111	296111111	352341111	463141111	394761111	463141111	417341111	1186511111	1223911111	1247611111	1183211111	1173311111	1173911111	436411111	435321111	751181111	595341111	571121111	464581111	5.84689e+08	397806111	1.19808e+09	542326111	4.19327e+09	2.04908	1.36329	0.129332	4.02986e-07	0.00989935	1.77934e-07
Q69ZX8	Q69ZX8	13	13	13	Actin-binding LIM protein 3	Ablim3	>sp|Q69ZX8|ABLM3_MOUSE Actin-binding LIM protein 3 OS=Mus musculus GN=Ablim3 PE=1 SV=2	1322911111	1213811111	575861111	489141111	545531111	489881111	3811311	41711111	1	1	9288311	1	867531111	1221911111	1314611111	1331611111	1124111111	1213911111	11817111	1	4437611	1	76186111	1	772856111	9.13512e+06	1.17895e+09	15406806	4.12632e+09	1.52544	1.68655	0.00373379	0.0403658	0.677515	1.40018e-08
Q3UTJ2-2;E9Q8K9;B2RXQ9;D3Z181;E9Q1B1;B7ZWM6;B9EKP8;Q3UTJ2-3;Q3UTJ2-4;Q3UTJ2-5;Q3UTJ2;Q3UTJ2-6;Q3UTJ2-7;D3Z213;F6ZWT1;F6V513;F7BEU1;D3Z1E9;D3Z2C7;D3Z1N2;D3Z4W6;D3YTN2;D3YUT1	Q3UTJ2-2;E9Q8K9;B2RXQ9;D3Z181;E9Q1B1;B7ZWM6;B9EKP8;Q3UTJ2-3;Q3UTJ2-4;Q3UTJ2-5;Q3UTJ2;Q3UTJ2-6;Q3UTJ2-7	15;14;14;14;14;14;14;14;14;14;14;8;8;6;5;5;5;1;1;1;1;1;1	15;14;14;14;14;14;14;14;14;14;14;8;8;6;5;5;5;1;1;1;1;1;1	15;14;14;14;14;14;14;14;14;14;14;8;8;6;5;5;5;1;1;1;1;1;1	Sorbin and SH3 domain-containing protein 2	Sorbs2	>sp|Q3UTJ2-2|SRBS2_MOUSE Isoform 2 of Sorbin and SH3 domain-containing protein 2 OS=Mus musculus GN=Sorbs2;>tr|E9Q8K9|E9Q8K9_MOUSE Sorbin and SH3 domain-containing protein 2 OS=Mus musculus GN=Sorbs2 PE=1 SV=2;>tr|B2RXQ9|B2RXQ9_MOUSE Sorbin and SH3 domain-	1146211111	1118311111	756641111	673571111	466831111	482651111	1	1	1	1	1	1	977611111	1216811111	1174111111	1186911111	1199211111	997181111	1	1	1	1	1	1	774036111	1	1125306111	1	3.93857e+09	1.45382	1	2.53899e-10	0.0220266	#DIV/0!	1.94394e-10
P62245;F8WJ41;D3Z712;D3YVB4	P62245;F8WJ41;D3Z712;D3YVB4	13;11;7;7	13;11;7;7	13;11;7;7	41S ribosomal protein S15a	Rps15a	>sp|P62245|RS15A_MOUSE 41S ribosomal protein S15a OS=Mus musculus GN=Rps15a PE=1 SV=2;>tr|F8WJ41|F8WJ41_MOUSE 41S ribosomal protein S15a (Fragment) OS=Mus musculus GN=Rps15a PE=1 SV=1;>tr|D3Z712|D3Z712_MOUSE 41S ribosomal protein S15a (Fragment) OS=Mus mus	1731511111	1491111111	1495811111	1438411111	1666611111	1572111111	2513411111	2145911111	1767311111	2162211111	2533511111	2813911111	994861111	1216511111	1115911111	1181711111	1689411111	1691311111	1914111111	2564111111	1551111111	1173411111	1937911111	1971711111	1.56593e+09	2322711111	1.31495e+09	1852061111	4.60233e+09	0.839728	0.79737	0.402418	0.0846264	0.0727468	0.0389819
P81318;E9Q133;Q3U1I3;F6Q619;F6ZVG8	P81318;E9Q133;Q3U1I3	25;23;23;11;2	25;23;23;11;2	25;23;23;11;2	T-complex protein 1 subunit gamma	Cct3	>sp|P81318|TCPG_MOUSE T-complex protein 1 subunit gamma OS=Mus musculus GN=Cct3 PE=1 SV=1;>tr|E9Q133|E9Q133_MOUSE T-complex protein 1 subunit gamma OS=Mus musculus GN=Cct3 PE=2 SV=1;>tr|Q3U1I3|Q3U1I3_MOUSE T-complex protein 1 subunit gamma OS=Mus musculus	1312111111	1571511111	1317711111	1561411111	1291711111	1311111111	1219111111	1156911111	2238411111	2314211111	1737411111	1732311111	1394211111	1213111111	1276511111	1258411111	1415111111	1413111111	2662111111	2477811111	1121711111	1115911111	1122111111	981891111	1394261111	1733061111	1328411111	1.58026e+09	4.64944e+09	0.952771	0.91183	0.339881	0.339503	0.76941	0.445006
Q81WJ7;F6QHD1;F6ZQL1;F6ZSG1;F6QFT1;E9PUX1	Q81WJ7;F6QHD1;F6ZQL1;F6ZSG1;F6QFT1	11;6;5;5;5;2	11;6;5;5;5;2	11;6;5;5;5;2	Protein LYRIC	Mtdh	>sp|Q81WJ7|LYRIC_MOUSE Protein LYRIC OS=Mus musculus GN=Mtdh PE=1 SV=1;>tr|F6QHD1|F6QHD1_MOUSE Protein LYRIC (Fragment) OS=Mus musculus GN=Mtdh PE=1 SV=1;>tr|F6ZQL1|F6ZQL1_MOUSE Protein LYRIC (Fragment) OS=Mus musculus GN=Mtdh PE=1 SV=1;>tr|F6ZSG1|F6ZSG1_M	1137811111	1149611111	935241111	992741111	1482511111	1514211111	876471111	1131411111	1123711111	911881111	968791111	1124611111	1128711111	1193511111	1121911111	1114711111	1172511111	1112311111	867821111	1113711111	1119111111	1134411111	839971111	839851111	1202021111	1.02281e+09	1140611111	9.85813e+08	3.99214e+09	0.948911	0.963825	0.246938	0.555283	0.610582	0.0334931
Q6ZWZ6;P63323	Q6ZWZ6;P63323	7;6	7;6	7;6	41S ribosomal protein S12	Rps12	>tr|Q6ZWZ6|Q6ZWZ6_MOUSE 41S ribosomal protein S12 OS=Mus musculus GN=Rps12 PE=1 SV=1;>sp|P63323|RS12_MOUSE 41S ribosomal protein S12 OS=Mus musculus GN=Rps12 PE=1 SV=2	631961111	559291111	721171111	711111111	614981111	712311111	861621111	563991111	1176111111	917421111	732811111	882191111	695761111	1188111111	876211111	861141111	814281111	864591111	943691111	912151111	642281111	823151111	689691111	811491111	658471111	855691111	8.83349e+08	8.03743e+08	3.09172e+09	1.34152	0.939291	0.259966	0.0108586	0.676256	0.357786
Q9CQR2	Q9CQR2	5	5	5	41S ribosomal protein S21	Rps21	>sp|Q9CQR2|RS21_MOUSE 41S ribosomal protein S21 OS=Mus musculus GN=Rps21 PE=2 SV=1	53922111	51123111	142171111	171811111	276381111	328861111	412111111	413911111	682311111	626631111	436921111	433831111	1431811111	1172911111	585881111	736761111	823281111	662441111	858281111	857731111	344711111	355721111	343841111	316111111	170711611	5.00953e+08	902181111	5.12733e+08	3.15763e+09	5.28483	1.02352	0.162379	0.000443953	0.937113	0.0486534
Q3ULB1;Q921W7;P47226-2;P47226;D6RH72;A2ALC6	Q3ULB1;Q921W7;P47226-2;P47226;D6RH72	11;11;11;11;6;1	11;11;11;11;6;1	11;11;11;11;6;1	Testin	Tes	>tr|Q3ULB1|Q3ULB1_MOUSE Testin OS=Mus musculus GN=Tes PE=2 SV=1;>tr|Q921W7|Q921W7_MOUSE Putative uncharacterized protein Tes OS=Mus musculus GN=Tes PE=2 SV=2;>sp|P47226-2|TES_MOUSE Isoform TES1 of Testin OS=Mus musculus GN=Tes;>sp|P47226|TES_MOUSE Testin O	328621111	383191111	465771111	479291111	418611111	379951111	448831111	412951111	369831111	375321111	449411111	485161111	1261111111	1167211111	1183111111	1126111111	1116811111	1117411111	411641111	354181111	311211111	354691111	282381111	334551111	4.09239e+08	4.23584e+08	1161961111	3.41443e+08	4.06686e+09	2.83932	0.80608	0.0839573	5.21326e-10	0.0219185	7.20982e-11
Q9D8N1	Q9D8N1	11	11	11	Elongation factor 1-gamma	Eef1g	>sp|Q9D8N1|EF1G_MOUSE Elongation factor 1-gamma OS=Mus musculus GN=Eef1g PE=1 SV=3	729311111	876951111	815451111	815111111	1297511111	1229111111	1125711111	1245211111	1773511111	1799311111	1517811111	1631311111	1147111111	1157911111	561651111	831351111	887351111	856561111	2365211111	2393511111	1381911111	1127511111	1113111111	1121111111	9.60574e+08	1.51548e+09	9.06989e+08	1.58373e+09	3.17446e+09	0.944216	1.04504	0.498896	0.697165	0.856504	0.0314797
O71194	O71194	15	15	15	Eukaryotic translation initiation factor 3 subunit D	Eif3d	>sp|O71194|EIF3D_MOUSE Eukaryotic translation initiation factor 3 subunit D OS=Mus musculus GN=Eif3d PE=1 SV=2	766271111	853611111	875911111	1194311111	926451111	968761111	993791111	959971111	1514111111	1481311111	1128811111	1167311111	1143211111	1152511111	878191111	861781111	889251111	971141111	1128211111	1118311111	584291111	641361111	671311111	681321111	930886111	1207551111	982681111	8.04134e+08	3.43938e+09	1.05564	0.665922	0.233802	0.536009	0.0870647	0.153214
Q9JLB2;Q64264	Q9JLB2	26;1	26;1	26;1	MAGUK p55 subfamily member 5	Mpp5	>sp|Q9JLB2|MPP5_MOUSE MAGUK p55 subfamily member 5 OS=Mus musculus GN=Mpp5 PE=1 SV=1	21364111	42416111	1	7223811	14113111	19669111	45994111	61731111	84314111	86558111	58274111	41162111	957171111	1127511111	1166611111	1333111111	1114311111	998461111	5364311111	5145111111	1542811111	1318111111	1317411111	1513611111	17464376	63005611	1116196111	2.70023e+09	3.90669e+09	63.9127	42.8569	0.691181	2.07729e-09	0.0227775	0.0793424
Q9DAW9	Q9DAW9	9	9	8	Calponin-3	Cnn3	>sp|Q9DAW9|CNN3_MOUSE Calponin-3 OS=Mus musculus GN=Cnn3 PE=1 SV=1	487671111	695861111	919641111	933691111	827551111	911581111	513111111	481451111	784841111	739531111	583681111	443931111	1151111111	1124511111	976821111	916541111	1163911111	1134211111	933761111	841381111	425721111	443181111	385571111	284661111	7.95999e+08	591091111	1077851111	5.52379e+08	3.77248e+09	1.35409	0.934508	0.146423	0.00694954	0.791653	0.00115995
P11983;P11983-2;F2Z483	P11983;P11983-2	21;17;4	21;17;4	21;17;4	T-complex protein 1 subunit alpha	Tcp1	>sp|P11983|TCPA_MOUSE T-complex protein 1 subunit alpha OS=Mus musculus GN=Tcp1 PE=1 SV=3;>sp|P11983-2|TCPA_MOUSE Isoform 2 of T-complex protein 1 subunit alpha OS=Mus musculus GN=Tcp1	1451211111	1415111111	1317511111	1334111111	1226511111	1345411111	1342511111	1512111111	3211511111	2683911111	1833111111	1799311111	1111411111	1121611111	1268911111	1173111111	1319611111	1131111111	3162911111	3211811111	1353911111	1177211111	1114111111	1232811111	1348311111	2.06374e+09	1.18763e+09	1875461111	4.1567e+09	0.880826	0.908766	0.45119	0.00725239	0.78265	0.130604
Q8CGB3;Q8CGB3-3;Q8CGB3-2	Q8CGB3;Q8CGB3-3;Q8CGB3-2	27;27;23	27;27;23	27;27;23	Uveal autoantigen with coiled-coil domains and ankyrin repeats	Uaca	>sp|Q8CGB3|UACA_MOUSE Uveal autoantigen with coiled-coil domains and ankyrin repeats OS=Mus musculus GN=Uaca PE=1 SV=2;>sp|Q8CGB3-3|UACA_MOUSE Isoform 3 of Uveal autoantigen with coiled-coil domains and ankyrin repeats OS=Mus musculus GN=Uaca;>sp|Q8CGB3-2|	1113311111	1174911111	1316111111	825131111	984821111	949871111	31615111	65437111	1	1	1	11666111	1128511111	1111811111	1163111111	1311911111	1131511111	968191111	1327311	1	2211811	8828211	6931911	4167111	1.06069e+09	1.81197e+07	1135841111	3.91106e+06	3.97544e+09	1.07085	0.215845	0.000983804	0.395643	0.282325	2.22368e-10
Q8CGC7	Q8CGC7	37	37	37	Bifunctional glutamate/proline--tRNA ligase;Glutamate--tRNA ligase;Proline--tRNA ligase	Eprs	>sp|Q8CGC7|SYEP_MOUSE Bifunctional glutamate/proline--tRNA ligase OS=Mus musculus GN=Eprs PE=1 SV=4	1546111111	1711811111	1272711111	1439911111	1913111111	1768111111	2278511111	2461811111	2414411111	2475811111	3131111111	2982111111	1148411111	1197911111	1198711111	1196111111	1182911111	1213711111	2466111111	2532911111	2194311111	2165411111	1873311111	1997211111	1.60863e+09	2623961111	1.18963e+09	2.20488e+09	4.1637e+09	0.73953	0.840286	0.529548	0.00141174	0.137091	2.23281e-06
Q81VB6;Q9JLM8-2;Q9JLM8;Q9CXL6;Q6PGI2;O88819;Q6PGN3-6;Q6PGN3-5;Q6PGN3-4;Q6PGN3-2;Q6PGN3;Q6PGN3-3	Q81VB6;Q9JLM8-2;Q9JLM8	16;16;15;2;2;2;1;1;1;1;1;1	16;16;15;2;2;2;1;1;1;1;1;1	16;16;15;2;2;2;1;1;1;1;1;1	Serine/threonine-protein kinase DCLK1	Dclk1	>tr|Q81VB6|Q81VB6_MOUSE Dclk1 protein OS=Mus musculus GN=Dclk1 PE=1 SV=1;>sp|Q9JLM8-2|DCLK1_MOUSE Isoform 2 of Serine/threonine-protein kinase DCLK1 OS=Mus musculus GN=Dclk1;>sp|Q9JLM8|DCLK1_MOUSE Serine/threonine-protein kinase DCLK1 OS=Mus musculus GN=Dc	776791111	794921111	1111211111	1181311111	1181511111	1155111111	1	1	1	1	1	2447111	915841111	1195311111	613881111	691711111	1133711111	1136611111	1	1	1	1	1	4466411	1033476111	407853	9.47844e+08	744403	3.31746e+09	0.917142	1.82518	0.00022439	0.5209	0.363217	3.01026e-06
P27546-2;P27546;E9QPW8;P27546-3;E9PZ43;E9PWC1;P27546-4;F6XPV7;F6V4Z1	P27546-2;P27546;E9QPW8;P27546-3;E9PZ43;E9PWC1;P27546-4	24;24;21;21;16;14;14;1;1	24;24;21;21;16;14;14;1;1	11;11;11;11;5;4;4;1;1	Microtubule-associated protein 4;Microtubule-associated protein	Map4	>sp|P27546-2|MAP4_MOUSE Isoform 2 of Microtubule-associated protein 4 OS=Mus musculus GN=Map4;>sp|P27546|MAP4_MOUSE Microtubule-associated protein 4 OS=Mus musculus GN=Map4 PE=1 SV=3;>tr|E9QPW8|E9QPW8_MOUSE Microtubule-associated protein OS=Mus musculus GN	921821111	871321111	1213311111	1131211111	1884511111	1919511111	669591111	741711111	382881111	377561111	719811111	765561111	1117911111	1188111111	891151111	843131111	861611111	887511111	556241111	515881111	632831111	617911111	912531111	933291111	1.32361e+09	6.09519e+08	9.64904e+08	694781111	3.37717e+09	0.728992	1.13988	0.205729	0.102509	0.350426	0.0181838
Q91YQ5	Q91YQ5	21	21	21	Dolichyl-diphosphooligosaccharide--protein glycosyltransferase subunit 1	Rpn1	>sp|Q91YQ5|RPN1_MOUSE Dolichyl-diphosphooligosaccharide--protein glycosyltransferase subunit 1 OS=Mus musculus GN=Rpn1 PE=1 SV=1	1231411111	1188111111	1152711111	1145511111	932861111	998741111	628161111	591921111	965511111	1146911111	914641111	751331111	1188411111	1188111111	1166511111	1177111111	1191211111	1223411111	1331611111	1361711111	512211111	413461111	515161111	421151111	1.10822e+09	8.33079e+08	1.18913e+09	7.59218e+08	4.16195e+09	1.073	0.911339	0.182419	0.123711	0.789671	0.0441501
Q8BX12;Q8BX12-2	Q8BX12;Q8BX12-2	18;14	18;14	18;14	KN motif and ankyrin repeat domain-containing protein 2	Kank2	>sp|Q8BX12|KANK2_MOUSE KN motif and ankyrin repeat domain-containing protein 2 OS=Mus musculus GN=Kank2 PE=1 SV=1;>sp|Q8BX12-2|KANK2_MOUSE Isoform 2 of KN motif and ankyrin repeat domain-containing protein 2 OS=Mus musculus GN=Kank2	914521111	891381111	621821111	662471111	581541111	674631111	143741111	115891111	92674111	132951111	161511111	138711111	1257711111	1183111111	982421111	888121111	925971111	1122111111	81857111	76648111	236411111	212151111	114131111	95775111	7.24394e+08	1.30913e+08	1.05991e+09	1.36162e+08	3.70968e+09	1.46316	1.0401	0.0367046	0.00258947	0.885839	8.23209e-08
Q9DCT8	Q9DCT8	6	6	6	Cysteine-rich protein 2	Crip2	>sp|Q9DCT8|CRIP2_MOUSE Cysteine-rich protein 2 OS=Mus musculus GN=Crip2 PE=1 SV=1	381471111	352151111	445311111	387171111	439781111	439461111	647721111	679371111	911781111	1123611111	515231111	525211111	731851111	1172211111	961211111	911241111	715541111	757141111	1217811111	1219811111	451721111	526311111	749181111	588181111	4.07558e+08	733821111	874866111	7.92169e+08	3.06203e+09	2.14661	1.07951	0.258707	8.79349e-05	0.784257	0.612582
P26141;P26141	P26141	27;4	27;4	22;1	Moesin	Msn	>sp|P26141|MOES_MOUSE Moesin OS=Mus musculus GN=Msn PE=1 SV=3	796411111	694931111	1159111111	1124211111	1299411111	1311411111	914121111	1112111111	1112111111	974281111	1157111111	1141411111	1161311111	1168811111	729761111	751691111	831311111	546211111	1129911111	1195111111	718411111	391811111	751431111	518761111	1.06425e+09	1.06852e+09	8.64849e+08	7.84239e+08	3.02697e+09	0.812639	0.733946	0.259084	0.2057	0.10386	0.638814
P81315;G5E839;G3UYW5;G3UXF3;G3UXG2	P81315;G5E839	21;18;7;4;4	21;18;7;4;4	21;18;7;4;4	T-complex protein 1 subunit delta	Cct4	>sp|P81315|TCPD_MOUSE T-complex protein 1 subunit delta OS=Mus musculus GN=Cct4 PE=1 SV=3;>tr|G5E839|G5E839_MOUSE T-complex protein 1 subunit delta OS=Mus musculus GN=Cct4 PE=1 SV=1	981711111	887861111	941191111	885741111	932861111	883491111	1636111111	1513111111	2632911111	2273711111	1833111111	1723411111	1291311111	1161611111	998221111	934611111	1111411111	941371111	2762111111	2533911111	1131511111	942771111	914361111	736311111	9.18809e+08	1.93539e+09	1.07309e+09	1503496111	3.75581e+09	1.16791	0.776842	0.400312	0.0272664	0.413304	0.273171
E9QAD4;Q7TQK5	E9QAD4;Q7TQK5	5;5	5;5	5;5	Coiled-coil domain-containing protein 93	Ccdc93	>tr|E9QAD4|E9QAD4_MOUSE Coiled-coil domain-containing protein 93 OS=Mus musculus GN=Ccdc93 PE=2 SV=1;>sp|Q7TQK5|CCD93_MOUSE Coiled-coil domain-containing protein 93 OS=Mus musculus GN=Ccdc93 PE=2 SV=1	874321111	975251111	767171111	977111111	1131211111	617191111	361911111	1	313991111	1	274341111	316831111	1174411111	1157111111	1165211111	967561111	1577311111	1988911111	1	431161111	117381111	1	118261111	1	890376111	2.11179e+08	1.33842e+09	1.11134e+08	4.68447e+09	1.50321	0.526254	0.0237239	0.0251393	0.436508	2.58993e-05
P97434;P97434-5;P97434-4;F6RND9	P97434;P97434-5;P97434-4;F6RND9	63;61;59;58	5;5;5;5	1;1;1;1	Myosin phosphatase Rho-interacting protein	Mprip	>sp|P97434|MPRIP_MOUSE Myosin phosphatase Rho-interacting protein OS=Mus musculus GN=Mprip PE=1 SV=2;>sp|P97434-5|MPRIP_MOUSE Isoform 5 of Myosin phosphatase Rho-interacting protein OS=Mus musculus GN=Mprip;>sp|P97434-4|MPRIP_MOUSE Isoform 4 of Myosin phos	1719111111	1176411111	1713711111	1688911111	1563411111	1587111111	1	1	1	1	1	28884111	1213511111	1152811111	1455111111	1663911111	1319211111	1168211111	1	1	1	36375111	15412111	1	1.57478e+09	4.81402e+06	1.32879e+09	8.6312e+06	4.65078e+09	0.843798	1.79293	0.00185586	0.0617896	0.681535	1.67689e-08
Q9EPM5-3;Q9EPM5;Q9EPM5-2	Q9EPM5-3;Q9EPM5;Q9EPM5-2	17;17;16	17;17;16	17;17;16	Syncoilin	Sync	>sp|Q9EPM5-3|SYNCI_MOUSE Isoform 3 of Syncoilin OS=Mus musculus GN=Sync;>sp|Q9EPM5|SYNCI_MOUSE Syncoilin OS=Mus musculus GN=Sync PE=1 SV=1;>sp|Q9EPM5-2|SYNCI_MOUSE Isoform 2 of Syncoilin OS=Mus musculus GN=Sync	337871111	365361111	199471111	393661111	469241111	519391111	1	1	1	1	11761111	1	1981111111	1151211111	1628411111	1423811111	1898711111	1848111111	1	1	4119611	1	1	1	3.80833e+08	1960186	1.65523e+09	686603	5.7933e+09	4.34634	0.350274	0.000118517	3.32866e-06	0.588206	1.74043e-07
Q9JK48;Q9JK48-2;A2AWI9;A2AWI7;Q8R3V5-3;Q8R3V5-1;Q8R3V5	Q9JK48;Q9JK48-2	11;11;1;1;1;1;1	11;11;1;1;1;1;1	11;11;1;1;1;1;1	Endophilin-B1	Sh3glb1	>sp|Q9JK48|SHLB1_MOUSE Endophilin-B1 OS=Mus musculus GN=Sh3glb1 PE=1 SV=1;>sp|Q9JK48-2|SHLB1_MOUSE Isoform 2 of Endophilin-B1 OS=Mus musculus GN=Sh3glb1	1117111111	1151711111	897531111	953441111	818581111	773971111	146131111	73575111	218321111	245461111	194531111	223591111	1194411111	1148711111	1151911111	1392311111	1479111111	1351211111	214191111	183261111	98683111	42764111	86386111	62453111	9.52058e+08	1.83602e+08	1.28628e+09	114623111	4.50197e+09	1.35105	0.624303	0.0254606	0.00284939	0.242164	4.83791e-09
P67984	P67984	8	8	6	61S ribosomal protein L22	Rpl22	>sp|P67984|RL22_MOUSE 61S ribosomal protein L22 OS=Mus musculus GN=Rpl22 PE=1 SV=2	1141111111	1355411111	967521111	996681111	1461611111	1369111111	1118811111	973911111	958411111	833431111	847821111	932111111	958971111	1142111111	1929111111	1834511111	1843911111	2121111111	1151111111	914241111	1154911111	1111311111	1733711111	1541511111	1215241111	9.44083e+08	1.63829e+09	1.2678e+09	5.73401e+09	1.34812	1.34289	0.221102	0.0717972	0.0788084	0.136849
Q9DB15	Q9DB15	2	2	2	39S ribosomal protein L12, mitochondrial	Mrpl12	>sp|Q9DB15|RM12_MOUSE 39S ribosomal protein L12, mitochondrial OS=Mus musculus GN=Mrpl12 PE=1 SV=2	2399811111	1388111111	1	1	2471111111	1493211111	1543611111	1225211111	1	1294311111	974531111	991161111	1181411111	1133611111	2676111111	2311211111	1456811111	2113111111	1	1	411571111	561171111	399711111	352861111	1292040741	1.0048e+09	1.81204e+09	2.87552e+08	6.34216e+09	1.40247	0.286178	0.0453399	0.339876	0.0468848	0.000278881
Q8BX11-2;Q8BX11;F6YJC6	Q8BX11-2;Q8BX11	17;16;6	17;16;6	17;16;6	Serine/threonine-protein phosphatase PGAM5, mitochondrial	Pgam5	>sp|Q8BX11-2|PGAM5_MOUSE Isoform 2 of Serine/threonine-protein phosphatase PGAM5, mitochondrial OS=Mus musculus GN=Pgam5;>sp|Q8BX11|PGAM5_MOUSE Serine/threonine-protein phosphatase PGAM5, mitochondrial OS=Mus musculus GN=Pgam5 PE=2 SV=1	1813611111	1881911111	1288511111	1334311111	1717811111	1636311111	1751811111	2157411111	3733411111	3689611111	2417311111	2617111111	1112611111	1125411111	1116111111	628821111	1154211111	1265311111	3713711111	3586111111	1557111111	1391611111	1156111111	1191111111	1.61208e+09	2.72778e+09	1.06708e+09	2.09929e+09	3.73478e+09	0.661928	0.769599	0.562093	0.00247424	0.443856	0.0670061
F8VPR1;Q8BVA4	F8VPR1;Q8BVA4	13;13	13;13	13;13	Leiomodin-1	Lmod1	>tr|F8VPR1|F8VPR1_MOUSE Leiomodin-1 OS=Mus musculus GN=Lmod1 PE=2 SV=1;>sp|Q8BVA4|LMOD1_MOUSE Leiomodin-1 OS=Mus musculus GN=Lmod1 PE=2 SV=1	667741111	688481111	593771111	633591111	354251111	366641111	1	1	1	1	1	1	1149811111	1117911111	1344211111	1497811111	1278111111	1246411111	1	1	1	1	1	1	550746111	1	1.27238e+09	1	4.45332e+09	2.31028	1	2.24551e-10	5.9855e-06	#DIV/0!	6.63967e-10
Q924W7;Q924W7-2;Q924W7-3	Q924W7;Q924W7-2	14;8;5	14;8;5	14;8;5	Suppression of tumorigenicity 5 protein	St5	>sp|Q924W7|ST5_MOUSE Suppression of tumorigenicity 5 protein OS=Mus musculus GN=St5 PE=2 SV=1;>sp|Q924W7-2|ST5_MOUSE Isoform 2 of Suppression of tumorigenicity 5 protein OS=Mus musculus GN=St5	771611111	656181111	613521111	799641111	557341111	453321111	462131111	447331111	231711111	198281111	274371111	297121111	855961111	1119311111	1184911111	1111911111	815191111	786131111	26551111	19176111	1164111111	93194111	889171111	837121111	641936111	318491111	9.78903e+08	5.04887e+08	3.42616e+09	1.52492	1.58525	0.147362	0.00388656	0.470853	0.059022
P67778;Q5SQG5	P67778;Q5SQG5	14;8	14;8	14;8	Prohibitin	Phb	>sp|P67778|PHB_MOUSE Prohibitin OS=Mus musculus GN=Phb PE=1 SV=1;>tr|Q5SQG5|Q5SQG5_MOUSE Prohibitin (Fragment) OS=Mus musculus GN=Phb PE=1 SV=1	1487211111	1422511111	1447211111	1468811111	1243111111	1392511111	1439711111	1519711111	3355211111	3128811111	2225611111	2522111111	982531111	1112111111	1119711111	1187411111	1487611111	1324811111	3212111111	3128611111	1112111111	1223211111	1188811111	1111411111	1.41023e+09	2.36519e+09	1.20236e+09	1.82938e+09	4.20828e+09	0.852603	0.773458	0.43471	0.0287577	0.492647	0.176201
F8VQE2;E9Q1A4;Q9QXL1	F8VQE2;E9Q1A4;Q9QXL1	2;2;2	2;2;2	2;2;2	Kinesin-like protein KIF21B	Kif21b	>tr|F8VQE2|F8VQE2_MOUSE Kinesin-like protein KIF21B OS=Mus musculus GN=Kif21b PE=1 SV=1;>tr|E9Q1A4|E9Q1A4_MOUSE Kinesin-like protein KIF21B OS=Mus musculus GN=Kif21b PE=1 SV=1;>sp|Q9QXL1|KI21B_MOUSE Kinesin-like protein KIF21B OS=Mus musculus GN=Kif21b PE=	3943711111	2886611111	1673111111	1821311111	3712411111	3643311111	1	1	1	1	1	1	657991111	993541111	2271311111	3111111111	1	3271811111	11721111	1	1211611111	1	1	1	2.94674e+09	1	1.71763e+09	2.03889e+08	6.0117e+09	0.58289	2.03889e+08	0.0339153	0.104517	0.358157	0.0283181
P23927	P23927	11	11	11	Alpha-crystallin B chain	Cryab	>sp|P23927|CRYAB_MOUSE Alpha-crystallin B chain OS=Mus musculus GN=Cryab PE=1 SV=2	879411111	918621111	824671111	793741111	1112611111	1156211111	77352111	58413111	62992111	57791111	89768111	47461111	1183311111	991441111	1134611111	1161211111	971371111	1143311111	47367111	88281111	77412111	61776111	111151111	112171111	9.47544e+08	65629611	1.09754e+09	8.30264e+07	3.8414e+09	1.1583	1.26508	0.0216136	0.0649601	0.22926	1.5952e-10
B1AZS9;O18817	B1AZS9;O18817	2;2	1;1	1;1	Peroxiredoxin-4	Prdx4	>tr|B1AZS9|B1AZS9_MOUSE Peroxiredoxin-4 (Fragment) OS=Mus musculus GN=Prdx4 PE=2 SV=1;>sp|O18817|PRDX4_MOUSE Peroxiredoxin-4 OS=Mus musculus GN=Prdx4 PE=1 SV=1	343211111	311461111	1	1	424971111	1	198611111	251421111	263121111	245881111	211111111	172671111	1145611111	991291111	886641111	776821111	697471111	813361111	371521111	411121111	153351111	134371111	157771111	223751111	179940556	2.23803e+08	8.85199e+08	241981111	3.0982e+09	4.9194	1.08122	0.0781038	5.36088e-05	0.744233	1.45194e-05
Q9WVA4;Q9R1Q8	Q9WVA4	13;3	13;3	13;3	Transgelin-2	Tagln2	>sp|Q9WVA4|TAGL2_MOUSE Transgelin-2 OS=Mus musculus GN=Tagln2 PE=1 SV=4	1134111111	912511111	468441111	622971111	723611111	752911111	2151311111	2474411111	3786311111	3941111111	2359211111	2586911111	997141111	986191111	813331111	663641111	1261511111	1171411111	5211311111	4213911111	1591111111	1527411111	1495311111	1415911111	7.69093e+08	2883211111	9.82204e+08	2.57583e+09	3.43772e+09	1.27709	0.893389	0.749285	0.133857	0.747992	0.0445699
G5E8E1	G5E8E1	32	3	1		Lrrfip1	>tr|G5E8E1|G5E8E1_MOUSE Leucine rich repeat (In FLII) interacting protein 1, isoform CRA_e OS=Mus musculus GN=Lrrfip1 PE=1 SV=1	1121411111	1193211111	1691111111	2121111111	1143111111	856271111	421331111	358351111	516941111	481291111	253371111	279841111	986441111	984611111	769581111	931791111	614811111	676861111	1	271861111	1	144131111	1	1	1354371111	3.85188e+08	8.27349e+08	6.9332e+07	2.89572e+09	0.610874	0.179995	0.0239429	0.0252424	0.00340888	2.98484e-06
Q9D4H4-2;Q9D4H4	Q9D4H4-2;Q9D4H4	22;22	21;21	21;21	Angiomotin-like protein 1	Amotl1	>sp|Q9D4H4-2|AMOL1_MOUSE Isoform 2 of Angiomotin-like protein 1 OS=Mus musculus GN=Amotl1;>sp|Q9D4H4|AMOL1_MOUSE Angiomotin-like protein 1 OS=Mus musculus GN=Amotl1 PE=1 SV=2	1	9651311	8939711	9241911	41967111	19636111	27752111	28169111	1	1	1	12397111	961491111	973191111	519211111	613671111	536351111	1341611111	3247711111	3152711111	814361111	819161111	445161111	821831111	14906026	1.13864e+07	8.24254e+08	1550156111	2.88489e+09	55.2967	136.141	0.537336	0.000117388	0.0315463	0.209953
A2A6U3;Q81UG5-3;Q81UG5;Q81UG5-2;A2A6U5;A8Y5D3	A2A6U3;Q81UG5-3;Q81UG5	13;13;13;5;4;1	13;13;13;5;4;1	13;13;13;5;4;1	Septin-9	11/19/2119	>tr|A2A6U3|A2A6U3_MOUSE Septin-9 OS=Mus musculus GN=Sept9 PE=1 SV=1;>sp|Q81UG5-3|SEPT9_MOUSE Isoform 3 of Septin-9 OS=Mus musculus GN=Sept9;>sp|Q81UG5|SEPT9_MOUSE Septin-9 OS=Mus musculus GN=Sept9 PE=1 SV=1	748531111	777611111	815911111	742511111	971731111	949811111	426861111	455921111	773711111	691171111	588371111	551921111	911371111	962521111	886751111	933191111	931261111	863811111	668241111	682771111	318131111	289961111	261541111	151991111	834351111	581326111	9.14818e+08	3.95439e+08	3.20186e+09	1.09644	0.680237	0.123503	0.0967876	0.223665	0.000226005
Q6ZWY3;D6RH49;D3YYB1	Q6ZWY3;D6RH49;D3YYB1	4;3;3	4;3;3	2;2;2	41S ribosomal protein S27-like;41S ribosomal protein S27	Rps27l	>sp|Q6ZWY3|RS27L_MOUSE 41S ribosomal protein S27-like OS=Mus musculus GN=Rps27l PE=2 SV=3;>tr|D6RH49|D6RH49_MOUSE 41S ribosomal protein S27 OS=Mus musculus GN=Rps27l PE=2 SV=1;>tr|D3YYB1|D3YYB1_MOUSE 41S ribosomal protein S27 OS=Mus musculus GN=Rps27l PE=3	1468111111	1575911111	1238411111	1179911111	1142111111	1118111111	1121711111	969291111	1268311111	1121611111	1331111111	1113111111	1133511111	958991111	938481111	1171511111	1445711111	1216911111	2114411111	1285711111	1694111111	1115111111	1424611111	1192311111	1.28709e+09	1154191111	1144186111	1.47104e+09	4.00465e+09	0.888968	1.27452	0.367334	0.217254	0.0891569	0.0851558
P97314	P97314	11	11	11	Cysteine and glycine-rich protein 2	Csrp2	>sp|P97314|CSRP2_MOUSE Cysteine and glycine-rich protein 2 OS=Mus musculus GN=Csrp2 PE=1 SV=3	454711111	376341111	455911111	429731111	457111111	436121111	731761111	784531111	993291111	1125911111	755331111	832311111	819631111	939951111	629531111	814271111	792691111	716351111	638681111	612661111	411621111	414981111	337261111	371511111	4.34988e+08	8.70523e+08	7.85404e+08	4.64453e+08	2.74892e+09	1.80558	0.533533	0.168959	1.39056e-05	0.00844654	0.000788781
P45591	P45591	13	9	9	Cofilin-2	Cfl2	>sp|P45591|COF2_MOUSE Cofilin-2 OS=Mus musculus GN=Cfl2 PE=1 SV=1	615681111	656431111	742751111	712441111	659351111	747561111	2861611	11845111	1	19884111	17971111	17931111	931511111	926561111	734511111	682491111	711661111	788511111	1	1	1	1	22841111	1	689036111	1.17488e+07	7.95874e+08	3.80685e+06	2.78556e+09	1.15505	0.324019	0.00136664	0.056154	0.112212	6.83614e-09
P62983;E9Q9J1;E9Q4P1;E9Q5F6;Q5SX22;P1CG49;P1CG51	P62983;E9Q9J1;E9Q4P1;E9Q5F6;Q5SX22;P1CG49;P1CG51	11;5;5;5;5;5;5	11;5;5;5;5;5;5	5;1;1;1;1;1;1	Ubiquitin-41S ribosomal protein S27a;Ubiquitin;41S ribosomal protein S27a;Polyubiquitin-B;Ubiquitin;Polyubiquitin-C;Ubiquitin;Ubiquitin-related 1;Ubiquitin-related 2	Rps27a;Uba52;Kxd1;Ubc;Ubb	>sp|P62983|RS27A_MOUSE Ubiquitin-41S ribosomal protein S27a OS=Mus musculus GN=Rps27a PE=1 SV=2;>tr|E9Q9J1|E9Q9J1_MOUSE Ubiquitin-61S ribosomal protein L41 (Fragment) OS=Mus musculus GN=Uba52 PE=1 SV=1;>tr|E9Q4P1|E9Q4P1_MOUSE KxDL motif-containing protein	676741111	695671111	718291111	643691111	691621111	776421111	2168111111	2167111111	2413811111	2875111111	2629311111	2792111111	588211111	911981111	552951111	936891111	821181111	794421111	3144111111	3187411111	1926611111	2313711111	2454411111	2581711111	700406111	2.50759e+09	767606111	2.60133e+09	2.68662e+09	1.09594	1.03738	0.968252	0.350629	0.761653	5.54402e-06
Q8R4U7;E9Q9L3	Q8R4U7	27;1	27;1	27;1	Leucine zipper protein 1	Luzp1	>sp|Q8R4U7|LUZP1_MOUSE Leucine zipper protein 1 OS=Mus musculus GN=Luzp1 PE=1 SV=2	574951111	458211111	513131111	615441111	393811111	469961111	833691111	924231111	615341111	636571111	668771111	612321111	738921111	919681111	934211111	999711111	927791111	861151111	529311111	487741111	1155211111	1171411111	932791111	952571111	504251111	7.15154e+08	896911111	871506111	3.13919e+09	1.7787	1.21863	0.277621	1.20129e-05	0.407943	0.845606
Q9CQQ7	Q9CQQ7	7	7	7	ATP synthase F(1) complex subunit B1, mitochondrial	Atp5f1	>sp|Q9CQQ7|AT5F1_MOUSE ATP synthase F(1) complex subunit B1, mitochondrial OS=Mus musculus GN=Atp5f1 PE=1 SV=1	1264711111	1149111111	1211111111	1162211111	983451111	1121511111	178141111	135721111	243621111	224421111	189391111	211191111	847991111	917111111	745661111	559811111	712441111	662241111	233111111	257741111	113711111	137911111	146311111	114721111	1.14868e+09	197081111	740876111	167251111	2.59307e+09	0.644978	0.848641	0.0644994	9.56295e-05	0.489778	1.82869e-06
Q8BGJ5;Q922I7;Q8CB58;P17225;E9QMW9;F7DCW4;E9Q279;E9Q1W3;F7C521;G3UXZ8	Q8BGJ5;Q922I7;Q8CB58;P17225;E9QMW9	12;12;11;9;6;3;2;1;1;1	12;12;11;9;6;3;2;1;1;1	11;11;9;7;5;2;2;1;1;1	Polypyrimidine tract-binding protein 1	Ptbp1	>tr|Q8BGJ5|Q8BGJ5_MOUSE MCG13412, isoform CRA_a OS=Mus musculus GN=Ptbp1 PE=1 SV=1;>tr|Q922I7|Q922I7_MOUSE MCG13412, isoform CRA_c OS=Mus musculus GN=Ptbp1 PE=1 SV=1;>tr|Q8CB58|Q8CB58_MOUSE MCG13412, isoform CRA_d OS=Mus musculus GN=Ptbp1 PE=1 SV=1;>sp|P17	631411111	669581111	418381111	514261111	1148311111	1137411111	1189211111	1228711111	764211111	791681111	929131111	1121211111	945931111	911921111	866791111	913641111	772451111	842481111	1134611111	865911111	1166911111	1245511111	1584711111	1541611111	753226111	1004026111	875536111	1.25654e+09	3.06438e+09	1.16238	1.25151	0.410049	0.372227	0.165621	0.00715476
P84114-2;P84114;A2A4X6	P84114-2;P84114;A2A4X6	9;9;6	9;9;6	9;9;6	Serine/arginine-rich splicing factor 3	Srsf3;Gm12355	>sp|P84114-2|SRSF3_MOUSE Isoform Short of Serine/arginine-rich splicing factor 3 OS=Mus musculus GN=Srsf3;>sp|P84114|SRSF3_MOUSE Serine/arginine-rich splicing factor 3 OS=Mus musculus GN=Srsf3 PE=1 SV=1;>tr|A2A4X6|A2A4X6_MOUSE MCG21911 OS=Mus musculus GN=G	1375111111	1278711111	1199711111	985691111	1264511111	1944911111	4481511111	4885111111	6152611111	5986711111	6355911111	6668511111	913341111	895981111	1171811111	1193711111	821131111	923731111	6426111111	6214111111	4539611111	4156111111	3618111111	3446811111	1341441111	5755061111	9.86618e+08	4.73348e+09	3.45316e+09	0.735491	0.82249	1.37077	0.0359442	0.296995	3.45708e-05
E9PWE8;Q3TT92;Q62188;D3YUS1;D3Z567	E9PWE8;Q3TT92;Q62188	17;14;14;6;2	17;14;14;6;2	14;11;11;4;2	Dihydropyrimidinase-related protein 3	Dpysl3	>tr|E9PWE8|E9PWE8_MOUSE Dihydropyrimidinase-related protein 3 OS=Mus musculus GN=Dpysl3 PE=1 SV=1;>tr|Q3TT92|Q3TT92_MOUSE Dihydropyrimidinase-related protein 3 OS=Mus musculus GN=Dpysl3 PE=1 SV=1;>sp|Q62188|DPYL3_MOUSE Dihydropyrimidinase-related protein 3	99987111	96395111	313331111	311751111	342171111	275171111	374381111	412961111	547181111	654151111	343331111	438761111	745371111	895721111	726441111	639231111	676161111	679771111	591531111	595491111	218681111	271111111	211631111	234941111	239801111	4.61794e+08	727116111	3.53898e+08	2.54491e+09	3.03216	0.766353	0.139061	8.63981e-06	0.346833	0.00133174
S4R2J9;Q3TLH4-5;Q3TLH4;S4R294;S4R2L9;S4R219;S4R2E2;S4R298	S4R2J9;Q3TLH4-5;Q3TLH4;S4R294	44;44;44;42;15;15;11;3	44;44;44;42;15;15;11;3	42;42;42;41;15;15;9;1	Protein PRRC2C	Prrc2c	>tr|S4R2J9|S4R2J9_MOUSE Protein PRRC2C OS=Mus musculus GN=Prrc2c PE=1 SV=1;>sp|Q3TLH4-5|PRC2C_MOUSE Isoform 5 of Protein PRRC2C OS=Mus musculus GN=Prrc2c;>sp|Q3TLH4|PRC2C_MOUSE Protein PRRC2C OS=Mus musculus GN=Prrc2c PE=1 SV=3;>tr|S4R294|S4R294_MOUSE Prot	322561111	377131111	493931111	511911111	715331111	562741111	2443911111	2241111111	3159411111	3136911111	2518111111	2759111111	695271111	893141111	711261111	676821111	526351111	665161111	1866111111	1611711111	2131711111	2111811111	1826711111	1979611111	4.97268e+08	2709761111	6.94668e+08	1.92128e+09	2.43134e+09	1.39697	0.709021	0.790214	0.024227	0.000184196	1.22925e-07
O71219	O71219	8	8	8	PDZ and LIM domain protein 3	Pdlim3	>sp|O71219|PDLI3_MOUSE PDZ and LIM domain protein 3 OS=Mus musculus GN=Pdlim3 PE=1 SV=1	749891111	629421111	1125211111	1181911111	724691111	817571111	1	1	1	1	1	1	835661111	892331111	713561111	712691111	691211111	732131111	1	1	1	1	1	1	8.71449e+08	1	762931111	1	2.67026e+09	0.875474	1	3.74496e-10	0.296866	#DIV/0!	5.5159e-10
P11922	P11922	9	9	9	Histone H1.1;Histone H1.1, N-terminally processed	H1f1	>sp|P11922|H11_MOUSE Histone H1.1 OS=Mus musculus GN=H1f1 PE=2 SV=4	464241111	686191111	811341111	824891111	2151411111	1911211111	635611111	665211111	326961111	318751111	431151111	478521111	941421111	886281111	633771111	616941111	581681111	569441111	249481111	236491111	1125811111	968841111	1111211111	962381111	1.14155e+09	4.76034e+08	7.04923e+08	7.75703e+08	2.46723e+09	0.617515	1.62951	0.314402	0.170543	0.244736	0.707775
Q91VC3;E9PV14;A2AFK7	Q91VC3;E9PV14;A2AFK7	16;13;11	16;13;11	13;11;8	Eukaryotic initiation factor 4A-III;Eukaryotic initiation factor 4A-III, N-terminally processed	Eif4a3;Gm8994	>sp|Q91VC3|IF4A3_MOUSE Eukaryotic initiation factor 4A-III OS=Mus musculus GN=Eif4a3 PE=2 SV=3;>tr|E9PV14|E9PV14_MOUSE Protein Gm8994 OS=Mus musculus GN=Gm8994 PE=3 SV=2;>tr|A2AFK7|A2AFK7_MOUSE Eukaryotic initiation factor 4A-III (Fragment) OS=Mus musculus	1132811111	1229511111	962981111	763411111	2154311111	2252211111	2912711111	3476311111	2251111111	2199511111	2913711111	2826411111	871611111	871391111	511951111	467151111	661671111	593161111	1813111111	2479311111	3598111111	3674711111	4585211111	4139811111	1.41587e+09	2.76329e+09	6.62823e+08	3381711111	2.31988e+09	0.468137	1.2238	1.45771	0.0182455	0.295671	8.88288e-05
Q9Z1N1;Q9Z1N2;A2AAW9	Q9Z1N1;Q9Z1N2;A2AAW9	15;11;8	15;11;8	15;11;8	Eukaryotic translation initiation factor 2 subunit 3, X-linked;Eukaryotic translation initiation factor 2 subunit 3, Y-linked	Eif2s3x;Eif2s3y	>sp|Q9Z1N1|IF2G_MOUSE Eukaryotic translation initiation factor 2 subunit 3, X-linked OS=Mus musculus GN=Eif2s3x PE=1 SV=2;>sp|Q9Z1N2|IF2H_MOUSE Eukaryotic translation initiation factor 2 subunit 3, Y-linked OS=Mus musculus GN=Eif2s3y PE=2 SV=2;>tr|A2AAW9|A	1143211111	1283111111	1121411111	975551111	1788111111	1917111111	1641111111	1519311111	2169611111	2297911111	2224711111	1935511111	844811111	847721111	811451111	794531111	684351111	639821111	1946811111	1781311111	1717111111	1768511111	1816211111	1816711111	1.37142e+09	1.96469e+09	7.70448e+08	1.80778e+09	2.69657e+09	0.561789	0.920132	0.6704	0.00406574	0.345159	9.39884e-10
Q52KR3-6;Q52KR3;Q52KR3-5;Q52KR3-4;Q52KR3-3;Q52KR3-2	Q52KR3-6;Q52KR3	31;31;5;2;2;2	31;31;5;2;2;2	31;31;5;2;2;2	Protein prune homolog 2	Prune2	>sp|Q52KR3-6|PRUN2_MOUSE Isoform 6 of Protein prune homolog 2 OS=Mus musculus GN=Prune2;>sp|Q52KR3|PRUN2_MOUSE Protein prune homolog 2 OS=Mus musculus GN=Prune2 PE=2 SV=2	2128311111	2143511111	2349611111	2214811111	2539211111	2346611111	2819211111	2971311111	4322211111	5119111111	2755811111	2819311111	1141211111	846811111	844181111	857651111	563671111	556221111	3491911111	3241511111	983181111	951441111	666821111	841881111	2287011111	3.46783e+09	8.01624e+08	1.69612e+09	2.80569e+09	0.350512	0.489103	0.604531	9.3362e-08	0.073621	0.127771
E1CYM1;E1CYH7;Q6P6L1-3;Q6P6L1	E1CYM1;E1CYH7;Q6P6L1-3;Q6P6L1	25;25;25;25	25;25;25;25	25;25;25;25	Filamin A-interacting protein 1-like	Filip1l	>tr|E1CYM1|E1CYM1_MOUSE Filamin A-interacting protein 1-like OS=Mus musculus GN=Filip1l PE=1 SV=1;>tr|E1CYH7|E1CYH7_MOUSE Filamin A-interacting protein 1-like OS=Mus musculus GN=Filip1l PE=1 SV=1;>sp|Q6P6L1-3|FIL1L_MOUSE Isoform 3 of Filamin A-interacting	463161111	479651111	421131111	438481111	461421111	531621111	737521111	755291111	981351111	1116411111	934181111	978131111	918661111	842561111	1155311111	1111111111	831811111	766281111	531571111	543671111	475391111	515351111	361691111	331931111	465911111	9.17148e+08	9.37623e+08	4.59934e+08	3.28168e+09	2.01245	0.501483	0.140152	3.54545e-05	0.00238652	8.18335e-05
E1CYV9	E1CYV9	25	25	25		1111112E22Rik	>tr|E1CYV9|E1CYV9_MOUSE Protein 1111112E22Rik OS=Mus musculus GN=1111112E22Rik PE=4 SV=1	1376111111	1473111111	783181111	853381111	575181111	616111111	189941111	172851111	1	1	86319111	112111111	867611111	832861111	1155511111	973141111	673111111	759821111	1	1	196651111	191251111	116731111	216281111	9.46179e+08	9.35371e+07	8.77009e+08	1.20152e+08	3.06953e+09	0.926895	1.28454	0.0391435	0.696178	0.720945	2.7102e-06
P62843;D3YTQ9;F7ANJ3	P62843;D3YTQ9	5;4;1	5;4;1	5;4;1	41S ribosomal protein S15	Rps15	>sp|P62843|RS15_MOUSE 41S ribosomal protein S15 OS=Mus musculus GN=Rps15 PE=2 SV=2;>tr|D3YTQ9|D3YTQ9_MOUSE 41S ribosomal protein S15 OS=Mus musculus GN=Rps15 PE=2 SV=1	661631111	791921111	1128611111	1145111111	1475311111	1222611111	731261111	884741111	1189111111	1118611111	976581111	963371111	987741111	826471111	941951111	985451111	978811111	921691111	1139911111	1118111111	872781111	872371111	849131111	796951111	1070866111	9.77279e+08	9.40353e+08	9.41543e+08	3.29123e+09	0.878124	0.963432	0.286076	0.316593	0.774382	0.985854
Q9R118	Q9R118	11	11	11	Serine protease HTRA1	Htra1	>sp|Q9R118|HTRA1_MOUSE Serine protease HTRA1 OS=Mus musculus GN=Htra1 PE=1 SV=2	5196911	1	1	1	58315111	38934111	1	6416111	7181111	11334111	16648111	5363311	1129911111	825561111	245791111	189181111	791271111	1116111111	1	24814111	24783111	4177111	17414111	28621111	17074356	7.82379e+06	7.16304e+08	16634926	2.50707e+09	41.9521	2.1262	0.00663522	0.00197427	0.143578	0.00194714
E9Q7H5;J3QNY1;Q8BG15-2;B2RXM2;A2AL13;V9GX38	E9Q7H5;J3QNY1;Q8BG15-2;B2RXM2	19;19;19;18;4;3	19;19;19;18;4;3	2;2;2;2;1;1	Heterogeneous nuclear ribonucleoprotein A3	Gm8991;Gm9242;Hnrnpa3;Gm6793	>tr|E9Q7H5|E9Q7H5_MOUSE Uncharacterized protein OS=Mus musculus GN=Gm8991 PE=4 SV=1;>tr|J3QNY1|J3QNY1_MOUSE Uncharacterized protein OS=Mus musculus GN=Gm9242 PE=4 SV=1;>sp|Q8BG15-2|ROA3_MOUSE Isoform 2 of Heterogeneous nuclear ribonucleoprotein A3 OS=Mus m	1418111111	1535911111	1322411111	1282111111	3153411111	2751311111	3785611111	3558911111	2273611111	2337311111	3491711111	3291611111	864511111	822141111	981611111	1128711111	838431111	765261111	1788111111	2142211111	3942411111	3959811111	4722411111	4655811111	1.91054e+09	3.12313e+09	900111111	3.53513e+09	3.15039e+09	0.471128	1.13192	1.12212	0.0139551	0.569691	0.000482354
D3YVN7;Q8BFR5;Q8BFR5-2	D3YVN7;Q8BFR5;Q8BFR5-2	12;12;11	12;12;11	12;12;11	Elongation factor Tu;Elongation factor Tu, mitochondrial	Gm9755;Tufm	>tr|D3YVN7|D3YVN7_MOUSE Elongation factor Tu OS=Mus musculus GN=Gm9755 PE=3 SV=1;>sp|Q8BFR5|EFTU_MOUSE Elongation factor Tu, mitochondrial OS=Mus musculus GN=Tufm PE=1 SV=1;>sp|Q8BFR5-2|EFTU_MOUSE Isoform 2 of Elongation factor Tu, mitochondrial OS=Mus mus	1196411111	1121911111	964321111	971851111	1172311111	1211411111	439141111	371151111	517361111	667861111	354871111	442441111	919541111	821161111	829111111	854111111	831111111	875711111	849191111	684181111	226651111	266271111	232631111	282191111	1.10637e+09	465471111	8.55124e+08	4.23519e+08	2.99294e+09	0.77291	0.909873	0.141506	0.000379136	0.767547	0.00318529
J3QP68;E9PW66;P28656	J3QP68;E9PW66;P28656	6;6;6	6;6;6	4;4;4	Nucleosome assembly protein 1-like 1	Nap1l1	>tr|J3QP68|J3QP68_MOUSE Uncharacterized protein OS=Mus musculus GN=Gm4214 PE=2 SV=1;>tr|E9PW66|E9PW66_MOUSE Nucleosome assembly protein 1-like 1 OS=Mus musculus GN=Nap1l1 PE=2 SV=1;>sp|P28656|NP1L1_MOUSE Nucleosome assembly protein 1-like 1 OS=Mus musculus	675181111	599811111	751631111	693461111	524371111	469911111	678361111	714161111	1129211111	1184811111	778211111	831461111	797371111	815791111	793871111	832681111	871741111	767521111	1388811111	1155211111	362241111	375491111	434711111	413771111	619061111	886036111	8.13163e+08	6.88373e+08	2.84607e+09	1.31354	0.776913	0.241868	0.00185661	0.478562	0.521604
Q9CQ19	Q9CQ19	11	4	4	Myosin regulatory light polypeptide 9	Myl9	>sp|Q9CQ19|MYL9_MOUSE Myosin regulatory light polypeptide 9 OS=Mus musculus GN=Myl9 PE=1 SV=3	1632511111	1458811111	1213811111	1178711111	269771111	869121111	148411111	167561111	198511111	145241111	95695111	94351111	877911111	815491111	1122611111	1139911111	1161911111	1145411111	46524111	54833111	1	1	1	15686111	1.10379e+09	1.41628e+08	1.04387e+09	1.95072e+07	3.65356e+09	0.945719	0.137735	0.00533924	0.778808	0.000993128	1.84348e-08
Q3U2G2;Q61316	Q3U2G2;Q61316	21;21	21;21	18;18	Heat shock 71 kDa protein 4	Hspa4	>tr|Q3U2G2|Q3U2G2_MOUSE Heat shock 71 kDa protein 4 OS=Mus musculus GN=Hspa4 PE=1 SV=1;>sp|Q61316|HSP74_MOUSE Heat shock 71 kDa protein 4 OS=Mus musculus GN=Hspa4 PE=1 SV=1	346591111	439121111	464111111	546191111	445811111	366521111	496381111	446861111	771941111	666691111	661461111	649321111	1117511111	814691111	783411111	862141111	811641111	757421111	1135811111	788611111	497821111	465351111	329361111	394691111	4.34724e+08	6.15443e+08	8.57803e+08	601941111	3.00231e+09	1.97321	0.978062	0.200493	4.21454e-05	0.937906	0.0890282
E9PUM4;Q71LX4	E9PUM4;Q71LX4	35;31	23;22	23;22	Talin-2	Tln2	>tr|E9PUM4|E9PUM4_MOUSE Talin-2 OS=Mus musculus GN=Tln2 PE=1 SV=1;>sp|Q71LX4|TLN2_MOUSE Talin-2 OS=Mus musculus GN=Tln2 PE=1 SV=3	864521111	695621111	628931111	679341111	641151111	551241111	24121111	16869111	91915111	21191111	4273811	1	877191111	813951111	695731111	514441111	634251111	1142111111	1	29931111	57596111	21734111	72231111	11767111	676801111	2.6395e+07	7.79613e+08	32209926	2.72864e+09	1.15191	1.2203	0.0118044	0.324654	0.70877	8.69524e-06
Q7TPV4	Q7TPV4	53	53	53	Myb-binding protein 1A	Mybbp1a	>sp|Q7TPV4|MBB1A_MOUSE Myb-binding protein 1A OS=Mus musculus GN=Mybbp1a PE=1 SV=2	1515711111	1381411111	1384811111	1311211111	1926911111	1916811111	7316811111	7751711111	3131111111	3315511111	6969611111	7121611111	973851111	812311111	927111111	759571111	849171111	987171111	2557211111	2597111111	13424111111	13798111111	12328111111	12689111111	1572811111	5.93439e+09	8.84864e+08	9.56563e+09	3.09703e+09	0.562601	1.6119	3.08865	0.000185795	0.26031	0.0029157
G5E912;Q8VEM8	G5E912;Q8VEM8	9;9	9;9	9;9	Phosphate carrier protein, mitochondrial	Slc25a3	>tr|G5E912|G5E912_MOUSE MCG11343, isoform CRA_b OS=Mus musculus GN=Slc25a3 PE=1 SV=1;>sp|Q8VEM8|MPCP_MOUSE Phosphate carrier protein, mitochondrial OS=Mus musculus GN=Slc25a3 PE=1 SV=1	1745411111	1952311111	1299711111	1214911111	1188911111	1111511111	551271111	555591111	681681111	1226211111	315741111	144151111	639851111	816461111	877761111	986291111	1148911111	994121111	659811111	416511111	483431111	184871111	211491111	182641111	1.41879e+09	5.79108e+08	910566111	3.56459e+08	3.18698e+09	0.641789	0.615532	0.111849	0.00916591	0.247891	0.000421639
F8WIV2;Q61854;K7E6F1;E9Q118;E9Q1P9;E9Q3Y1;E9Q6X2;E9PYY1;E9PZQ9;E9Q4R2;Q3UWK8;Q6P6K7;W4VSP4	F8WIV2;Q61854;K7E6F1	9;9;5;4;4;3;3;2;1;1;1;1;1	9;9;5;4;4;3;3;2;1;1;1;1;1	9;9;5;4;4;3;3;2;1;1;1;1;1	Serpin B6	Serpinb6a;Serpinb6	>tr|F8WIV2|F8WIV2_MOUSE Serpin B6 OS=Mus musculus GN=Serpinb6a PE=1 SV=1;>sp|Q61854|SPB6_MOUSE Serpin B6 OS=Mus musculus GN=Serpinb6 PE=1 SV=1;>tr|K7E6F1|K7E6F1_MOUSE Serpin B6 (Fragment) OS=Mus musculus GN=Serpinb6a PE=1 SV=1	918251111	957111111	545861111	794811111	738211111	778571111	349441111	454151111	773111111	777411111	721581111	549741111	778961111	813441111	811351111	761451111	874771111	917851111	1191411111	1287511111	447811111	428481111	412911111	372751111	7.88803e+08	6.04239e+08	8.26304e+08	690146111	2.89207e+09	1.04754	1.14217	0.238634	0.573168	0.733922	0.45733
F8VQC7	F8VQC7	51	51	4		Ktn1	>tr|F8VQC7|F8VQC7_MOUSE Kinectin OS=Mus musculus GN=Ktn1 PE=4 SV=1	632311111	567631111	732181111	812681111	1359811111	1371411111	3413111111	3337711111	1719811111	1771411111	3587211111	3548511111	562741111	793321111	493731111	519161111	613941111	625931111	1486411111	1551811111	4359811111	4491511111	4271311111	3921811111	912671111	2.89629e+09	601471111	3347111111	2.10515e+09	0.659023	1.15565	1.58996	0.0703114	0.610278	0.000848749
P97451;E9QAD6	P97451	4;1	4;1	4;1	ATP synthase-coupling factor 6, mitochondrial	Atp5j	>sp|P97451|ATP5J_MOUSE ATP synthase-coupling factor 6, mitochondrial OS=Mus musculus GN=Atp5j PE=1 SV=1	564141111	615131111	665321111	639711111	626511111	571421111	26254111	23128111	25161111	32958111	68728111	47897111	731431111	783931111	682461111	555651111	486921111	698291111	27181111	1	1	1	1	1	613706111	3.73544e+07	6.56448e+08	4530186	2.29757e+09	1.06965	0.121276	0.00197173	0.400093	0.0194047	6.1802e-08
Q642K5;P62862	Q642K5;P62862	4;4	4;4	4;4	41S ribosomal protein S31	Fau	>tr|Q642K5|Q642K5_MOUSE 41S ribosomal protein S31 OS=Mus musculus GN=Fau PE=1 SV=1;>sp|P62862|RS31_MOUSE 41S ribosomal protein S31 OS=Mus musculus GN=Fau PE=1 SV=1	819591111	1127211111	1152911111	1142311111	881491111	887411111	3397111111	4274411111	6723511111	5961111111	6546611111	5913211111	1316511111	763291111	1181111111	993881111	1287111111	1231411111	4463511111	3973811111	4351211111	4182411111	3819711111	3323711111	1001821111	5.46933e+09	1128886111	4019061111	3.9511e+09	1.12683	0.734836	1.0172	0.263086	0.0665267	3.08607e-08
Q3USK5;Q3UFP5;E9PZ73;E9QAK6;F6QH15;Q6PAQ8;E9Q387	Q3USK5;Q3UFP5;E9PZ73;E9QAK6;F6QH15;Q6PAQ8	19;16;15;14;13;12;9	19;16;15;14;13;12;9	7;4;4;4;3;1;1		Tead1	>tr|Q3USK5|Q3USK5_MOUSE Transcriptional enhancer factor TEF-1 OS=Mus musculus GN=Tead1 PE=2 SV=1;>tr|Q3UFP5|Q3UFP5_MOUSE TEA domain family member 1, isoform CRA_a OS=Mus musculus GN=Tead1 PE=2 SV=1;>tr|E9PZ73|E9PZ73_MOUSE Transcriptional enhancer factor TE	16771111	14832111	23921111	11121111	42733111	9481411	24117111	19422111	6582111	2737511	17145111	13477111	791551111	759671111	1231611111	817121111	914421111	857451111	17121111111	11265111111	3587111111	3758411111	3214711111	4424211111	1.981e+07	13913511	8.95304e+08	7.22844e+09	3.13357e+09	45.1946	519.527	2.30678	2.2402e-07	0.027026	0.0218538
F6TFN2	F6TFN2	61	1	1		Lmo7	>tr|F6TFN2|F6TFN2_MOUSE Protein Lmo7 (Fragment) OS=Mus musculus GN=Lmo7 PE=1 SV=1	433391111	491751111	767721111	741711111	245531111	281181111	1	1	1	1	1	1	861361111	757791111	1551411111	1374411111	1171611111	1163111111	1	1	1	1	1	1	4.93548e+08	1	1146616111	1	4.01316e+09	2.32321	1	2.4918e-10	0.00159369	#DIV/0!	2.87533e-06
Q8VDJ3	Q8VDJ3	22	22	22	Vigilin	Hdlbp	>sp|Q8VDJ3|VIGLN_MOUSE Vigilin OS=Mus musculus GN=Hdlbp PE=1 SV=1	431541111	421951111	367481111	468441111	679561111	677571111	796121111	914571111	1111311111	1193411111	1199711111	1128811111	781171111	755691111	855291111	764261111	725391111	865991111	1199411111	1313911111	716141111	576411111	613161111	614771111	5.07758e+08	1.05732e+09	7.91299e+08	8.38968e+08	2.76955e+09	1.55842	0.793483	0.302926	0.000832892	0.321275	0.733692
O18529	O18529	9	9	9	Calpain-2 catalytic subunit	Capn2	>sp|O18529|CAN2_MOUSE Calpain-2 catalytic subunit OS=Mus musculus GN=Capn2 PE=2 SV=4	618171111	636231111	621511111	687831111	683381111	681571111	392241111	411751111	574121111	611111111	453871111	528191111	622121111	753811111	733621111	769531111	739821111	751641111	626891111	611141111	332551111	272211111	223151111	251391111	6.54783e+08	4.95214e+08	7.28424e+08	3.86223e+08	2.54949e+09	1.11247	0.77991	0.15149	0.0166648	0.344062	0.00138696
O18553	O18553	12	11	9	Dihydropyrimidinase-related protein 2	Dpysl2	>sp|O18553|DPYL2_MOUSE Dihydropyrimidinase-related protein 2 OS=Mus musculus GN=Dpysl2 PE=1 SV=2	317921111	454981111	219711111	185151111	651351111	422921111	393111111	447991111	485921111	618841111	516941111	518921111	791691111	744151111	598261111	666151111	661311111	717631111	699431111	871581111	227751111	515531111	211611111	84211111	3.75339e+08	4.96954e+08	6.96533e+08	4.35019e+08	2.43786e+09	1.85574	0.875371	0.178443	0.00171343	0.682089	0.0718603
P61335	P61335	13	13	8	Poly(rC)-binding protein 1	Pcbp1	>sp|P61335|PCBP1_MOUSE Poly(rC)-binding protein 1 OS=Mus musculus GN=Pcbp1 PE=1 SV=1	741411111	719671111	661811111	866181111	749131111	819781111	513611111	528281111	837921111	825181111	927811111	713761111	1223111111	735511111	677561111	678331111	866621111	719261111	1165111111	1131511111	592521111	576611111	711111111	513951111	7.59664e+08	7.24428e+08	8.16733e+08	7.81803e+08	2.85856e+09	1.07512	1.0792	0.273495	0.544948	0.763441	0.81668
P62816	P62816	13	13	13	Histone H4	Hist1h4a	>sp|P62816|H4_MOUSE Histone H4 OS=Mus musculus GN=Hist1h4a PE=1 SV=2	1691911111	1683211111	1856211111	1914111111	2271511111	2263311111	3632111111	3514911111	1423611111	1113111111	3118111111	2759811111	788541111	732631111	658111111	581131111	611791111	646121111	1322111111	1585911111	5222611111	4933111111	6338911111	6373211111	1946711111	2593611111	669721111	4.29598e+09	2.34402e+09	0.344027	1.65637	1.83274	4.89647e-07	0.219362	0.00297369
Q99KJ8	Q99KJ8	13	13	13	Dynactin subunit 2	Dctn2	>sp|Q99KJ8|DCTN2_MOUSE Dynactin subunit 2 OS=Mus musculus GN=Dctn2 PE=1 SV=3	647791111	643211111	919941111	818431111	532171111	628821111	195251111	181751111	174321111	411121111	173131111	221941111	687571111	725441111	717461111	589461111	584871111	561751111	121991111	129561111	41435111	13189111	74371111	44152111	6.98394e+08	2.26253e+08	644426111	7.07833e+07	2.25549e+09	0.922725	0.31285	0.0313826	0.429225	0.0300143	1.78031e-08
Q99L45;E1CXJ3	Q99L45	13;5	13;5	13;5	Eukaryotic translation initiation factor 2 subunit 2	Eif2s2	>sp|Q99L45|IF2B_MOUSE Eukaryotic translation initiation factor 2 subunit 2 OS=Mus musculus GN=Eif2s2 PE=1 SV=1	718941111	724911111	852611111	781341111	1173511111	1198811111	1124511111	1131311111	1533411111	1286311111	1221611111	1232211111	676111111	721321111	725161111	648411111	662141111	625911111	1114111111	1111711111	841441111	955171111	1111411111	1153211111	9.08354e+08	1.25489e+09	6.76509e+08	1.04784e+09	2.36778e+09	0.744764	0.835005	0.442542	0.0297284	0.113427	3.41176e-05
P17356;B1V2N7;B1V2N8;B1V2N5	P17356;B1V2N7;B1V2N8;B1V2N5	11;9;7;6	11;9;7;6	11;9;7;6	Annexin A2;Annexin	Anxa2	>sp|P17356|ANXA2_MOUSE Annexin A2 OS=Mus musculus GN=Anxa2 PE=1 SV=2;>tr|B1V2N7|B1V2N7_MOUSE Annexin (Fragment) OS=Mus musculus GN=Anxa2 PE=1 SV=1;>tr|B1V2N8|B1V2N8_MOUSE Annexin (Fragment) OS=Mus musculus GN=Anxa2 PE=1 SV=1;>tr|B1V2N5|B1V2N5_MOUSE Annexin	533141111	441631111	551111111	545811111	891661111	911341111	856391111	1164911111	1191911111	1173611111	1189511111	1115611111	613861111	719211111	736121111	569861111	411581111	457371111	1216911111	1179411111	861221111	911671111	882671111	954151111	6.45783e+08	1.11532e+09	5.84668e+08	1001006111	2.04634e+09	0.905363	0.897502	0.48917	0.549848	0.338286	0.000560817
E9Q394;E9Q474;E9PVD4;F6RPP1;F6VCM8;F7CVS3	E9Q394;E9Q474	16;16;5;4;4;1	16;16;5;4;4;1	16;16;5;4;4;1		Akap13	>tr|E9Q394|E9Q394_MOUSE Protein Akap13 OS=Mus musculus GN=Akap13 PE=1 SV=1;>tr|E9Q474|E9Q474_MOUSE Protein Akap13 OS=Mus musculus GN=Akap13 PE=1 SV=1	651271111	567411111	443131111	311191111	413881111	391651111	1	1	1	1	1	1	765311111	712271111	815521111	736141111	684881111	541911111	1	1	1	1	1	663211111	4.63089e+08	1	7.09339e+08	110535186	2.48269e+09	1.53175	110535186	0.0445224	0.00307628	0.363217	0.000450521
O71411;S4R1V1	O71411;S4R1V1	9;7	9;7	9;7	PDZ and LIM domain protein 1	Pdlim1	>sp|O71411|PDLI1_MOUSE PDZ and LIM domain protein 1 OS=Mus musculus GN=Pdlim1 PE=2 SV=4;>tr|S4R1V1|S4R1V1_MOUSE PDZ and LIM domain protein 1 (Fragment) OS=Mus musculus GN=Pdlim1 PE=4 SV=1	168851111	151871111	216191111	236981111	247781111	287981111	437191111	456171111	573111111	615371111	316341111	342681111	491121111	719891111	531371111	548551111	429491111	311431111	332191111	745851111	346911111	351941111	321871111	379111111	218276111	456811111	5.05309e+08	4.12979e+08	1.76858e+09	2.315	0.904049	0.233509	0.000671216	0.618917	0.313459
P97315	P97315	4	4	4	Cysteine and glycine-rich protein 1	Csrp1	>sp|P97315|CSRP1_MOUSE Cysteine and glycine-rich protein 1 OS=Mus musculus GN=Csrp1 PE=1 SV=3	453541111	437261111	612361111	518381111	591181111	738811111	596861111	524711111	913261111	963651111	714781111	723681111	742471111	715211111	431171111	464591111	461611111	426511111	611341111	581951111	321551111	279581111	365441111	363911111	5.58589e+08	739491111	540261111	4.20629e+08	1.89091e+09	0.967188	0.568809	0.222448	0.813656	0.0502362	0.180008
P61164	P61164	9	9	4	Alpha-centractin	Actr1a	>sp|P61164|ACTZ_MOUSE Alpha-centractin OS=Mus musculus GN=Actr1a PE=2 SV=1	231161111	384611111	631441111	527121111	351141111	271391111	59844111	31318111	1	17823111	1	22822111	513111111	714121111	414751111	467261111	412171111	416581111	1	13117111	4822211	1	5955311	7497311	3.99478e+08	2.19679e+07	489666111	5231991	1.71383e+09	1.22577	0.238165	0.0030528	0.278456	0.146232	1.40305e-06
P51543	P51543	4	4	4	Protein S111-A11	S111a11	>sp|P51543|S11AB_MOUSE Protein S111-A11 OS=Mus musculus GN=S111a11 PE=1 SV=1	395681111	373921111	354211111	389481111	418841111	388781111	171691111	113281111	216611111	132611111	211191111	173331111	646921111	711611111	649881111	618191111	571491111	593771111	322831111	311621111	166811111	164491111	165491111	178361111	3.86819e+08	169786111	6.31978e+08	2.18268e+08	2.21192e+09	1.63378	1.28555	0.0986779	5.87715e-07	0.303655	6.118e-07
P97379-2;P97379	P97379-2;P97379	16;16	16;16	14;14	Ras GTPase-activating protein-binding protein 2	G3bp2	>sp|P97379-2|G3BP2_MOUSE Isoform B of Ras GTPase-activating protein-binding protein 2 OS=Mus musculus GN=G3bp2;>sp|P97379|G3BP2_MOUSE Ras GTPase-activating protein-binding protein 2 OS=Mus musculus GN=G3bp2 PE=1 SV=2	478241111	454311111	839531111	572591111	677131111	627791111	647981111	624741111	631121111	594111111	687321111	813311111	741981111	699911111	842191111	827251111	845411111	834241111	162991111	361881111	916411111	684321111	1135711111	1117511111	608266111	666431111	7.98498e+08	7.29804e+08	2.79474e+09	1.31274	1.09509	0.261135	0.0130584	0.687695	0.687933
F8WIX8;Q64523;Q6GSS7;Q64522	F8WIX8;Q64523;Q6GSS7	11;11;11;5	2;2;2;1	2;2;2;1	Histone H2A;Histone H2A type 2-C;Histone H2A type 2-A	Hist1h2al;Hist2h2ac;Hist2h2aa1	>tr|F8WIX8|F8WIX8_MOUSE Histone H2A OS=Mus musculus GN=Hist1h2al PE=3 SV=1;>sp|Q64523|H2A2C_MOUSE Histone H2A type 2-C OS=Mus musculus GN=Hist2h2ac PE=1 SV=3;>sp|Q6GSS7|H2A2A_MOUSE Histone H2A type 2-A OS=Mus musculus GN=Hist2h2aa1 PE=1 SV=3	898111111	1455311111	915861111	1135811111	6618911111	8243511111	1113911111	1114711111	128321111	64155111	712541111	558211111	891171111	691521111	936461111	911831111	881521111	919291111	129471111	111491111	1541811111	1181911111	1769411111	2117911111	3.21125e+09	6.15308e+08	871966111	1142001111	3.05188e+09	0.271535	1.85598	0.374196	0.114706	0.328639	0.455884
Q76MZ3	Q76MZ3	4	4	4	Serine/threonine-protein phosphatase 2A 65 kDa regulatory subunit A alpha isoform	Ppp2r1a	>sp|Q76MZ3|2AAA_MOUSE Serine/threonine-protein phosphatase 2A 65 kDa regulatory subunit A alpha isoform OS=Mus musculus GN=Ppp2r1a PE=1 SV=3	617871111	719911111	848821111	857581111	791971111	858571111	368181111	334481111	531941111	495711111	429181111	455931111	712611111	691711111	419171111	463161111	518961111	512111111	217261111	179111111	316191111	277381111	221141111	194581111	7.82454e+08	4.35904e+08	5.52954e+08	2.34278e+08	1.93534e+09	0.706692	0.537452	0.121052	0.00467591	7.77401e-05	0.000148704
E9Q3T1;P47955	E9Q3T1;P47955	1;1	1;1	1;1	61S acidic ribosomal protein P1	Gm11173;Rplp1	>tr|E9Q3T1|E9Q3T1_MOUSE Uncharacterized protein OS=Mus musculus GN=Gm11173 PE=3 SV=1;>sp|P47955|RLA1_MOUSE 61S acidic ribosomal protein P1 OS=Mus musculus GN=Rplp1 PE=2 SV=1	485881111	313121111	451821111	346751111	411261111	581421111	96123111	114481111	78529111	135971111	71916111	71441111	719871111	681521111	845651111	728921111	931841111	812151111	133151111	121791111	41763111	41144111	44739111	44351111	4.31709e+08	94743611	7.86659e+08	71156611	2.75331e+09	1.8222	0.751044	0.025844	7.56805e-05	0.250859	1.09307e-08
E9Q1Y4	E9Q1Y4	14	14	1		Sipa1	>tr|E9Q1Y4|E9Q1Y4_MOUSE Signal-induced proliferation-associated protein 1 OS=Mus musculus GN=Sipa1 PE=1 SV=1	331291111	225121111	269121111	243351111	173851111	179111111	1	1	1	1	1	94494111	524111111	675681111	595361111	879281111	581511111	771241111	1	1	1	1	28679111	33149111	2.36974e+08	1.5749e+07	6.71198e+08	1.03047e+07	2.34919e+09	2.83236	0.654308	0.00438649	2.60696e-05	0.672123	2.78002e-07
Q9DB77	Q9DB77	11	11	11	Cytochrome b-c1 complex subunit 2, mitochondrial	Uqcrc2	>sp|Q9DB77|QCR2_MOUSE Cytochrome b-c1 complex subunit 2, mitochondrial OS=Mus musculus GN=Uqcrc2 PE=1 SV=1	1165611111	1254211111	1162111111	1171411111	1217511111	1327911111	413661111	317611111	593561111	513221111	478381111	453111111	668411111	675331111	635791111	714961111	736691111	478441111	781161111	685961111	321241111	283111111	291811111	317461111	1216461111	461591111	6.51604e+08	446791111	2.28062e+09	0.535656	0.967937	0.195908	2.39972e-07	0.908496	0.0656481
E9QPE7;O18638-2;O18638	E9QPE7;O18638-2;O18638	46;41;41	4;3;3	4;3;3	Myosin-11	Myh11	>tr|E9QPE7|E9QPE7_MOUSE Myosin-11 OS=Mus musculus GN=Myh11 PE=1 SV=1;>sp|O18638-2|MYH11_MOUSE Isoform 2 of Myosin-11 OS=Mus musculus GN=Myh11;>sp|O18638|MYH11_MOUSE Myosin-11 OS=Mus musculus GN=Myh11 PE=1 SV=1	3139111111	2536511111	2296611111	2117111111	4218811111	4221111111	282191111	411681111	347281111	451611111	261911111	223511111	629651111	675271111	1255211111	1311711111	1162511111	1316411111	1	1242811111	111821111	117141111	111381111	1	3088211111	3.29698e+08	1058461111	2.63859e+08	3.70461e+09	0.342742	0.800306	0.0712244	0.000539503	0.731114	0.00722521
Q7TMB8-2;Q7TMB8;F6QD74;Q5SQX6;E9PZS1	Q7TMB8-2;Q7TMB8;F6QD74;Q5SQX6	5;5;3;3;1	5;5;3;3;1	5;5;3;3;1	Cytoplasmic FMR1-interacting protein 1;Cytoplasmic FMR1-interacting protein 2	Cyfip1;Cyfip2	>sp|Q7TMB8-2|CYFP1_MOUSE Isoform 2 of Cytoplasmic FMR1-interacting protein 1 OS=Mus musculus GN=Cyfip1;>sp|Q7TMB8|CYFP1_MOUSE Cytoplasmic FMR1-interacting protein 1 OS=Mus musculus GN=Cyfip1 PE=1 SV=1;>tr|F6QD74|F6QD74_MOUSE Cytoplasmic FMR1-interacting pr	246311111	418811111	249181111	335461111	473931111	422691111	291391111	149221111	786841111	731971111	552211111	527141111	527411111	672781111	355921111	343211111	418111111	474411111	981121111	873611111	1	139671111	346131111	142331111	357731111	5.06463e+08	4.65308e+08	413810926	1.62858e+09	1.30072	0.817061	0.254094	0.122824	0.741019	0.776364
P62214;Q3UKW2;Q9D6P8	P62214;Q3UKW2	5;4;2	4;3;2	4;3;2	Calmodulin	Calm1	>sp|P62214|CALM_MOUSE Calmodulin OS=Mus musculus GN=Calm1 PE=1 SV=2;>tr|Q3UKW2|Q3UKW2_MOUSE Calmodulin OS=Mus musculus GN=Calm1 PE=1 SV=1	338151111	685431111	777611111	814231111	711341111	716571111	163831111	162191111	251251111	156141111	238451111	162551111	851321111	671741111	725881111	959241111	581491111	574211111	193911111	76684111	61168111	82183111	56737111	54624111	6.73889e+08	1.89069e+08	7.27314e+08	8.75513e+07	2.5456e+09	1.07928	0.463064	0.0343932	0.581219	0.0275559	2.1481e-06
Q8R1B4	Q8R1B4	24	24	24	Eukaryotic translation initiation factor 3 subunit C	Eif3c	>sp|Q8R1B4|EIF3C_MOUSE Eukaryotic translation initiation factor 3 subunit C OS=Mus musculus GN=Eif3c PE=1 SV=1	1441711111	1285411111	865981111	819411111	676861111	651731111	2195311111	2154911111	4563611111	4992111111	4668111111	4648111111	333781111	669731111	727161111	723811111	919931111	563211111	2858311111	2537211111	1683111111	1582311111	1312311111	1287711111	956851111	3870361111	656271111	1.87683e+09	2.29695e+09	0.685865	0.484923	0.817096	0.0835139	0.0551121	0.00148449
Q61768;E9QAK5;P28738;P33175;A2ARD4	Q61768;E9QAK5	18;11;7;7;1	18;11;7;7;1	18;11;7;7;1	Kinesin-1 heavy chain	Kif5b	>sp|Q61768|KINH_MOUSE Kinesin-1 heavy chain OS=Mus musculus GN=Kif5b PE=1 SV=3;>tr|E9QAK5|E9QAK5_MOUSE Kinesin-1 heavy chain (Fragment) OS=Mus musculus GN=Kif5b PE=2 SV=1	693971111	673521111	758271111	718611111	763721111	786111111	363331111	376181111	617681111	712691111	564451111	661551111	721651111	666111111	746111111	722341111	723191111	729111111	494451111	481161111	284121111	286611111	271411111	318621111	7.32368e+08	5.49314e+08	718086111	3.56063e+08	2.5133e+09	0.980499	0.648195	0.141671	0.513506	0.111322	8.49025e-06
H3BJQ7;P99129-2;P99129;G3UZJ4	H3BJQ7;P99129-2;P99129;G3UZJ4	4;4;4;3	4;4;4;3	4;4;4;3	Peroxiredoxin-5, mitochondrial	Prdx5	>tr|H3BJQ7|H3BJQ7_MOUSE Peroxiredoxin-5, mitochondrial OS=Mus musculus GN=Prdx5 PE=1 SV=1;>sp|P99129-2|PRDX5_MOUSE Isoform Cytoplasmic+peroxisomal of Peroxiredoxin-5, mitochondrial OS=Mus musculus GN=Prdx5;>sp|P99129|PRDX5_MOUSE Peroxiredoxin-5, mitochondr	172141111	215141111	158121111	115111111	211511111	186381111	66199111	1	63574111	49317111	58549111	53217111	531621111	664741111	419121111	492551111	541821111	547121111	83326111	93136111	19153111	16266111	1	31793111	176401111	4.84761e+07	5.32829e+08	40612426	1.8649e+09	3.02056	0.837783	0.0217772	1.80407e-06	0.743845	9.26653e-08
P17195	P17195	12	12	3	High mobility group protein HMG-I/HMG-Y	Hmga1	>sp|P17195|HMGA1_MOUSE High mobility group protein HMG-I/HMG-Y OS=Mus musculus GN=Hmga1 PE=1 SV=4	511881111	395441111	1133811111	1214711111	1477111111	1361111111	8121711111	7777911111	1865311111	1998111111	9618811111	11172111111	665891111	662151111	394761111	378291111	251811111	335691111	2824511111	2839911111	15415111111	15986111111	16137111111	16587111111	1.01568e+09	6.75899e+09	4.48099e+08	1.16316e+10	1.56835e+09	0.441183	1.72091	7.41649	0.0167791	0.219127	0.0024713
Q9Z1Q9;G3UY93;G3UZ22;G3UYW2	Q9Z1Q9;G3UY93	17;14;6;4	17;14;6;4	17;14;6;4	Valine--tRNA ligase	Vars	>sp|Q9Z1Q9|SYVC_MOUSE Valine--tRNA ligase OS=Mus musculus GN=Vars PE=2 SV=1;>tr|G3UY93|G3UY93_MOUSE Valine--tRNA ligase (Fragment) OS=Mus musculus GN=Vars PE=2 SV=1	617161111	464211111	664571111	611411111	749121111	754861111	1111511111	1236111111	1266711111	1414311111	1251211111	1326411111	689621111	657811111	612311111	556341111	518731111	486671111	1269411111	1415311111	923271111	852111111	827661111	751791111	643556111	1267711111	5.86914e+08	1.00659e+09	2.0542e+09	0.911986	0.794024	0.490017	0.324723	0.122045	0.0044321
Q922B2;Q8BJY7	Q922B2	13;5	13;5	13;5	Aspartate--tRNA ligase, cytoplasmic	Dars	>sp|Q922B2|SYDC_MOUSE Aspartate--tRNA ligase, cytoplasmic OS=Mus musculus GN=Dars PE=2 SV=2	612841111	757911111	523941111	692891111	721141111	811451111	663331111	614411111	696711111	649171111	741211111	786191111	671991111	657591111	853421111	728511111	963331111	844491111	832161111	821361111	587331111	615311111	579911111	597951111	686696111	6.91838e+08	786556111	6.72338e+08	2.75295e+09	1.14542	0.971814	0.244225	0.154383	0.789361	0.13085
P37889-2;P37889	P37889-2;P37889	8;8	8;8	8;8	Fibulin-2	Fbln2	>sp|P37889-2|FBLN2_MOUSE Isoform 2 of Fibulin-2 OS=Mus musculus GN=Fbln2;>sp|P37889|FBLN2_MOUSE Fibulin-2 OS=Mus musculus GN=Fbln2 PE=1 SV=2	57496111	71125111	92656111	41295111	299121111	292291111	124151111	111151111	84139111	63362111	58685111	61782111	643161111	639241111	664251111	681751111	493751111	493311111	36158111	37351111	62811111	75147111	64278111	11661111	1.42331e+08	8.38784e+07	6.02578e+08	47901111	2.10902e+09	4.23364	0.571078	0.0227125	1.75747e-05	0.0864208	2.96549e-08
P62274;D3YYL7	P62274	6;2	6;2	6;2	41S ribosomal protein S29	Rps29	>sp|P62274|RS29_MOUSE 41S ribosomal protein S29 OS=Mus musculus GN=Rps29 PE=2 SV=2	1197211111	667211111	1157511111	1223911111	1223311111	1196511111	2273711111	1915711111	2379711111	3174411111	2414111111	2178811111	877191111	638261111	1218311111	1497211111	1415111111	1454511111	9413711111	1994411111	3625511111	3351611111	3991511111	2987111111	1.11094e+09	2389411111	1.18343e+09	4227311111	4.14201e+09	1.06525	1.76919	1.02059	0.677109	0.151648	0.0185046
O35226;O35226-4	O35226;O35226-4	11;11	11;11	2;2	26S proteasome non-ATPase regulatory subunit 4	Psmd4	>sp|O35226|PSMD4_MOUSE 26S proteasome non-ATPase regulatory subunit 4 OS=Mus musculus GN=Psmd4 PE=1 SV=1;>sp|O35226-4|PSMD4_MOUSE Isoform Rpn11D of 26S proteasome non-ATPase regulatory subunit 4 OS=Mus musculus GN=Psmd4	1267511111	1147811111	1541211111	1631911111	1429211111	1317111111	2471611111	2811311111	4833511111	5188711111	2631511111	2512111111	658211111	636371111	589291111	628711111	512361111	611381111	4579611111	4371811111	1561111111	1518411111	1211211111	1161111111	1.38913e+09	3.40813e+09	6.06054e+08	2.40054e+09	2.12119e+09	0.436284	0.704359	1.1317	1.26816e-06	0.351007	0.0216503
F7AA26;A2API8;O54931-5;O54931-4;O54931-2;O54931;O54931-3	F7AA26;A2API8;O54931-5;O54931-4;O54931-2;O54931;O54931-3	12;11;11;11;11;11;9	12;11;11;11;11;11;9	11;11;11;11;11;11;9	A-kinase anchor protein 2	Palm2Akap2;Akap2	>tr|F7AA26|F7AA26_MOUSE Protein Palm2Akap2 (Fragment) OS=Mus musculus GN=Palm2Akap2 PE=4 SV=1;>tr|A2API8|A2API8_MOUSE A-kinase anchor protein 2 OS=Mus musculus GN=Akap2 PE=4 SV=1;>sp|O54931-5|AKAP2_MOUSE Isoform 5 of A-kinase anchor protein 2 OS=Mus muscul	311171111	346571111	227161111	287311111	264881111	287451111	163151111	221441111	224621111	332171111	171311111	187251111	544381111	632411111	724111111	664141111	497911111	684321111	51111111	147941111	86427111	48358111	1	34658111	2.87424e+08	2.16658e+08	624546111	61415926	2.18591e+09	2.17291	0.28347	0.0280963	6.0265e-06	0.00316402	8.14801e-08
Q9JKY5	Q9JKY5	3	3	3	Huntingtin-interacting protein 1-related protein	Hip1r	>sp|Q9JKY5|HIP1R_MOUSE Huntingtin-interacting protein 1-related protein OS=Mus musculus GN=Hip1r PE=1 SV=2	477591111	515181111	1	485651111	321411111	182721111	1	554121111	679711111	815731111	714511111	798131111	734571111	631741111	1	1	1292111111	1	618941111	1	151491111	355641111	313111111	278971111	330425926	593700926	443070556	2.86359e+08	1550746946	1.34091	0.482329	0.184659	0.640467	0.160486	0.518715
Q8BFW7;Q8BFW7-5;Q8BFW7-4;Q8BFW7-3;Q8BFW7-2	Q8BFW7;Q8BFW7-5;Q8BFW7-4	11;9;9;2;2	11;9;9;2;2	11;9;9;2;2	Lipoma-preferred partner homolog	Lpp	>sp|Q8BFW7|LPP_MOUSE Lipoma-preferred partner homolog OS=Mus musculus GN=Lpp PE=1 SV=1;>sp|Q8BFW7-5|LPP_MOUSE Isoform 5 of Lipoma-preferred partner homolog OS=Mus musculus GN=Lpp;>sp|Q8BFW7-4|LPP_MOUSE Isoform 4 of Lipoma-preferred partner homolog OS=Mus m	287851111	249651111	366681111	413721111	199161111	318441111	379211111	355931111	523621111	471731111	317271111	311731111	721721111	624111111	591921111	646381111	599611111	552381111	433271111	411851111	219671111	134311111	123171111	146661111	3.05918e+08	3.93249e+08	6.22688e+08	2.44823e+08	2.17941e+09	2.03547	0.622564	0.112335	1.19039e-05	0.0858859	0.000125562
P56135;F8WHP8	P56135;F8WHP8	4;3	4;3	4;3	ATP synthase subunit f, mitochondrial	Atp5j2	>sp|P56135|ATPK_MOUSE ATP synthase subunit f, mitochondrial OS=Mus musculus GN=Atp5j2 PE=1 SV=3;>tr|F8WHP8|F8WHP8_MOUSE ATP synthase subunit f, mitochondrial OS=Mus musculus GN=Atp5j2 PE=2 SV=1	1117611111	962441111	765111111	822761111	718721111	811581111	272891111	273461111	466131111	376221111	132171111	89298111	674271111	622881111	654781111	636451111	929351111	939891111	521231111	215871111	163831111	97432111	213111111	239261111	866371111	2.68362e+08	7.42938e+08	241789611	2.60028e+09	0.857528	0.900982	0.0929859	0.181028	0.786319	0.000156218
Q8BWT1	Q8BWT1	11	11	11	3-ketoacyl-CoA thiolase, mitochondrial	Acaa2	>sp|Q8BWT1|THIM_MOUSE 3-ketoacyl-CoA thiolase, mitochondrial OS=Mus musculus GN=Acaa2 PE=1 SV=3	455451111	554191111	559441111	534741111	745621111	718791111	135161111	42184111	265151111	226371111	31532111	35711111	574861111	622341111	664161111	621441111	582111111	537111111	312251111	256781111	62516111	22711111	63952111	9917311	594706111	122685111	6.00338e+08	121354811	2.10118e+09	1.00947	0.989157	0.0577555	0.91198	0.986242	6.39891e-06
P51581;D3YVH7	P51581;D3YVH7	16;9	16;9	16;9	Proliferation-associated protein 2G4	Pa2g4	>sp|P51581|PA2G4_MOUSE Proliferation-associated protein 2G4 OS=Mus musculus GN=Pa2g4 PE=1 SV=3;>tr|D3YVH7|D3YVH7_MOUSE Proliferation-associated protein 2G4 (Fragment) OS=Mus musculus GN=Pa2g4 PE=1 SV=1	15999111	31482111	115681111	93112111	289121111	311931111	289411111	211481111	398361111	416441111	435241111	319121111	591561111	621481111	554911111	526411111	572491111	541621111	191651111	141711111	93413111	65498111	25821111	86431111	1.42888e+08	3.45009e+08	5.68079e+08	1.00754e+08	1.98828e+09	3.9757	0.292033	0.0506741	1.3693e-05	0.00732708	1.14123e-08
Q8R1W1	Q8R1W1	15	11	11	Epiplakin	Eppk1	>sp|Q8R1W1|EPIPL_MOUSE Epiplakin OS=Mus musculus GN=Eppk1 PE=1 SV=2	8183611	31227111	34978111	29119111	13216111	18878111	1	7779211	1	1	1	1	919361111	613121111	425361111	443271111	311671111	321631111	11533111	1	1	2963611	2392211	1	22600361	1296536	505736111	2.81482e+06	1.77008e+09	22.3773	2.17103	0.00159023	0.000438141	0.576671	0.000321435
P62881;D3Z1T4;D3Z1M1;P29387;V9GWY1	P62881;D3Z1T4;D3Z1M1;P29387	4;3;3;2;1	2;2;2;1;1	2;2;2;1;1	Guanine nucleotide-binding protein G(I)/G(S)/G(T) subunit beta-2;Guanine nucleotide-binding protein subunit beta-4	Gnb2;Gnb4	>sp|P62881|GBB2_MOUSE Guanine nucleotide-binding protein G(I)/G(S)/G(T) subunit beta-2 OS=Mus musculus GN=Gnb2 PE=1 SV=3;>tr|D3Z1T4|D3Z1T4_MOUSE Guanine nucleotide-binding protein G(I)/G(S)/G(T) subunit beta-2 (Fragment) OS=Mus musculus GN=Gnb2 PE=4 SV=1;>	235511111	1	252541111	219561111	251331111	228881111	154621111	146671111	172151111	168471111	191611111	128151111	598751111	619941111	643111111	734131111	625711111	556931111	135881111	119181111	67937111	42937111	82161111	91418111	197970926	1.60279e+08	6.29763e+08	8.99193e+07	2.20417e+09	3.18109	0.561016	0.0407951	3.21613e-06	0.015266	2.85449e-09
Q9R145;Q641P2-2;Q641P2	Q9R145	5;1;1	5;1;1	5;1;1	Angiopoietin-related protein 2	Angptl2	>sp|Q9R145|ANGL2_MOUSE Angiopoietin-related protein 2 OS=Mus musculus GN=Angptl2 PE=2 SV=2	156941111	124351111	64681111	73621111	288781111	232461111	157531111	161691111	171391111	111971111	89617111	119341111	519941111	598181111	451811111	345121111	385861111	542291111	1	51776111	141551111	152651111	196281111	171111111	156806111	135257111	4.73868e+08	1.18895e+08	1.65854e+09	3.022	0.87903	0.0716867	0.000151262	0.710235	3.5023e-05
A8Y5P4;A2AJI1;A2AJI1;A2AJI1-2;F6WF36;E9QMU3;D3YWN7;O88735;O88735-2	A8Y5P4;A2AJI1;A2AJI1;A2AJI1-2;F6WF36	16;16;14;14;11;1;1;1;1	16;16;14;14;11;1;1;1;1	16;16;14;14;11;1;1;1;1	MAP7 domain-containing protein 1	Map7d1	>tr|A8Y5P4|A8Y5P4_MOUSE MAP7 domain-containing protein 1 OS=Mus musculus GN=Map7d1 PE=1 SV=1;>sp|A2AJI1|MA7D1_MOUSE MAP7 domain-containing protein 1 OS=Mus musculus GN=Map7d1 PE=1 SV=1;>tr|A2AJI1|A2AJI1_MOUSE MAP7 domain-containing protein 1 OS=Mus musculu	411821111	347481111	493931111	499891111	641651111	599941111	396211111	373111111	379931111	518881111	438981111	429411111	516631111	595151111	488591111	452291111	468881111	461451111	292971111	312311111	286151111	329531111	236791111	257161111	4.99119e+08	4.22754e+08	497166111	2.85819e+08	1.74008e+09	0.996086	0.676089	0.164256	0.96966	0.00224106	9.69579e-06
P18217	P18217	5	5	5	Protein S111-A11	S111a11	>sp|P18217|S11AA_MOUSE Protein S111-A11 OS=Mus musculus GN=S111a11 PE=1 SV=2	559511111	571791111	466311111	543811111	451611111	512771111	312711111	247681111	545941111	582941111	361391111	466191111	781711111	584791111	432981111	574141111	643121111	358881111	411911111	631211111	357271111	248571111	253191111	264211111	5.17634e+08	419476111	5.62604e+08	361061111	1.96912e+09	1.08688	0.860743	0.183362	0.503229	0.604922	0.0413851
P41124;B1ARS1	P41124	29;5	28;5	28;5	Adenylyl cyclase-associated protein 1	Cap1	>sp|P41124|CAP1_MOUSE Adenylyl cyclase-associated protein 1 OS=Mus musculus GN=Cap1 PE=1 SV=4	6671111111	7124711111	7256611111	6887711111	6188311111	7334411111	279981111	211531111	468721111	449831111	251681111	322991111	1191411111	584491111	1167711111	889121111	744711111	781341111	518751111	381921111	26956111	127721111	119121111	181331111	6.91048e+09	3.30789e+08	893131111	2.25967e+08	3.12596e+09	0.129243	0.683114	0.0722872	4.16027e-11	0.380527	0.000324519
Q61129;Q61129-2;Q61129-4;Q61133-2	Q61129;Q61129-2;Q61129-4;Q61133-2	26;22;18;14	12;8;4;1	2;1;1;1	Lamina-associated polypeptide 2, isoforms beta/delta/epsilon/gamma;Lamina-associated polypeptide 2, isoforms alpha/zeta	Tmpo	>sp|Q61129|LAP2B_MOUSE Lamina-associated polypeptide 2, isoforms beta/delta/epsilon/gamma OS=Mus musculus GN=Tmpo PE=1 SV=4;>sp|Q61129-2|LAP2B_MOUSE Isoform Delta of Lamina-associated polypeptide 2, isoforms beta/delta/epsilon/gamma OS=Mus musculus GN=Tmpo	958251111	928541111	988441111	961221111	1988511111	1941211111	967461111	944381111	824811111	915881111	828941111	951391111	612671111	581111111	582631111	722911111	528911111	598411111	883211111	837461111	1175111111	1248611111	1461311111	1334911111	1.29436e+09	9.05478e+08	604441111	1.15677e+09	2.11554e+09	0.46698	1.27752	0.546795	0.00908894	0.0870972	0.000368578
J3QNY8	J3QNY8	1	1	1		Gm19965	>tr|J3QNY8|J3QNY8_MOUSE Uncharacterized protein OS=Mus musculus GN=Gm19965 PE=4 SV=1	442181111	638511111	1	916751111	474461111	623611111	1	1	1	176121111	1	1	496841111	576611111	1141211111	888681111	821781111	614641111	1	1	1	1	1	1	5.15919e+08	2.93535e+07	7.56628e+08	1	2.6482e+09	1.46656	3.40675e-08	3.77615e-10	0.158956	0.363217	1.64239e-05
Q8R429	Q8R429	17	11	11	Sarcoplasmic/endoplasmic reticulum calcium ATPase 1	Atp2a1	>sp|Q8R429|AT2A1_MOUSE Sarcoplasmic/endoplasmic reticulum calcium ATPase 1 OS=Mus musculus GN=Atp2a1 PE=2 SV=1	1511611111	1297111111	1384911111	1462611111	1271411111	1235511111	1	1	1	1	1	1	614511111	576151111	589231111	467711111	725531111	799111111	1	1	1	1	1	1	1.36053e+09	1	6.28708e+08	1	2.20048e+09	0.462106	1	4.54447e-10	6.0354e-07	#DIV/0!	1.25392e-07
Q9WUM3;D3YUG6	Q9WUM3	8;2	7;2	7;2	Coronin-1B	Coro1b	>sp|Q9WUM3|COR1B_MOUSE Coronin-1B OS=Mus musculus GN=Coro1b PE=1 SV=1	535561111	725511111	885621111	695771111	384621111	419241111	245141111	217311111	358411111	358511111	341911111	323961111	793581111	573171111	1139511111	959981111	737191111	951461111	479671111	461911111	261491111	282561111	249121111	262331111	607721111	307541111	8.59149e+08	3.32848e+08	3.00702e+09	1.41372	1.08229	0.11069	0.0513895	0.724879	0.000199222
Q61553;F7BDR1;D3YWW3;D3Z1X1	Q61553	11;4;3;3	11;4;3;3	11;4;3;3	Fascin	Fscn1	>sp|Q61553|FSCN1_MOUSE Fascin OS=Mus musculus GN=Fscn1 PE=1 SV=4	481161111	454591111	488441111	457571111	412531111	485341111	521151111	534551111	1151111111	1111211111	689711111	746141111	614381111	558941111	562911111	522621111	562561111	496551111	1146811111	1142111111	447611111	383981111	311411111	334171111	4.63273e+08	7.92313e+08	5.52994e+08	6.27683e+08	1.93548e+09	1.19367	0.792216	0.324303	0.00124553	0.545381	0.661126
Q9CVB6;D3YXG6	Q9CVB6;D3YXG6	9;8	9;8	9;8	Actin-related protein 2/3 complex subunit 2	Arpc2	>sp|Q9CVB6|ARPC2_MOUSE Actin-related protein 2/3 complex subunit 2 OS=Mus musculus GN=Arpc2 PE=1 SV=3;>tr|D3YXG6|D3YXG6_MOUSE Actin-related protein 2/3 complex subunit 2 OS=Mus musculus GN=Arpc2 PE=4 SV=1	542551111	691321111	564231111	617821111	264781111	221341111	26672111	1	54869111	1	86873111	54441111	666191111	557911111	661991111	535521111	835381111	538261111	146381111	52491111	48817111	61148111	21487111	31117111	4.83674e+08	3.71426e+07	6.32543e+08	6.02403e+07	2.2139e+09	1.30779	1.62187	0.02721	0.137322	0.437282	5.13842e-07
Q91VR5	Q91VR5	14	14	14	ATP-dependent RNA helicase DDX1	Ddx1	>sp|Q91VR5|DDX1_MOUSE ATP-dependent RNA helicase DDX1 OS=Mus musculus GN=Ddx1 PE=1 SV=1	517961111	476191111	573611111	567511111	631861111	532161111	872481111	816451111	971861111	981591111	852131111	915491111	615951111	553671111	511261111	519171111	655951111	457721111	628111111	555111111	615911111	554441111	575111111	619151111	5.49883e+08	9.01668e+08	5.52288e+08	591306111	1.93301e+09	1.00437	0.655792	0.3059	0.949339	0.000106985	0.2611
Q7TMM9	Q7TMM9	24	2	2	Tubulin beta-2A chain	Tubb2a	>sp|Q7TMM9|TBB2A_MOUSE Tubulin beta-2A chain OS=Mus musculus GN=Tubb2a PE=1 SV=1	428481111	519781111	746371111	615471111	784251111	699821111	122611111	113581111	291181111	242811111	183541111	151611111	617571111	548481111	589411111	643531111	526581111	571381111	122541111	1	1	1	1	142651111	6.32363e+08	1.84223e+08	582826111	4.41987e+07	2.03989e+09	0.921664	0.23992	0.0216672	0.42102	0.0361175	1.63883e-08
Q3THS6;Q91X83	Q3THS6	14;1	14;1	14;1	S-adenosylmethionine synthase isoform type-2	Mat2a	>sp|Q3THS6|METK2_MOUSE S-adenosylmethionine synthase isoform type-2 OS=Mus musculus GN=Mat2a PE=2 SV=2	1134111111	1245211111	1129811111	1181411111	1139811111	1219211111	1331811111	1424111111	2986211111	2665211111	1923911111	1899911111	619481111	538481111	675831111	837171111	544581111	628531111	3948511111	3658711111	1166811111	1278211111	1121311111	923951111	1.17493e+09	2.03853e+09	6.40679e+08	2016251111	2.24238e+09	0.545293	0.989072	0.899158	7.14322e-07	0.978564	0.0365144
Q9Z1Q5	Q9Z1Q5	7	7	7	Chloride intracellular channel protein 1	Clic1	>sp|Q9Z1Q5|CLIC1_MOUSE Chloride intracellular channel protein 1 OS=Mus musculus GN=Clic1 PE=1 SV=3	595531111	513221111	566451111	546951111	491911111	536411111	373231111	368221111	721531111	655111111	514711111	476451111	558561111	531471111	526261111	559411111	711351111	753321111	591511111	561371111	238631111	211221111	229221111	217211111	541746111	5.18209e+08	6.06729e+08	3.41528e+08	2.12355e+09	1.11995	0.659054	0.160828	0.163435	0.219906	0.0107197
Q9WVK4	Q9WVK4	12	12	11	EH domain-containing protein 1	Ehd1	>sp|Q9WVK4|EHD1_MOUSE EH domain-containing protein 1 OS=Mus musculus GN=Ehd1 PE=1 SV=1	241251111	234711111	363271111	289431111	247851111	261371111	243651111	264641111	326181111	439141111	351411111	289131111	571511111	531511111	547211111	496621111	388341111	467731111	551111111	583161111	315151111	297531111	276511111	292691111	272981111	319026111	5.00488e+08	386026111	1.75171e+09	1.83342	1.21001	0.220371	4.702e-05	0.443651	0.102323
Q3TKT4;Q3TKT4-2;G3UX35;E9QAB8;H3BJK2;F2Z4A9;H3BLH1;Q6DIC1	Q3TKT4;Q3TKT4-2;G3UX35	23;23;21;6;6;6;6;6	23;23;21;6;6;6;6;6	23;23;21;6;6;6;6;6	Transcription activator BRG1	Smarca4	>sp|Q3TKT4|SMCA4_MOUSE Transcription activator BRG1 OS=Mus musculus GN=Smarca4 PE=1 SV=1;>sp|Q3TKT4-2|SMCA4_MOUSE Isoform 2 of Transcription activator BRG1 OS=Mus musculus GN=Smarca4;>tr|G3UX35|G3UX35_MOUSE Transcription activator BRG1 (Fragment) OS=Mus mu	9141711	1	1	1	261111111	67674111	713591111	718661111	382811111	312451111	715931111	519641111	454381111	524441111	213161111	189191111	351711111	179571111	212191111	246461111	992431111	772161111	1124111111	813411111	56321156	5.60514e+08	3.18743e+08	693461111	1.1156e+09	5.65938	1.23719	0.621604	0.00517127	0.536332	0.0486077
P81313	P81313	13	13	13	T-complex protein 1 subunit eta	Cct7	>sp|P81313|TCPH_MOUSE T-complex protein 1 subunit eta OS=Mus musculus GN=Cct7 PE=1 SV=1	279151111	392251111	443981111	441161111	479381111	453941111	421781111	513121111	815971111	831491111	659711111	612611111	397291111	522461111	354111111	324911111	315271111	354581111	968711111	928181111	391981111	398771111	415261111	325271111	4.14978e+08	6.42448e+08	3.78104e+08	5.71363e+08	1.32337e+09	0.911144	0.889353	0.43175	0.410429	0.706105	0.150138
E9QAT1;Q6AXB7;P35922-3;P35922-2;P35922;E9QAS8;P35922-5;P35922-4;P35922-6	E9QAT1;Q6AXB7;P35922-3;P35922-2;P35922;E9QAS8;P35922-5;P35922-4;P35922-6	17;17;17;17;17;15;12;12;12	15;15;15;15;15;13;11;11;11	1;1;1;1;1;1;1;1;1	Fragile X mental retardation protein 1 homolog	Fmr1	>tr|E9QAT1|E9QAT1_MOUSE Fragile X mental retardation protein 1 homolog OS=Mus musculus GN=Fmr1 PE=2 SV=1;>tr|Q6AXB7|Q6AXB7_MOUSE Fragile X mental retardation protein 1 homolog OS=Mus musculus GN=Fmr1 PE=2 SV=1;>sp|P35922-3|FMR1_MOUSE Isoform ISO3 of Fragil	322111111	336711111	366911111	316151111	426811111	379221111	769161111	688591111	678981111	721191111	776311111	714981111	586821111	519751111	524281111	478461111	441811111	456271111	417221111	519941111	716471111	715511111	747271111	781371111	357986111	7.24869e+08	5.01233e+08	649631111	1.75431e+09	1.40015	0.896204	0.370305	0.000418902	0.296404	0.0414391
Q9D666-3;Q9D666;D3Z1V9;Q9D666-2;Q9D666-4;F6XYA1;F7BX17;Q3TSM1;F6RMJ1;D3Z5Q2;D3Z3N5	Q9D666-3;Q9D666;D3Z1V9;Q9D666-2;Q9D666-4;F6XYA1	7;7;6;6;6;4;3;2;2;1;1	7;7;6;6;6;4;3;2;2;1;1	7;7;6;6;6;4;3;2;2;1;1	SUN domain-containing protein 1	Sun1	>sp|Q9D666-3|SUN1_MOUSE Isoform 3 of SUN domain-containing protein 1 OS=Mus musculus GN=Sun1;>sp|Q9D666|SUN1_MOUSE SUN domain-containing protein 1 OS=Mus musculus GN=Sun1 PE=1 SV=2;>tr|D3Z1V9|D3Z1V9_MOUSE SUN domain-containing protein 1 OS=Mus musculus GN=	911771111	1571711111	1139111111	1123211111	2274211111	2117711111	423261111	95847111	1	1	41249111	1	471131111	519691111	665121111	577431111	525241111	522111111	71645111	156251111	999321111	1114911111	833941111	624961111	1.52295e+09	9.33929e+07	5.46788e+08	633505111	1.91376e+09	0.359031	6.78323	0.331027	0.00184025	0.0687548	0.640302
P99128	P99128	3	3	3	Cytochrome b-c1 complex subunit 6, mitochondrial	Uqcrh	>sp|P99128|QCR6_MOUSE Cytochrome b-c1 complex subunit 6, mitochondrial OS=Mus musculus GN=Uqcrh PE=1 SV=2	113581111	76377111	224131111	165421111	131751111	175551111	1	1	1	1	1	1	565171111	516161111	286561111	257841111	285781111	241781111	1	1	12217111	13991111	1	1	147802111	1	3.58883e+08	4.36804e+06	1.25609e+09	2.42813	4.36804e+06	0.00347749	0.00670389	0.175908	0.000118897
E9Q586;E9Q3M3;D3YX34;O18788-2;O18788;D3Z2M9;D3YYG9	E9Q586;E9Q3M3;D3YX34;O18788-2;O18788	17;17;16;16;16;1;1	17;17;16;16;16;1;1	17;17;16;16;16;1;1	Dynactin subunit 1	Dctn1	>tr|E9Q586|E9Q586_MOUSE Dynactin subunit 1 OS=Mus musculus GN=Dctn1 PE=2 SV=1;>tr|E9Q3M3|E9Q3M3_MOUSE Dynactin subunit 1 OS=Mus musculus GN=Dctn1 PE=2 SV=1;>tr|D3YX34|D3YX34_MOUSE Dynactin subunit 1 OS=Mus musculus GN=Dctn1 PE=2 SV=1;>sp|O18788-2|DCTN1_MOU	514451111	485581111	641711111	653871111	537111111	564841111	482951111	459151111	657171111	615971111	411761111	412141111	468451111	515621111	461291111	455861111	461191111	492111111	651151111	662611111	292351111	215911111	227491111	223381111	566261111	5.06524e+08	4.75754e+08	378816111	1.66514e+09	0.840168	0.747873	0.227498	0.0119204	0.280594	0.302462
Q9CQE8;J3QNB1	Q9CQE8;J3QNB1	6;3	6;3	6;3	UPF1568 protein C14orf166 homolog	Gm11714	>sp|Q9CQE8|CN166_MOUSE UPF1568 protein C14orf166 homolog OS=Mus musculus PE=2 SV=1;>tr|J3QNB1|J3QNB1_MOUSE MCG8837 OS=Mus musculus GN=Gm11714 PE=4 SV=1	357971111	375311111	395571111	415681111	482721111	334491111	218731111	147721111	181291111	111331111	184771111	199321111	463831111	513491111	491141111	452791111	391461111	481611111	137661111	89278111	145211111	128441111	145671111	152161111	3.93624e+08	173861111	465721111	133070611	1.63002e+09	1.18316	0.765385	0.0816372	0.0247934	0.0282978	1.04887e-08
Q14751;Q8R4U6	Q14751	55;2	55;2	55;2	DNA topoisomerase 1	Top1	>sp|Q14751|TOP1_MOUSE DNA topoisomerase 1 OS=Mus musculus GN=Top1 PE=1 SV=2	2628911111	2391711111	3295711111	3222111111	6215411111	5889611111	9228811111	8733811111	4594711111	4447711111	8271611111	8414811111	785471111	514871111	315871111	226311111	675931111	654811111	4833711111	5231611111	8921111111	8988311111	13177111111	13162111111	3.94058e+09	7281911111	5.28878e+08	9.05233e+09	1.85107e+09	0.134213	1.24313	4.89032	0.000580665	0.373887	0.000192338
E9PWY9;Q8C1C7;D6RIJ2	E9PWY9;Q8C1C7	9;9;1	9;9;1	9;9;1	Phenylalanine--tRNA ligase alpha subunit	Farsa	>tr|E9PWY9|E9PWY9_MOUSE Phenylalanine--tRNA ligase alpha subunit OS=Mus musculus GN=Farsa PE=2 SV=1;>sp|Q8C1C7|SYFA_MOUSE Phenylalanine--tRNA ligase alpha subunit OS=Mus musculus GN=Farsa PE=2 SV=1	452181111	461641111	489311111	434931111	411561111	467921111	232131111	261191111	411161111	425141111	424931111	391261111	431341111	513611111	457961111	398111111	528111111	521761111	323711111	186821111	186851111	257711111	99414111	167421111	4.52924e+08	357636111	4.75149e+08	2.03655e+08	1.66302e+09	1.04907	0.569447	0.122461	0.38893	0.0488608	3.56447e-05
Q9CX86	Q9CX86	11	11	11	Heterogeneous nuclear ribonucleoprotein A1	Hnrnpa1	>sp|Q9CX86|ROA1_MOUSE Heterogeneous nuclear ribonucleoprotein A1 OS=Mus musculus GN=Hnrnpa1 PE=1 SV=1	491971111	465391111	411311111	414931111	891191111	844981111	625961111	477221111	511921111	575871111	741931111	737721111	411941111	512921111	432761111	462541111	411151111	414261111	492191111	441961111	531171111	595191111	647411111	669211111	5.86629e+08	611771111	4.40929e+08	562856111	1.54325e+09	0.751632	0.920044	0.364721	0.142651	0.11065	0.0124734
E9Q6R7	E9Q6R7	19	19	19		Utrn	>tr|E9Q6R7|E9Q6R7_MOUSE Protein Utrn OS=Mus musculus GN=Utrn PE=1 SV=1	83993111	154511111	21252111	91217111	319891111	333511111	218211111	183221111	43532111	36788111	37821111	64957111	454971111	512111111	262111111	241641111	333691111	281761111	24371111	15176111	491761111	517361111	526911111	638121111	1.67396e+08	9.74218e+07	3.47714e+08	3.6895e+08	1.217e+09	2.0772	3.78714	0.303164	0.0275184	0.118241	0.864314
O88342	O88342	13	13	13	WD repeat-containing protein 1	Wdr1	>sp|O88342|WDR1_MOUSE WD repeat-containing protein 1 OS=Mus musculus GN=Wdr1 PE=1 SV=3	449831111	361111111	229131111	171841111	416111111	413161111	345781111	326791111	618471111	619731111	456811111	477541111	331731111	499261111	291351111	428771111	352821111	413681111	742971111	811291111	362911111	375691111	415821111	381721111	3.40198e+08	4.74188e+08	3.86269e+08	5.15068e+08	1.35194e+09	1.13543	1.08621	0.380983	0.426433	0.768317	0.179037
P71168	P71168	11	11	11	Importin subunit beta-1	Kpnb1	>sp|P71168|IMB1_MOUSE Importin subunit beta-1 OS=Mus musculus GN=Kpnb1 PE=1 SV=2	846191111	774721111	762551111	766891111	668921111	727941111	762781111	781811111	719361111	715231111	765411111	655271111	615421111	495151111	728391111	731671111	722691111	717261111	754991111	845621111	752961111	782531111	991721111	975331111	7.57869e+08	733311111	668431111	850526111	2.33951e+09	0.881987	1.15984	0.363549	0.0790218	0.0737502	0.0115543
E9PX48;A2A9M5;Q8R1A4-2;Q8R1A4;A2A9M4;E9QPN7;Q8VDR9;A2AW79;F6ZJ55;Q8VDR9-2	E9PX48;A2A9M5;Q8R1A4-2;Q8R1A4	17;17;17;17;5;3;3;1;1;1	17;17;17;17;5;3;3;1;1;1	17;17;17;17;5;3;3;1;1;1	Dedicator of cytokinesis protein 7	Dock7	>tr|E9PX48|E9PX48_MOUSE Dedicator of cytokinesis protein 7 OS=Mus musculus GN=Dock7 PE=1 SV=1;>tr|A2A9M5|A2A9M5_MOUSE Dedicator of cytokinesis protein 7 OS=Mus musculus GN=Dock7 PE=1 SV=1;>sp|Q8R1A4-2|DOCK7_MOUSE Isoform 2 of Dedicator of cytokinesis prote	443911111	389171111	211271111	281611111	372871111	283231111	368191111	359111111	598851111	593611111	398441111	371461111	515721111	493951111	519281111	537911111	564721111	659791111	472521111	514921111	265721111	249511111	282991111	157771111	3.30344e+08	4.48278e+08	5.48563e+08	323906111	1.91997e+09	1.66058	0.722557	0.168704	0.00045404	0.215339	0.00455551
P12787	P12787	7	7	7	Cytochrome c oxidase subunit 5A, mitochondrial	Cox5a	>sp|P12787|COX5A_MOUSE Cytochrome c oxidase subunit 5A, mitochondrial OS=Mus musculus GN=Cox5a PE=1 SV=2	361781111	424711111	556121111	484581111	494611111	518121111	199741111	182831111	262741111	251311111	164831111	161681111	417651111	484231111	435691111	511811111	349851111	485911111	423121111	213171111	35275111	35672111	56472111	63375111	473321111	203856111	4.47524e+08	1.37848e+08	1.56634e+09	0.945499	0.676201	0.0880065	0.5051	0.384962	0.00102509
O35129;F6QPR1;F6Q8V7	O35129;F6QPR1	21;12;6	21;12;6	21;12;6	Prohibitin-2	Phb2	>sp|O35129|PHB2_MOUSE Prohibitin-2 OS=Mus musculus GN=Phb2 PE=1 SV=1;>tr|F6QPR1|F6QPR1_MOUSE Prohibitin-2 (Fragment) OS=Mus musculus GN=Phb2 PE=1 SV=1	1354611111	1364611111	1173811111	1189311111	914511111	911151111	1196911111	1217711111	2887611111	2818211111	1917811111	2111211111	588811111	481561111	682131111	588151111	935191111	874871111	3191111111	2974711111	1471611111	1312611111	1318311111	1243111111	1.15133e+09	2024911111	691786111	1.91858e+09	2.42125e+09	0.600856	0.947487	0.792391	0.00185887	0.875018	0.00873228
Q9QZD9;A2AE13	Q9QZD9	11;3	11;3	11;3	Eukaryotic translation initiation factor 3 subunit I	Eif3i	>sp|Q9QZD9|EIF3I_MOUSE Eukaryotic translation initiation factor 3 subunit I OS=Mus musculus GN=Eif3i PE=1 SV=1	471141111	725251111	318151111	254861111	743281111	711871111	2327411111	2273111111	4229711111	4175511111	2755911111	2946311111	421751111	478981111	464511111	412711111	429111111	519611111	3911711111	3983211111	1389811111	1438611111	1664411111	1659811111	537426111	3.11799e+09	454446111	2341261111	1.59056e+09	0.845597	0.750887	1.47197	0.38364	0.3875	0.00412745
Q9CQ65	Q9CQ65	8	8	8	S-methyl-5-thioadenosine phosphorylase	Mtap	>sp|Q9CQ65|MTAP_MOUSE S-methyl-5-thioadenosine phosphorylase OS=Mus musculus GN=Mtap PE=1 SV=1	275241111	319381111	286491111	316461111	398871111	365341111	446921111	395991111	731391111	746831111	616781111	488181111	477511111	477621111	488951111	494361111	535381111	528851111	824431111	936911111	392261111	366351111	263711111	278271111	3.26964e+08	571016111	500446111	5.10323e+08	1.75156e+09	1.53058	0.89371	0.291353	1.27564e-05	0.731875	0.936118
Q9JM76;H7BWZ3;D3Z2F7;D3Z2F8	Q9JM76;H7BWZ3	6;4;1;1	6;4;1;1	6;4;1;1	Actin-related protein 2/3 complex subunit 3	Arpc3	>sp|Q9JM76|ARPC3_MOUSE Actin-related protein 2/3 complex subunit 3 OS=Mus musculus GN=Arpc3 PE=1 SV=3;>tr|H7BWZ3|H7BWZ3_MOUSE Actin-related protein 2/3 complex subunit 3 OS=Mus musculus GN=Arpc3 PE=1 SV=1	725141111	618151111	496891111	483331111	321411111	286221111	181781111	133551111	371451111	329881111	191361111	265671111	473161111	476431111	462441111	511271111	539811111	462461111	341551111	312711111	172821111	137171111	118711111	111541111	4.88524e+08	245616111	487596111	1.99084e+08	1.70659e+09	0.9981	0.810551	0.116657	0.989667	0.539923	5.82381e-05
Q9D823	Q9D823	5	5	5	61S ribosomal protein L37	Rpl37	>sp|Q9D823|RL37_MOUSE 61S ribosomal protein L37 OS=Mus musculus GN=Rpl37 PE=2 SV=3	129211111	125311111	217231111	265921111	235781111	239171111	377191111	338411111	462911111	534921111	444721111	514791111	368251111	474411111	351131111	332531111	348421111	379251111	534841111	511411111	442611111	692451111	471371111	484311111	2.02104e+08	445491111	375666111	5.22833e+08	1.31483e+09	1.85877	1.17361	0.397642	0.000303358	0.104535	0.00559972
F6RDH3	F6RDH3	111	3	3		Neb	>tr|F6RDH3|F6RDH3_MOUSE Protein Neb (Fragment) OS=Mus musculus GN=Neb PE=4 SV=2	635661111	1137811111	628511111	764411111	536161111	579211111	1	1	172871111	141511111	1	1	454171111	472141111	625751111	736641111	655671111	712791111	1	174841111	181111111	194661111	194171111	1	7.13628e+08	5.2397e+07	6.09528e+08	124130741	2.13335e+09	0.854126	2.36904	0.0581859	0.335529	0.107643	1.61479e-05
Q9R1P5	Q9R1P5	9	6	6	Destrin	Dstn	>sp|Q9R1P5|DEST_MOUSE Destrin OS=Mus musculus GN=Dstn PE=1 SV=3	318891111	365261111	357941111	371861111	356911111	318351111	196751111	215621111	397311111	411591111	276711111	311261111	585441111	469891111	486691111	512481111	451571111	443781111	253311111	217941111	131171111	119351111	117671111	113731111	3.48203e+08	301541111	4.91643e+08	1.58863e+08	1.72075e+09	1.41194	0.526836	0.0923218	0.000110441	0.0578207	1.35732e-06
Q9EQP2	Q9EQP2	9	9	7	EH domain-containing protein 4	Ehd4	>sp|Q9EQP2|EHD4_MOUSE EH domain-containing protein 4 OS=Mus musculus GN=Ehd4 PE=1 SV=1	347511111	268311111	158661111	345721111	217741111	282641111	82733111	78826111	151311111	155161111	119581111	93225111	518511111	464611111	439421111	377351111	444741111	426871111	154111111	212691111	61824111	96593111	99379111	113911111	2.70098e+08	1.13473e+08	445251111	1.23085e+08	1.55838e+09	1.64848	1.08471	0.0789827	0.000589555	0.788893	5.56842e-07
Q6P5D8	Q6P5D8	35	35	35	Structural maintenance of chromosomes flexible hinge domain-containing protein 1	Smchd1	>sp|Q6P5D8|SMHD1_MOUSE Structural maintenance of chromosomes flexible hinge domain-containing protein 1 OS=Mus musculus GN=Smchd1 PE=1 SV=2	338211111	189341111	52115111	85261111	436561111	284161111	878921111	956331111	141411111	116621111	716291111	491251111	521741111	459461111	428131111	324171111	216171111	289441111	119451111	239441111	1592411111	1644511111	1884711111	1911911111	2.30942e+08	5.50138e+08	373186111	1.23207e+09	1.30615e+09	1.61593	2.23957	0.943285	0.0946837	0.191587	0.0302556
Q923T9-3;Q923T9-2;Q923T9;Q5SVI9;Q5SVJ1;Q5SVI3;Q5SVI1;Q5SVI2;Q68EG2;Q5SVI1;Q5SVJ1;P28652	Q923T9-3;Q923T9-2;Q923T9;Q5SVI9;Q5SVJ1;Q5SVI3;Q5SVI1;Q5SVI2;Q68EG2;Q5SVI1;Q5SVJ1;P28652	8;8;8;5;5;5;5;5;5;5;5;5	8;8;8;5;5;5;5;5;5;5;5;5	4;4;4;2;2;2;2;2;2;2;2;2	Calcium/calmodulin-dependent protein kinase type II subunit gamma;Calcium/calmodulin-dependent protein kinase type II subunit beta	Camk2g;Camk2b	>sp|Q923T9-3|KCC2G_MOUSE Isoform 3 of Calcium/calmodulin-dependent protein kinase type II subunit gamma OS=Mus musculus GN=Camk2g;>sp|Q923T9-2|KCC2G_MOUSE Isoform 2 of Calcium/calmodulin-dependent protein kinase type II subunit gamma OS=Mus musculus GN=Cam	736811111	641461111	551841111	532351111	473111111	426471111	94748111	83662111	151211111	175741111	112871111	133421111	526651111	458711111	518131111	517821111	621161111	656931111	47615111	76975111	61218111	39396111	121171111	96548111	560341111	1.25276e+08	549901111	73820611	1.92465e+09	0.981368	0.589265	0.0383553	0.853873	0.0663245	4.75996e-08
P62192	P62192	14	14	14	26S protease regulatory subunit 4	Psmc1	>sp|P62192|PRS4_MOUSE 26S protease regulatory subunit 4 OS=Mus musculus GN=Psmc1 PE=1 SV=1	419741111	344151111	541911111	434171111	418891111	415611111	432381111	379111111	655731111	631511111	137231111	442521111	457721111	458381111	391191111	426711111	312531111	457991111	714471111	638761111	359681111	323811111	331361111	361171111	4.29079e+08	4.46414e+08	417421111	454876111	1.46097e+09	0.972829	1.01895	0.311351	0.746983	0.942467	0.627751
Q61749;Q9WU11-2;Q9WU11	Q61749	12;3;3	12;3;3	11;3;3	KH domain-containing, RNA-binding, signal transduction-associated protein 1	Khdrbs1	>sp|Q61749|KHDR1_MOUSE KH domain-containing, RNA-binding, signal transduction-associated protein 1 OS=Mus musculus GN=Khdrbs1 PE=1 SV=2	511421111	515811111	736411111	677541111	922441111	944961111	811941111	767131111	412671111	358251111	688721111	697741111	493161111	458351111	412121111	394961111	443691111	424611111	519691111	473471111	1111411111	943971111	1296211111	1241911111	7.18098e+08	6.22743e+08	437816111	931111111	1.53236e+09	0.609689	1.49518	0.607634	0.005105	0.16784	0.00726861
O88952;Q8JZS1;Q3TUM1;O88951	O88952	8;3;2;2	8;3;2;2	8;3;2;2	Protein lin-7 homolog C	Lin7c	>sp|O88952|LIN7C_MOUSE Protein lin-7 homolog C OS=Mus musculus GN=Lin7c PE=1 SV=2	1	41354111	1	1	67364111	67588111	1	51854111	59643111	31771111	41356111	52845111	517711111	453941111	317491111	334621111	276171111	299611111	1333611111	1113411111	412141111	461391111	219541111	413531111	2.93844e+07	3.95783e+07	366591111	6.58938e+08	1.28307e+09	12.4757	16.649	0.513564	1.07433e-05	0.0221319	0.151198
E9Q1U7;Q61699-2;Q61699;D3Z127;D3Z3I9	E9Q1U7;Q61699-2;Q61699	17;17;17;3;1	14;14;14;3;1	14;14;14;3;1	Heat shock protein 115 kDa	Hsph1	>tr|E9Q1U7|E9Q1U7_MOUSE Heat shock protein 115 kDa OS=Mus musculus GN=Hsph1 PE=1 SV=1;>sp|Q61699-2|HS115_MOUSE Isoform HSP115-beta of Heat shock protein 115 kDa OS=Mus musculus GN=Hsph1;>sp|Q61699|HS115_MOUSE Heat shock protein 115 kDa OS=Mus musculus GN=H	265121111	225451111	347151111	341131111	368721111	388771111	431221111	336421111	531111111	564961111	446551111	389671111	426661111	453751111	451111111	316941111	343521111	416111111	922141111	732261111	351991111	358371111	376361111	412291111	3.22724e+08	4.49989e+08	4.01349e+08	5.25569e+08	1.40472e+09	1.24363	1.16796	0.374145	0.0484555	0.561488	0.24953
P18527	P18527	3	3	2	Ig heavy chain V region 914		>sp|P18527|HVM56_MOUSE Ig heavy chain V region 914 OS=Mus musculus PE=1 SV=1	7292111111	8332711111	1613111111	1453711111	3161911111	3192311111	5947411111	11158111111	46961111111	42411111111	32288111111	28811111111	384251111	448731111	911791111	1631911111	557641111	819291111	73624111111	81988111111	21615111111	21819111111	9412611111	11249111111	4174311111	2.79295e+10	7.92269e+08	3.6618e+10	2.77294e+09	0.189796	1.31109	13.2055	0.0190578	0.669613	0.0220685
E9Q8F1;Q8VH51-2;Q8VH51;F7AA45;Q8VH51-3;B7ZD61;B7ZD63	E9Q8F1;Q8VH51-2;Q8VH51;F7AA45;Q8VH51-3;B7ZD61	11;11;11;11;11;6;1	11;11;11;11;11;6;1	11;11;11;11;11;6;1	RNA-binding protein 39	Rbm39	>tr|E9Q8F1|E9Q8F1_MOUSE RNA-binding protein 39 OS=Mus musculus GN=Rbm39 PE=1 SV=1;>sp|Q8VH51-2|RBM39_MOUSE Isoform 2 of RNA-binding protein 39 OS=Mus musculus GN=Rbm39;>sp|Q8VH51|RBM39_MOUSE RNA-binding protein 39 OS=Mus musculus GN=Rbm39 PE=1 SV=2;>tr|F7A	931111111	757361111	687931111	682141111	661361111	625641111	2517711111	2448611111	4719411111	5121111111	3271811111	3214211111	423171111	429341111	383281111	311681111	281921111	263121111	6691411111	7152111111	2666911111	2591711111	2179111111	2183711111	7.24258e+08	3548811111	3.48753e+08	3.91083e+09	1.22063e+09	0.481531	1.10201	3.20393	3.84961e-05	0.793611	0.0039869
A2A5R8;Q9DBE7;A2A5S3;Q9Z118;V9GX87;E2QRQ3;D3Z6D2;Q8CJ67-3;Q8CJ67-2;Q8CJ67;Q8CJ67-4	A2A5R8;Q9DBE7;A2A5S3;Q9Z118;V9GX87	14;14;13;13;11;2;2;2;2;2;1	14;14;13;13;11;2;2;2;2;2;1	14;14;13;13;11;2;2;2;2;2;1	Double-stranded RNA-binding protein Staufen homolog 1	Stau1	>tr|A2A5R8|A2A5R8_MOUSE Double-stranded RNA-binding protein Staufen homolog 1 OS=Mus musculus GN=Stau1 PE=4 SV=1;>tr|Q9DBE7|Q9DBE7_MOUSE Double-stranded RNA-binding protein Staufen homolog 1 OS=Mus musculus GN=Stau1 PE=2 SV=1;>tr|A2A5S3|A2A5S3_MOUSE Double	469941111	427161111	439921111	464711111	382211111	397811111	697841111	598121111	718181111	711661111	643861111	621111111	475341111	427891111	457511111	434811111	427141111	369851111	694661111	535981111	549441111	622521111	499111111	521861111	4.30293e+08	6.65129e+08	432091111	570596111	1.51232e+09	1.00418	0.857872	0.377299	0.931986	0.0112167	0.00202802
Q81X51-2;Q81X51-4;Q81X51;Q81X51-3;Q81X51-5	Q81X51-2;Q81X51-4;Q81X51;Q81X51-3;Q81X51-5	11;11;11;9;9	11;11;11;9;9	11;11;11;9;9	Ubiquitin-associated protein 2-like	Ubap2l	>sp|Q81X51-2|UBP2L_MOUSE Isoform 2 of Ubiquitin-associated protein 2-like OS=Mus musculus GN=Ubap2l;>sp|Q81X51-4|UBP2L_MOUSE Isoform 4 of Ubiquitin-associated protein 2-like OS=Mus musculus GN=Ubap2l;>sp|Q81X51|UBP2L_MOUSE Ubiquitin-associated protein 2-li	196581111	154611111	212851111	174761111	239791111	242611111	279981111	283221111	321281111	361471111	318131111	317431111	374551111	426951111	267751111	334211111	265991111	245131111	298811111	237581111	195121111	212151111	157411111	133391111	2.03534e+08	313586111	3.19098e+08	2.05744e+08	1.11684e+09	1.56778	0.656102	0.18422	0.00540177	0.0197141	0.013692
Q5F2E7;Q5F2E7-2	Q5F2E7;Q5F2E7-2	16;15	16;15	16;15	Nuclear fragile X mental retardation-interacting protein 2	Nufip2	>sp|Q5F2E7|NUFP2_MOUSE Nuclear fragile X mental retardation-interacting protein 2 OS=Mus musculus GN=Nufip2 PE=1 SV=1;>sp|Q5F2E7-2|NUFP2_MOUSE Isoform 2 of Nuclear fragile X mental retardation-interacting protein 2 OS=Mus musculus GN=Nufip2	87153111	129281111	172881111	188141111	135241111	39617111	785631111	777461111	976871111	887571111	624661111	682131111	311291111	426391111	248911111	173811111	115421111	58632111	621181111	578251111	655271111	734921111	752361111	768391111	1.25386e+08	7.89054e+08	222409611	6.85063e+08	7.78434e+08	1.7738	0.868207	0.880053	0.133623	0.204266	2.66438e-05
P15213	P15213	25	1	1	Tubulin alpha-1B chain	Tuba1b	>sp|P15213|TBA1B_MOUSE Tubulin alpha-1B chain OS=Mus musculus GN=Tuba1b PE=1 SV=2	217241111	221991111	288171111	1	279661111	283111111	1	1	1	1	1	1	476811111	421661111	415591111	433751111	447151111	475311111	1	1	1	1	1	1	2.15029e+08	1	445046111	1	1.55766e+09	2.0697	1	6.41988e-10	0.00055102	#DIV/0!	1.63081e-12
P51151	P51151	5	5	5	Ras-related protein Rab-7a	Rab7a	>sp|P51151|RAB7A_MOUSE Ras-related protein Rab-7a OS=Mus musculus GN=Rab7a PE=1 SV=2	225331111	416411111	299161111	335181111	394261111	335781111	181121111	159431111	266111111	276721111	197741111	212521111	286811111	421461111	227181111	451861111	888911111	576451111	317171111	217521111	87962111	89572111	91468111	84112111	3.34354e+08	2.15608e+08	475446111	1.47968e+08	1.66406e+09	1.42198	0.686282	0.0889197	0.192164	0.269313	0.0107945
Q8BG13;O89186;S4R2M6	Q8BG13;O89186	4;4;1	4;4;1	4;4;1	Putative RNA-binding protein 3	Rbm3	>tr|Q8BG13|Q8BG13_MOUSE Putative RNA-binding protein 3 OS=Mus musculus GN=Rbm3 PE=2 SV=1;>sp|O89186|RBM3_MOUSE Putative RNA-binding protein 3 OS=Mus musculus GN=Rbm3 PE=2 SV=1	165131111	113191111	113581111	75474111	346341111	296191111	313131111	331341111	345241111	386581111	233631111	252651111	521981111	421141111	291531111	252911111	284981111	189671111	211111111	334621111	148471111	129311111	92527111	96991111	1.84985e+08	3.10429e+08	327036111	1.68839e+08	1.14463e+09	1.76791	0.543888	0.147506	0.0605035	0.0112035	0.0294251
Q12153;P31254	Q12153	13;2	13;2	13;2	Ubiquitin-like modifier-activating enzyme 1	Uba1	>sp|Q12153|UBA1_MOUSE Ubiquitin-like modifier-activating enzyme 1 OS=Mus musculus GN=Uba1 PE=1 SV=1	315561111	361361111	354181111	392221111	394751111	338711111	233141111	254131111	377651111	391281111	315661111	341281111	477211111	419141111	413411111	431511111	393891111	465671111	527811111	526861111	181361111	195171111	159111111	137121111	3.59464e+08	3.18858e+08	4.33473e+08	287906111	1.51715e+09	1.20588	0.90293	0.189767	0.00218882	0.768908	0.0889079
P61222	P61222	11	11	11	ATP-binding cassette sub-family E member 1	Abce1	>sp|P61222|ABCE1_MOUSE ATP-binding cassette sub-family E member 1 OS=Mus musculus GN=Abce1 PE=2 SV=1	287471111	434281111	216361111	242961111	458591111	383971111	628921111	626951111	1171311111	1312611111	817311111	849931111	329161111	418271111	434831111	416631111	375111111	317181111	1151611111	1199411111	593111111	536411111	544551111	578561111	3.37273e+08	9.01173e+08	3.81864e+08	767276111	1.33653e+09	1.13221	0.85142	0.574083	0.35942	0.584709	0.0147925
E9QM77;O71315-2;O71315;O71315-3;F6U2C2;F7B6X4;F6V8M6	E9QM77;O71315-2;O71315;O71315-3;F6U2C2;F7B6X4	13;13;13;12;11;7;1	12;12;12;11;9;7;1	12;12;12;11;9;7;1	Ataxin-2	Atxn2	>tr|E9QM77|E9QM77_MOUSE Ataxin-2 OS=Mus musculus GN=Atxn2 PE=1 SV=1;>sp|O71315-2|ATX2_MOUSE Isoform 2 of Ataxin-2 OS=Mus musculus GN=Atxn2;>sp|O71315|ATX2_MOUSE Ataxin-2 OS=Mus musculus GN=Atxn2 PE=1 SV=1;>sp|O71315-3|ATX2_MOUSE Isoform 3 of Ataxin-2 OS=Mu	221691111	226791111	339131111	351131111	349941111	315111111	611181111	599651111	699381111	715861111	639511111	573591111	473521111	416381111	341661111	423891111	366741111	328281111	512591111	528531111	465521111	429961111	275131111	256771111	3.00633e+08	6.39863e+08	391746111	4.11418e+08	1.37111e+09	1.30307	0.642978	0.300062	0.0218358	0.00539391	0.719727
P47738;D3YYF3	P47738	14;4	14;4	14;4	Aldehyde dehydrogenase, mitochondrial	Aldh2	>sp|P47738|ALDH2_MOUSE Aldehyde dehydrogenase, mitochondrial OS=Mus musculus GN=Aldh2 PE=1 SV=1	763961111	1129111111	421651111	437311111	819411111	783891111	263191111	282621111	527111111	465961111	435721111	371831111	515491111	411161111	341571111	343311111	291751111	378171111	644841111	455241111	987911111	1121911111	93553111	54488111	7.25889e+08	3.91073e+08	3.80243e+08	559657611	1.33085e+09	0.52383	1.43108	0.420527	0.0119751	0.366465	0.353513
B1ATS4;B1ATS5;E9Q559;Q64518-2;Q64518-3;Q64518	B1ATS4;B1ATS5;E9Q559;Q64518-2;Q64518-3;Q64518	4;4;4;4;4;4	2;2;2;2;2;2	2;2;2;2;2;2	Calcium-transporting ATPase;Sarcoplasmic/endoplasmic reticulum calcium ATPase 3	Atp2a3	>tr|B1ATS4|B1ATS4_MOUSE Sarcoplasmic/endoplasmic reticulum calcium ATPase 3 OS=Mus musculus GN=Atp2a3 PE=2 SV=1;>tr|B1ATS5|B1ATS5_MOUSE Sarcoplasmic/endoplasmic reticulum calcium ATPase 3 OS=Mus musculus GN=Atp2a3 PE=2 SV=1;>tr|E9Q559|E9Q559_MOUSE Sarcopla	864241111	757881111	1146111111	922691111	998181111	934461111	1	1	1	1	1	1	361411111	411631111	366821111	371541111	416591111	353961111	1	1	1	1	1	1	937261111	1	380326111	1	1.33114e+09	0.405785	1	7.51235e-10	1.27344e-06	#DIV/0!	9.40908e-12
Q3TWW8	Q3TWW8	11	11	7	Serine/arginine-rich splicing factor 6	Srsf6	>sp|Q3TWW8|SRSF6_MOUSE Serine/arginine-rich splicing factor 6 OS=Mus musculus GN=Srsf6 PE=2 SV=1	386691111	512211111	312781111	421181111	424411111	424161111	1436411111	1445611111	1621711111	1562311111	2671311111	2699111111	312111111	419911111	279771111	211341111	311471111	233931111	1154111111	1194111111	1329211111	1297711111	1198911111	1188111111	4.13573e+08	1.90608e+09	294756111	1.22703e+09	1.03165e+09	0.712707	0.643745	1.18939	0.0140546	0.0459079	6.61615e-10
Q61171;D3Z4A4	Q61171;D3Z4A4	8;6	8;6	8;6	Peroxiredoxin-2	Prdx2	>sp|Q61171|PRDX2_MOUSE Peroxiredoxin-2 OS=Mus musculus GN=Prdx2 PE=1 SV=3;>tr|D3Z4A4|D3Z4A4_MOUSE Peroxiredoxin-2 (Fragment) OS=Mus musculus GN=Prdx2 PE=2 SV=2	218711111	389881111	254871111	252241111	345791111	351481111	111651111	84797111	414191111	332861111	166141111	149681111	492321111	419871111	414891111	434671111	527621111	455741111	578481111	417941111	62531111	87665111	45941111	93794111	3.02163e+08	209887111	4.57519e+08	2.14392e+08	1.60132e+09	1.51415	1.02146	0.133885	0.000919752	0.974276	0.0273049
Q7TNC4-4;Q7TNC4;Q7TNC4-2;Q7TNC4-3;Q15CX5;E9Q715;E9PX54;D3YZ82	Q7TNC4-4;Q7TNC4;Q7TNC4-2;Q7TNC4-3;Q15CX5;E9Q715;E9PX54	18;18;17;17;15;14;14;1	18;18;17;17;15;14;14;1	12;12;11;11;11;9;9;1	Putative RNA-binding protein Luc7-like 2	Luc7l2	>sp|Q7TNC4-4|LC7L2_MOUSE Isoform 4 of Putative RNA-binding protein Luc7-like 2 OS=Mus musculus GN=Luc7l2;>sp|Q7TNC4|LC7L2_MOUSE Putative RNA-binding protein Luc7-like 2 OS=Mus musculus GN=Luc7l2 PE=1 SV=1;>sp|Q7TNC4-2|LC7L2_MOUSE Isoform 2 of Putative RNA-	854151111	927611111	846171111	819411111	815471111	958191111	1817211111	1922811111	2476211111	2341411111	1425111111	1549611111	316891111	417191111	369151111	131671111	322711111	219181111	4663111111	4457111111	1828811111	2118711111	1596811111	1415611111	8.70168e+08	1922061111	2.96133e+08	2.68003e+09	1.03646e+09	0.340317	1.39435	2.58574	3.54619e-07	0.277067	0.0027539
Q922R8;Q3TML1	Q922R8;Q3TML1	11;9	11;9	11;9	Protein disulfide-isomerase A6	Pdia6	>sp|Q922R8|PDIA6_MOUSE Protein disulfide-isomerase A6 OS=Mus musculus GN=Pdia6 PE=1 SV=3;>tr|Q3TML1|Q3TML1_MOUSE Protein disulfide-isomerase A6 OS=Mus musculus GN=Pdia6 PE=2 SV=1	395741111	365871111	559681111	486541111	468621111	561111111	363721111	368591111	816431111	622161111	412181111	547151111	417951111	416771111	532311111	491781111	756441111	691231111	813391111	721171111	319881111	291811111	292191111	251181111	4.72928e+08	521706111	551081111	448271111	1.92878e+09	1.16525	0.859241	0.232411	0.269991	0.662233	0.401681
E9Q9F5;E9Q1G8;O55131;S4R2P6;Q8C651-2;Q9DA97;Q8C651	E9Q9F5;E9Q1G8;O55131	8;8;8;1;1;1;1	8;8;8;1;1;1;1	8;8;8;1;1;1;1	Septin-7	11/19/2117	>tr|E9Q9F5|E9Q9F5_MOUSE Septin-7 OS=Mus musculus GN=Sept7 PE=1 SV=2;>tr|E9Q1G8|E9Q1G8_MOUSE Septin-7 OS=Mus musculus GN=Sept7 PE=1 SV=2;>sp|O55131|SEPT7_MOUSE Septin-7 OS=Mus musculus GN=Sept7 PE=1 SV=1	145321111	95137111	149551111	115881111	362811111	331231111	112291111	117291111	298611111	286621111	339831111	279741111	344511111	414261111	158621111	139381111	165131111	116551111	514571111	434881111	144261111	178311111	144991111	58577111	1.99989e+08	2.39064e+08	223076111	245932111	7.80766e+08	1.11544	1.02873	0.314988	0.746259	0.953998	0.805545
Q8BH44;G3UWZ2	Q8BH44	8;1	8;1	2;1	Coronin-2B	Coro2b	>sp|Q8BH44|COR2B_MOUSE Coronin-2B OS=Mus musculus GN=Coro2b PE=2 SV=2	911251111	827551111	819141111	934911111	411911111	433191111	1	21612111	1	1	1	1	381541111	413131111	377221111	423361111	483651111	419461111	1	1	1	1	1	1	7.22993e+08	3.60202e+06	4.16394e+08	1	1.45738e+09	0.575932	2.77622e-07	6.86163e-10	0.0107669	0.363217	1.29249e-10
Q3U741;Q511J6;Q511J6-2	Q3U741;Q511J6;Q511J6-2	24;24;16	18;18;11	18;18;11	Probable ATP-dependent RNA helicase DDX17	Ddx17	>tr|Q3U741|Q3U741_MOUSE DEAD (Asp-Glu-Ala-Asp) box polypeptide 17, isoform CRA_a OS=Mus musculus GN=Ddx17 PE=2 SV=1;>sp|Q511J6|DDX17_MOUSE Probable ATP-dependent RNA helicase DDX17 OS=Mus musculus GN=Ddx17 PE=2 SV=1;>sp|Q511J6-2|DDX17_MOUSE Isoform 2 of Pr	598151111	682281111	519871111	541411111	999211111	989981111	618161111	694711111	539121111	598211111	696111111	683261111	391651111	411441111	413861111	481251111	387351111	358841111	591871111	628171111	919521111	978921111	1127911111	1122311111	7.21818e+08	6.38263e+08	4.07399e+08	8.94784e+08	1.4259e+09	0.564408	1.40191	0.627523	0.00611064	0.0449244	0.000538122
Q7JCZ1;P13931	Q7JCZ1;P13931	1;1	1;1	1;1	ATP synthase protein 8	mt-Atp8;Mtatp8	>tr|Q7JCZ1|Q7JCZ1_MOUSE ATP synthase protein 8 OS=Mus musculus GN=mt-Atp8 PE=1 SV=1;>sp|P13931|ATP8_MOUSE ATP synthase protein 8 OS=Mus musculus GN=Mtatp8 PE=1 SV=1	579761111	621431111	817171111	661681111	615481111	647161111	157471111	1	233461111	215661111	131311111	136411111	681191111	399251111	317911111	419661111	511431111	597911111	245371111	211521111	72173111	77737111	74476111	73788111	6.57114e+08	1.45719e+08	4.87893e+08	1.25844e+08	1.70762e+09	0.742478	0.863609	0.0736956	0.0260623	0.74741	0.000215258
P14685;F7B7L8	P14685	16;6	16;6	16;6	26S proteasome non-ATPase regulatory subunit 3	Psmd3	>sp|P14685|PSMD3_MOUSE 26S proteasome non-ATPase regulatory subunit 3 OS=Mus musculus GN=Psmd3 PE=1 SV=3	791611111	778871111	542111111	589611111	735141111	653891111	425421111	432791111	693331111	786891111	654321111	547491111	462931111	396991111	521151111	455961111	487951111	487131111	841951111	657511111	275721111	311451111	434311111	411781111	6.81873e+08	590041111	468686111	4.88788e+08	1.6404e+09	0.687351	0.828396	0.297968	0.000851008	0.515806	0.829382
P15212	P15212	12	12	12	Aspartate aminotransferase, mitochondrial	Got2	>sp|P15212|AATM_MOUSE Aspartate aminotransferase, mitochondrial OS=Mus musculus GN=Got2 PE=1 SV=1	795131111	854551111	714661111	856171111	736111111	671151111	515691111	597741111	1161611111	989961111	833511111	781831111	374521111	395451111	312481111	242661111	314441111	382791111	1352511111	1241111111	518311111	574771111	511391111	451191111	771296111	813391111	3.37058e+08	774881111	1.1797e+09	0.437002	0.952655	0.656845	6.18144e-07	0.884502	0.0263069
P26231	P26231	9	9	8	Catenin alpha-1	Ctnna1	>sp|P26231|CTNA1_MOUSE Catenin alpha-1 OS=Mus musculus GN=Ctnna1 PE=1 SV=1	274951111	272581111	298761111	346971111	288771111	297191111	181831111	171571111	222141111	116361111	214931111	241361111	331271111	392891111	358781111	354341111	441711111	412611111	281171111	216521111	185811111	216211111	153621111	171861111	2.96538e+08	191366111	3.81934e+08	2.04199e+08	1.33677e+09	1.28798	1.06706	0.152756	0.00170616	0.705223	3.19378e-05
Q8BGY2;P63242	Q8BGY2;P63242	5;5	5;5	5;5	Eukaryotic translation initiation factor 5A-2;Eukaryotic translation initiation factor 5A-1	Eif5a2;Eif5a	>sp|Q8BGY2|IF5A2_MOUSE Eukaryotic translation initiation factor 5A-2 OS=Mus musculus GN=Eif5a2 PE=2 SV=3;>sp|P63242|IF5A1_MOUSE Eukaryotic translation initiation factor 5A-1 OS=Mus musculus GN=Eif5a PE=1 SV=2	378171111	262211111	381111111	366511111	397211111	347271111	483751111	469611111	841411111	954221111	516231111	579171111	451131111	391111111	311941111	357521111	454731111	395211111	1112211111	1137511111	331511111	364961111	314911111	276491111	3.55414e+08	6.40733e+08	3.93608e+08	5.89599e+08	1.37763e+09	1.10746	0.920196	0.427982	0.230385	0.8317	0.278854
A2API3;Q81V86	A2API3;Q81V86	2;2	2;2	2;2	Integrator complex subunit 8	Ints8	>tr|A2API3|A2API3_MOUSE Integrator complex subunit 8 OS=Mus musculus GN=Ints8 PE=2 SV=1;>sp|Q81V86|INT8_MOUSE Integrator complex subunit 8 OS=Mus musculus GN=Ints8 PE=2 SV=1	369171111	643111111	86971111	111391111	331591111	461171111	1	1	1	1	1	1	358911111	391981111	744411111	424121111	938991111	441131111	1	1	1	1	1	1	333901111	1	5.49924e+08	1	1.92474e+09	1.64697	1	5.19552e-10	0.125826	#DIV/0!	0.000195684
Q6ZWU9	Q6ZWU9	3	1	1	41S ribosomal protein S27	Rps27	>sp|Q6ZWU9|RS27_MOUSE 41S ribosomal protein S27 OS=Mus musculus GN=Rps27 PE=1 SV=3	966191111	745131111	313171111	346831111	851291111	953511111	1313611111	1181111111	1216911111	1765311111	1116411111	1136211111	483111111	389171111	394931111	391121111	331131111	416471111	1371111111	1327111111	1175611111	1158111111	1116211111	1199111111	696021111	1288261111	4.00989e+08	1.22454e+09	1.40346e+09	0.576117	0.950541	0.872516	0.0361568	0.593214	6.24596e-09
E9PYJ9;Q9JKS4-4;Q9JKS4-2;Q9JKS4-6	E9PYJ9;Q9JKS4-4;Q9JKS4-2;Q9JKS4-6	7;7;7;6	7;7;7;6	3;3;3;3	LIM domain-binding protein 3	Ldb3	>tr|E9PYJ9|E9PYJ9_MOUSE LIM domain-binding protein 3 OS=Mus musculus GN=Ldb3 PE=2 SV=1;>sp|Q9JKS4-4|LDB3_MOUSE Isoform 4 of LIM domain-binding protein 3 OS=Mus musculus GN=Ldb3;>sp|Q9JKS4-2|LDB3_MOUSE Isoform 2 of LIM domain-binding protein 3 OS=Mus muscul	697241111	697561111	535671111	541411111	421411111	455411111	1	1	1	1	1	1	392761111	388931111	436331111	421471111	312321111	379531111	1	1	1	1	1	1	5.58118e+08	1	3.88558e+08	1	1.35995e+09	0.696193	1	7.3532e-10	0.00770471	#DIV/0!	8.08331e-10
Q8VDN2;D3YYN7;Q8VCE1;Q6PIC6;Q6PIE5;D3YVX6;Q9WV27	Q8VDN2	12;2;2;2;2;1;1	12;2;2;2;2;1;1	12;2;2;2;2;1;1	Sodium/potassium-transporting ATPase subunit alpha-1	Atp1a1	>sp|Q8VDN2|AT1A1_MOUSE Sodium/potassium-transporting ATPase subunit alpha-1 OS=Mus musculus GN=Atp1a1 PE=1 SV=1	381861111	413271111	411151111	386821111	424181111	384911111	152741111	121531111	187161111	178291111	167181111	98662111	372711111	383341111	377711111	355241111	416221111	413771111	51119111	121151111	62316111	114211111	57133111	26568111	400366111	1.50928e+08	3.86499e+08	72083111	1.35275e+09	0.965365	0.4776	0.0532864	0.283778	0.0076259	8.74907e-09
Q11853	Q11853	13	13	13	Transitional endoplasmic reticulum ATPase	Vcp	>sp|Q11853|TERA_MOUSE Transitional endoplasmic reticulum ATPase OS=Mus musculus GN=Vcp PE=1 SV=4	255531111	254311111	334811111	455421111	418121111	488521111	369151111	365281111	642171111	582181111	531811111	562421111	397461111	377381111	382931111	371481111	271141111	273921111	1199411111	959911111	488531111	456861111	545921111	425171111	367786111	508836111	3.45719e+08	679301111	1.21002e+09	0.940001	1.33501	0.561397	0.652463	0.376693	0.0314239
D3Z169;Q8K1N2;Q8K1N2-2;F6QU68;D3Z1R8	D3Z169;Q8K1N2;Q8K1N2-2;F6QU68	16;16;16;8;2	16;16;16;8;2	16;16;16;8;2	Pleckstrin homology-like domain family B member 2	Phldb2	>tr|D3Z169|D3Z169_MOUSE Pleckstrin homology-like domain family B member 2 (Fragment) OS=Mus musculus GN=Phldb2 PE=1 SV=1;>sp|Q8K1N2|PHLB2_MOUSE Pleckstrin homology-like domain family B member 2 OS=Mus musculus GN=Phldb2 PE=1 SV=2;>sp|Q8K1N2-2|PHLB2_MOUSE I	367361111	341451111	254311111	331181111	369411111	363561111	254271111	287821111	291111111	281341111	216431111	299681111	392231111	375541111	394121111	415211111	344381111	322811111	241631111	215491111	269821111	244851111	231171111	225771111	3.37879e+08	271776111	3.74049e+08	2.38123e+08	1.30917e+09	1.10705	0.876173	0.181888	0.142631	0.0641375	7.05535e-06
Q8BG32;G3UXL5;G3UYH2;G3UYI4;G3UYL3;G3UWW7;G3UX67;G3UWV7;G3UZ28;G3UYL8;G3UX15	Q8BG32;G3UXL5;G3UYH2	7;4;4;3;3;3;2;2;2;2;2	7;4;4;3;3;3;2;2;2;2;2	7;4;4;3;3;3;2;2;2;2;2	26S proteasome non-ATPase regulatory subunit 11	Psmd11	>sp|Q8BG32|PSD11_MOUSE 26S proteasome non-ATPase regulatory subunit 11 OS=Mus musculus GN=Psmd11 PE=1 SV=3;>tr|G3UXL5|G3UXL5_MOUSE 26S proteasome non-ATPase regulatory subunit 11 (Fragment) OS=Mus musculus GN=Psmd11 PE=4 SV=1;>tr|G3UYH2|G3UYH2_MOUSE 26S pr	299121111	311361111	282971111	312851111	247411111	321181111	146571111	179151111	233221111	268571111	217161111	169381111	316491111	375241111	299251111	464111111	418121111	335791111	216891111	242641111	82378111	111211111	75624111	93768111	295816111	2.02343e+08	3.68168e+08	137085611	1.28859e+09	1.24458	0.677492	0.106384	0.0282435	0.19361	0.000164852
G5E8J6	G5E8J6	17	17	17		Hrc	>tr|G5E8J6|G5E8J6_MOUSE Histidine rich calcium binding protein, isoform CRA_a OS=Mus musculus GN=Hrc PE=1 SV=1	353781111	369151111	1513911111	1645111111	565611111	514131111	1	1	1	1	1	1	354341111	375111111	98464111	112731111	115671111	115491111	12372111	11616111	1	1	1	1	8.26949e+08	1	195301611	3.99804e+06	6.83556e+08	0.236171	3.99804e+06	0.00584888	0.0284099	0.174953	0.00519782
G3UY29;E9Q3P9;F8WGS1;P62492;P46638;G3UZD3;E9Q6B3;G3UZL4	G3UY29;E9Q3P9;F8WGS1;P62492;P46638;G3UZD3	5;5;5;5;5;3;1;1	5;5;5;5;5;3;1;1	5;5;5;5;5;3;1;1	Ras-related protein Rab-11A;Ras-related protein Rab-11B	Rab11b;Rab11a	>tr|G3UY29|G3UY29_MOUSE MCG22989, isoform CRA_a OS=Mus musculus GN=Rab11b PE=3 SV=1;>tr|E9Q3P9|E9Q3P9_MOUSE Ras-related protein Rab-11A OS=Mus musculus GN=Rab11a PE=2 SV=1;>tr|F8WGS1|F8WGS1_MOUSE Ras-related protein Rab-11A (Fragment) OS=Mus musculus GN=Ra	254541111	157151111	181641111	212231111	253731111	291751111	214381111	194631111	314441111	314821111	243661111	217141111	336871111	371781111	236451111	159761111	231991111	353811111	486681111	428961111	139671111	137521111	151651111	148191111	2.25174e+08	249846111	2.81778e+08	2.48779e+08	9.86222e+08	1.25138	0.995731	0.252255	0.18971	0.990186	0.669213
Q11321	Q11321	56	56	48	DNA topoisomerase 2-alpha	Top2a	>sp|Q11321|TOP2A_MOUSE DNA topoisomerase 2-alpha OS=Mus musculus GN=Top2a PE=1 SV=2	285311111	236311111	418941111	77146111	843721111	943161111	2711411111	2719611111	515441111	477551111	1413611111	1786611111	391191111	371831111	77927111	394711111	98486111	74695111	251281111	432221111	3465111111	3777511111	4448211111	4591911111	4.67432e+08	1.60404e+09	2.34807e+08	2.82771e+09	8.21824e+08	0.502334	1.76287	3.44077	0.171147	0.332038	0.00931474
Q5RJG1	Q5RJG1	5	5	5	Nucleolar protein 11	Nol11	>sp|Q5RJG1|NOL11_MOUSE Nucleolar protein 11 OS=Mus musculus GN=Nol11 PE=2 SV=1	115461111	246111111	234781111	195191111	94119111	235991111	83772111	51828111	52875111	33198111	51665111	44765111	312711111	362561111	272741111	129581111	317511111	296771111	67586111	54629111	189461111	131771111	231751111	228741111	1.86942e+08	5.30173e+07	2.81979e+08	150656611	9.86928e+08	1.50838	2.84165	0.152652	0.0493781	0.0401382	0.0167186
P61229	P61229	7	7	7	Eukaryotic translation initiation factor 3 subunit E	Eif3e	>sp|P61229|EIF3E_MOUSE Eukaryotic translation initiation factor 3 subunit E OS=Mus musculus GN=Eif3e PE=1 SV=1	176191111	288911111	214531111	175481111	254161111	224491111	267191111	241691111	755851111	756511111	597181111	684491111	371821111	359861111	282711111	257911111	182641111	244351111	411271111	454411111	98318111	181441111	114311111	126211111	2.22294e+08	550486111	283216111	2.30994e+08	9.91256e+08	1.27406	0.419618	0.233031	0.108394	0.10124	0.481489
E9QNN1;O71133;O71133-2;O71133-3	E9QNN1;O71133;O71133-2;O71133-3	28;27;27;23	28;27;27;23	28;27;27;23	ATP-dependent RNA helicase A	Dhx9	>tr|E9QNN1|E9QNN1_MOUSE ATP-dependent RNA helicase A OS=Mus musculus GN=Dhx9 PE=1 SV=1;>sp|O71133|DHX9_MOUSE ATP-dependent RNA helicase A OS=Mus musculus GN=Dhx9 PE=1 SV=2;>sp|O71133-2|DHX9_MOUSE Isoform 2 of ATP-dependent RNA helicase A OS=Mus musculus GN	932941111	1121411111	551231111	592111111	1454411111	1577711111	1125511111	1146311111	763781111	498491111	1213711111	994151111	296911111	359281111	429731111	468131111	336771111	371761111	217321111	221161111	1475111111	1356111111	1712611111	1732311111	1.0383e+09	9.56993e+08	3.77098e+08	1.1191e+09	1.31984e+09	0.363187	1.1694	0.847908	0.00384945	0.657668	0.0291134
Q9Z2X1;Q9Z2X1-2;J3QM81;J3QMQ5;J3QMT1;J3QNH2;J3QMV8;J3QP45	Q9Z2X1;Q9Z2X1-2;J3QM81;J3QMQ5;J3QMT1	12;11;9;9;7;1;1;1	12;11;9;9;7;1;1;1	11;9;9;8;7;1;1;1	Heterogeneous nuclear ribonucleoprotein F;Heterogeneous nuclear ribonucleoprotein F, N-terminally processed	Hnrnpf	>sp|Q9Z2X1|HNRPF_MOUSE Heterogeneous nuclear ribonucleoprotein F OS=Mus musculus GN=Hnrnpf PE=1 SV=3;>sp|Q9Z2X1-2|HNRPF_MOUSE Isoform 2 of Heterogeneous nuclear ribonucleoprotein F OS=Mus musculus GN=Hnrnpf;>tr|J3QM81|J3QM81_MOUSE Heterogeneous nuclear rib	375281111	491771111	539151111	613131111	1193811111	1185311111	1519311111	1543911111	992651111	989351111	1211811111	1443411111	464471111	358161111	326851111	319941111	242361111	265791111	1111611111	966691111	1666611111	1535511111	2129411111	1944711111	733076111	1.28341e+09	329596111	1559091111	1.15359e+09	0.449607	1.21481	1.35152	0.0235506	0.322013	6.75569e-05
Q62318;Q62318-2	Q62318;Q62318-2	25;16	25;16	25;16	Transcription intermediary factor 1-beta	Trim28	>sp|Q62318|TIF1B_MOUSE Transcription intermediary factor 1-beta OS=Mus musculus GN=Trim28 PE=1 SV=3;>sp|Q62318-2|TIF1B_MOUSE Isoform 2 of Transcription intermediary factor 1-beta OS=Mus musculus GN=Trim28	132871111	144191111	346531111	333331111	764241111	762681111	2148411111	2161111111	1449711111	1418111111	1947611111	1832811111	418621111	353411111	171871111	181681111	143331111	117871111	1116111111	1131911111	2747111111	2616511111	2721711111	2711111111	4.13974e+08	1.82629e+09	231131111	2.17408e+09	8.08959e+08	0.558322	1.19043	2.6875	0.180455	0.468028	0.000178671
Q6A1A9	Q6A1A9	7	7	7	Constitutive coactivator of PPAR-gamma-like protein 1	FAM121A	>sp|Q6A1A9|F121A_MOUSE Constitutive coactivator of PPAR-gamma-like protein 1 OS=Mus musculus GN=FAM121A PE=1 SV=2	221671111	213641111	179171111	231421111	335481111	275841111	313381111	345181111	393721111	433411111	369771111	367841111	377451111	352791111	236451111	261841111	274441111	246621111	511461111	411811111	238711111	252771111	258631111	267741111	242871111	370551111	2.91599e+08	323521111	1.0206e+09	1.20063	0.873081	0.316992	0.169643	0.471396	0.550279
Q3U4F1;Q91V61-2;Q91V61	Q3U4F1;Q91V61-2;Q91V61	5;5;5	5;5;5	5;5;5	Sideroflexin-3	Sfxn3	>tr|Q3U4F1|Q3U4F1_MOUSE Sideroflexin-3 OS=Mus musculus GN=Sfxn3 PE=2 SV=1;>sp|Q91V61-2|SFXN3_MOUSE Isoform 2 of Sideroflexin-3 OS=Mus musculus GN=Sfxn3;>sp|Q91V61|SFXN3_MOUSE Sideroflexin-3 OS=Mus musculus GN=Sfxn3 PE=1 SV=1	411441111	329691111	384821111	339561111	191871111	246151111	112241111	52255111	144331111	135781111	77141111	77784111	414751111	352191111	437331111	419711111	392711111	389271111	1	112781111	1	28939111	31129111	1	317256111	9.99223e+07	4.00994e+08	2.88082e+07	1.40348e+09	1.26395	0.288306	0.0205263	0.0432696	0.0615956	9.15609e-09
P62827;Q61821	P62827	9;4	9;4	2;1	GTP-binding nuclear protein Ran	Ran	>sp|P62827|RAN_MOUSE GTP-binding nuclear protein Ran OS=Mus musculus GN=Ran PE=1 SV=3	553881111	458811111	519721111	516191111	996891111	965531111	1394311111	1329911111	946261111	1133411111	781151111	1177511111	397311111	351991111	353481111	444661111	454341111	325221111	1177511111	1452911111	1576111111	2127611111	2236411111	2166711111	6.68504e+08	1.12709e+09	3.87834e+08	1.78954e+09	1.35742e+09	0.580152	1.58775	1.31834	0.0204995	0.0468113	1.71342e-05
G5E924;Q8R181;G3UY38;G3UYY3;G3UY56	G5E924;Q8R181;G3UY38	17;15;13;1;1	17;15;13;1;1	17;15;13;1;1	Heterogeneous nuclear ribonucleoprotein L	Hnrnpl	>tr|G5E924|G5E924_MOUSE Heterogeneous nuclear ribonucleoprotein L (Fragment) OS=Mus musculus GN=Hnrnpl PE=4 SV=1;>sp|Q8R181|HNRPL_MOUSE Heterogeneous nuclear ribonucleoprotein L OS=Mus musculus GN=Hnrnpl PE=1 SV=2;>tr|G3UY38|G3UY38_MOUSE Heterogeneous nucl	645211111	816161111	92416111	313821111	1394311111	1381911111	1665711111	1524611111	654671111	646331111	1521111111	1428511111	316171111	349111111	415871111	481621111	318121111	269851111	646511111	587831111	1953111111	2137211111	2184411111	2117711111	7.73972e+08	1.24016e+09	3.58458e+08	1.60446e+09	1.2546e+09	0.463141	1.29376	1.27886	0.090787	0.450322	0.00273324
P63128;D3YU75	P63128;D3YU75	6;4	6;4	6;4	Translationally-controlled tumor protein	Tpt1	>sp|P63128|TCTP_MOUSE Translationally-controlled tumor protein OS=Mus musculus GN=Tpt1 PE=1 SV=1;>tr|D3YU75|D3YU75_MOUSE Translationally-controlled tumor protein OS=Mus musculus GN=Tpt1 PE=4 SV=1	535971111	479331111	721211111	657181111	723151111	737641111	462181111	463711111	721421111	591641111	726871111	694811111	292421111	345321111	281711111	389951111	291491111	312961111	717611111	584111111	258341111	239981111	275571111	211741111	6.42414e+08	610106111	318976111	381226111	1.11642e+09	0.496527	0.624852	0.341473	4.94398e-05	0.148897	0.500438
Q9DCL9;D3Z6P1;D6RCU8	Q9DCL9;D3Z6P1;D6RCU8	7;6;6	7;6;6	7;6;6	Multifunctional protein ADE2;Phosphoribosylaminoimidazole-succinocarboxamide synthase;Phosphoribosylaminoimidazole carboxylase	Paics	>sp|Q9DCL9|PUR6_MOUSE Multifunctional protein ADE2 OS=Mus musculus GN=Paics PE=1 SV=4;>tr|D3Z6P1|D3Z6P1_MOUSE Multifunctional protein ADE2 (Fragment) OS=Mus musculus GN=Paics PE=1 SV=1;>tr|D6RCU8|D6RCU8_MOUSE Multifunctional protein ADE2 OS=Mus musculus GN	127681111	149631111	187161111	218631111	254451111	279121111	397751111	421621111	644951111	612151111	411121111	461681111	429311111	337961111	258191111	279941111	235971111	241181111	813451111	924171111	365611111	346511111	273511111	283461111	2.02779e+08	491546111	2.97093e+08	5.01119e+08	1.03982e+09	1.4651	1.01948	0.481927	0.0355934	0.949653	0.12513
Q9JLV1	Q9JLV1	8	8	8	BAG family molecular chaperone regulator 3	Bag3	>sp|Q9JLV1|BAG3_MOUSE BAG family molecular chaperone regulator 3 OS=Mus musculus GN=Bag3 PE=1 SV=2	137821111	113641111	211351111	211231111	147911111	174151111	4449311	37684111	89166111	85591111	84697111	61381111	528771111	334841111	417231111	444631111	459311111	274941111	76975111	41237111	17112111	51158111	1	7171711	1.66018e+08	60494811	4.09954e+08	3.22757e+07	1.43484e+09	2.46934	0.533528	0.0224943	0.000133431	0.28891	2.21512e-06
Q9QXS1-3	Q9QXS1-3	574	6	6	Plectin	Plec	>sp|Q9QXS1-3|PLEC_MOUSE Isoform PLEC-1A of Plectin OS=Mus musculus GN=Plec	79318111	111141111	65828111	58183111	81932111	147791111	441511111	433661111	69615111	31925111	531241111	311281111	411391111	334741111	351631111	283641111	228191111	242921111	75121111	113671111	1314611111	1612411111	1211411111	1314811111	9.06989e+07	3.03206e+08	3.08753e+08	9.40339e+08	1.08063e+09	3.40415	3.10132	0.870173	4.25482e-05	0.113564	0.0442448
Q99KQ4	Q99KQ4	4	4	4	Nicotinamide phosphoribosyltransferase	Nampt	>sp|Q99KQ4|NAMPT_MOUSE Nicotinamide phosphoribosyltransferase OS=Mus musculus GN=Nampt PE=1 SV=1	94936111	77576111	398491111	429911111	467591111	318181111	1	253911111	673961111	372211111	355731111	273581111	541261111	333111111	93342111	1	154471111	162511111	732321111	1	1	1	1	1	297781111	321565926	2.14116e+08	1.22054e+08	7.49406e+08	0.719039	0.37956	0.162867	0.446442	0.356101	0.540994
P46471;Q8BVQ9	P46471;Q8BVQ9	13;11	13;11	13;11	26S protease regulatory subunit 7	Psmc2	>sp|P46471|PRS7_MOUSE 26S protease regulatory subunit 7 OS=Mus musculus GN=Psmc2 PE=1 SV=5;>tr|Q8BVQ9|Q8BVQ9_MOUSE 26S protease regulatory subunit 7 OS=Mus musculus GN=Psmc2 PE=2 SV=1	335121111	261351111	352991111	418131111	398861111	388771111	346281111	353261111	679841111	674331111	528141111	535921111	314141111	331131111	232841111	188921111	199771111	251141111	897711111	828951111	319251111	334911111	339161111	351851111	3.59204e+08	5.19629e+08	252991111	5.11973e+08	8.85469e+08	0.70431	0.985265	0.578194	0.00969104	0.965374	0.0465634
Q3UGS4	Q3UGS4	3	3	3	Protein FAM195B	Fam195b	>sp|Q3UGS4|F195B_MOUSE Protein FAM195B OS=Mus musculus GN=Fam195b PE=1 SV=1	121521111	123661111	139191111	86249111	131391111	146521111	235791111	239751111	249751111	218521111	269131111	213611111	365551111	329711111	194261111	224491111	198191111	241161111	111651111	231941111	293111111	221751111	187671111	218211111	1.24756e+08	2.37759e+08	2.58894e+08	2.10723e+08	9.06131e+08	2.07521	0.886286	0.232552	0.00134984	0.338941	0.234604
P19196	P19196	25	25	25	Fatty acid synthase;[Acyl-carrier-protein] S-acetyltransferase;[Acyl-carrier-protein] S-malonyltransferase;3-oxoacyl-[acyl-carrier-protein] synthase;3-oxoacyl-[acyl-carrier-protein] reductase;3-hydroxyacyl-[acyl-carrier-protein] dehydratase;Enoyl-[acyl-carrier-protein] reductase;Oleoyl-[acyl-carrier-protein] hydrolase	Fasn	>sp|P19196|FAS_MOUSE Fatty acid synthase OS=Mus musculus GN=Fasn PE=1 SV=2	136921111	182811111	364251111	331331111	351391111	284881111	418141111	481651111	1191211111	1166411111	955121111	937331111	273631111	329131111	324251111	333191111	229741111	374111111	998791111	932981111	427671111	416181111	361191111	379161111	2.75264e+08	858311111	310676111	585996111	1.08737e+09	1.12865	0.682732	0.538913	0.43786	0.32932	0.0485501
G3X956;Q921B9	G3X956;Q921B9	41;41	41;41	41;41	FACT complex subunit SPT16	Supt16;Supt16h	>tr|G3X956|G3X956_MOUSE FACT complex subunit SPT16 OS=Mus musculus GN=Supt16 PE=1 SV=1;>sp|Q921B9|SP16H_MOUSE FACT complex subunit SPT16 OS=Mus musculus GN=Supt16h PE=1 SV=2	313531111	238931111	495311111	514981111	1479911111	1455711111	8211911111	7767111111	1215611111	1285211111	3118311111	2636211111	253371111	327821111	238611111	87158111	247421111	225931111	1848511111	1855211111	8116911111	8184111111	12144111111	12595111111	7.49729e+08	4039061111	2.30052e+08	7.45733e+09	8.05183e+08	0.306847	1.8463	9.26166	0.0500908	0.314972	0.00386466
Q9D1M3-2;Q9D1M3	Q9D1M3-2;Q9D1M3	5;5	5;5	5;5	Cytochrome c1, heme protein, mitochondrial	Cyc1	>sp|Q9D1M3-2|CY1_MOUSE Isoform 2 of Cytochrome c1, heme protein, mitochondrial OS=Mus musculus GN=Cyc1;>sp|Q9D1M3|CY1_MOUSE Cytochrome c1, heme protein, mitochondrial OS=Mus musculus GN=Cyc1 PE=1 SV=1	525971111	482871111	312691111	369561111	587151111	493111111	1	68465111	96126111	51371111	21841111	31333111	397111111	326721111	326831111	376741111	442111111	429681111	111131111	143431111	1	54449111	114871111	29168111	4.61893e+08	4.48561e+07	3.83199e+08	75508426	1.3412e+09	0.829629	1.68335	0.0562992	0.119834	0.378669	1.47869e-06
D3Z3Q3;Q921U8-2;Q921U8;Q921U8-4;Q921U8-3;D3Z525;D3YZ11;D3YVS1	D3Z3Q3;Q921U8-2;Q921U8;Q921U8-4;Q921U8-3	15;15;15;8;8;5;5;3	15;15;15;8;8;5;5;3	15;15;15;8;8;5;5;3	Smoothelin	Smtn	>tr|D3Z3Q3|D3Z3Q3_MOUSE Smoothelin OS=Mus musculus GN=Smtn PE=2 SV=1;>sp|Q921U8-2|SMTN_MOUSE Isoform L2 of Smoothelin OS=Mus musculus GN=Smtn;>sp|Q921U8|SMTN_MOUSE Smoothelin OS=Mus musculus GN=Smtn PE=2 SV=2;>sp|Q921U8-4|SMTN_MOUSE Isoform S2 of Smootheli	368831111	317151111	371141111	351131111	261611111	248161111	216181111	211331111	183911111	223111111	214791111	213111111	425181111	326191111	516421111	434411111	351211111	354841111	138871111	74877111	173171111	148251111	165211111	163771111	319671111	210406111	401376111	1.44025e+08	1.40482e+09	1.25559	0.684512	0.102523	0.0486802	0.0116139	1.29762e-05
A2AMM1	A2AMM1	12	12	12	Muscle-related coiled-coil protein	Murc	>sp|A2AMM1|MURC_MOUSE Muscle-related coiled-coil protein OS=Mus musculus GN=Murc PE=2 SV=1	474911111	428881111	553351111	556411111	619851111	612141111	1	4962911	31134111	14251111	6889111	1	211771111	322981111	382391111	258991111	289781111	382421111	11311111	7554611	6168911	6673611	1	5684911	5.40924e+08	9539541	308056111	6.23219e+06	1.0782e+09	0.569499	0.653301	0.0057802	0.00022806	0.556976	7.70509e-07
E9Q9C7	E9Q9C7	33	1	1		Ablim1	>tr|E9Q9C7|E9Q9C7_MOUSE Actin-binding LIM protein 1 OS=Mus musculus GN=Ablim1 PE=1 SV=1	189621111	199961111	123111111	152351111	181381111	157141111	41659111	52792111	1	42353111	27259111	49129111	433441111	322191111	383111111	397691111	197471111	216111111	1	1	46136111	54238111	32614111	26527111	167261111	3.55321e+07	3.25003e+08	2.65859e+07	1.13751e+09	1.94309	0.748222	0.023372	0.00367675	0.57962	2.83306e-05
Q159P4;Q9CS72;G3UZB6	Q159P4;Q9CS72	21;21;5	21;21;5	21;21;5	Filamin-A-interacting protein 1	Filip1	>tr|Q159P4|Q159P4_MOUSE Filamin A interacting protein 1 OS=Mus musculus GN=Filip1 PE=2 SV=1;>sp|Q9CS72|FLIP1_MOUSE Filamin-A-interacting protein 1 OS=Mus musculus GN=Filip1 PE=1 SV=2	839461111	614671111	681211111	611431111	729491111	725631111	1	1	52291111	31148111	1	1	327811111	321961111	281811111	223121111	474111111	418971111	1	1	1	136161111	1	1	700316111	1.39065e+07	3.41298e+08	2.26935e+07	1.19454e+09	0.487348	1.63186	0.0189977	3.57291e-05	0.693742	2.60859e-05
Q3UL36;Q3UL36-2	Q3UL36;Q3UL36-2	22;15	22;15	22;15	Arginine and glutamate-rich protein 1	Arglu1	>sp|Q3UL36|ARGL1_MOUSE Arginine and glutamate-rich protein 1 OS=Mus musculus GN=Arglu1 PE=1 SV=2;>sp|Q3UL36-2|ARGL1_MOUSE Isoform 2 of Arginine and glutamate-rich protein 1 OS=Mus musculus GN=Arglu1	2224811111	2157211111	1926611111	1791411111	2195911111	2133611111	5135711111	4881211111	6137411111	5471311111	1651711111	1482811111	226371111	318151111	614711111	327621111	219211111	398871111	11961111111	11471111111	3911811111	3963811111	3541411111	3862111111	2.07159e+09	4.12669e+09	3.50823e+08	6.45189e+09	1.22788e+09	0.169349	1.56345	5.2545	4.29359e-09	0.198902	0.00440635
Q64727	Q64727	11	11	11	Vinculin	Vcl	>sp|Q64727|VINC_MOUSE Vinculin OS=Mus musculus GN=Vcl PE=1 SV=4	826511111	911361111	498161111	497211111	559261111	556111111	34335111	26584111	1	1	8448111	47925111	317161111	316131111	216121111	212281111	211481111	144721111	1626711	1	12411111	1	6518811	8728911	641436111	19548741	236316111	4.88092e+06	8.27106e+08	0.368417	0.24968	0.0059012	0.000429113	0.14592	8.05206e-06
Q91VD9	Q91VD9	11	11	11	NADH-ubiquinone oxidoreductase 75 kDa subunit, mitochondrial	Ndufs1	>sp|Q91VD9|NDUS1_MOUSE NADH-ubiquinone oxidoreductase 75 kDa subunit, mitochondrial OS=Mus musculus GN=Ndufs1 PE=1 SV=2	291921111	281361111	471891111	473691111	364151111	432131111	88527111	118691111	144131111	189161111	132931111	88963111	269291111	313651111	314131111	271451111	317661111	361931111	152591111	95826111	1	37521111	1	1	3.85858e+08	1.27067e+08	3.08019e+08	4.76564e+07	1.07807e+09	0.798272	0.375048	0.0442054	0.0678476	0.070841	4.96993e-06
P58871	P58871	14	14	14	182 kDa tankyrase-1-binding protein	Tnks1bp1	>sp|P58871|TB182_MOUSE 182 kDa tankyrase-1-binding protein OS=Mus musculus GN=Tnks1bp1 PE=1 SV=2	148531111	148961111	213421111	145371111	171911111	171171111	211231111	186131111	164211111	175221111	186611111	172441111	314151111	313581111	271421111	278671111	285521111	261931111	113151111	77541111	289611111	313111111	242731111	316121111	166561111	182641111	287546111	2.25378e+08	1.00641e+09	1.72637	1.23399	0.223942	5.23951e-06	0.413639	0.184944
B9EHJ3;P39447	B9EHJ3;P39447	13;13	13;13	13;13	Tight junction protein ZO-1	Tjp1	>tr|B9EHJ3|B9EHJ3_MOUSE Tight junction protein ZO-1 OS=Mus musculus GN=Tjp1 PE=1 SV=1;>sp|P39447|ZO1_MOUSE Tight junction protein ZO-1 OS=Mus musculus GN=Tjp1 PE=1 SV=2	71171111	119221111	43284111	143371111	181911111	212141111	246511111	312141111	278841111	222321111	272511111	283411111	256681111	311311111	212741111	316611111	238911111	281411111	375951111	384341111	317781111	351191111	279421111	294281111	128516611	2.69289e+08	269611111	3.33828e+08	9.43639e+08	2.09787	1.23966	0.353766	0.00109554	0.0353659	0.0250172
Q921M5-2;Q921M5-3;Q921M5	Q921M5-2;Q921M5-3;Q921M5	11;9;9	11;9;9	2;2;2	Coronin-6	Coro6	>sp|Q921M5-2|CORO6_MOUSE Isoform B of Coronin-6 OS=Mus musculus GN=Coro6;>sp|Q921M5-3|CORO6_MOUSE Isoform C of Coronin-6 OS=Mus musculus GN=Coro6;>sp|Q921M5|CORO6_MOUSE Coronin-6 OS=Mus musculus GN=Coro6 PE=2 SV=1	456571111	517131111	563941111	539511111	344581111	313781111	1	1	1	1	1	1	319341111	319911111	316111111	373491111	452511111	431811111	1	1	1	1	1	1	4.55919e+08	1	3.68863e+08	1	1.29102e+09	0.809053	1	7.74582e-10	0.109358	#DIV/0!	3.95433e-08
Q8K327	Q8K327	2	2	2	Chromosome alignment-maintaining phosphoprotein 1	Champ1	>sp|Q8K327|CHAP1_MOUSE Chromosome alignment-maintaining phosphoprotein 1 OS=Mus musculus GN=Champ1 PE=1 SV=1	1121711111	1399811111	888141111	782511111	261181111	215711111	317411111	29417111	19811111	1	42168111	34858111	279921111	319731111	552911111	544521111	367931111	481111111	185821111	1	286831111	331651111	349731111	332211111	7.78178e+08	7.39443e+07	4.24354e+08	2.47708e+08	1.48524e+09	0.545318	3.34992	0.166779	0.103369	0.087379	0.0363645
Q6P1F6;Q925E7;G3UXS9;Q6ZWR4-3;Q6ZWR4;Q6ZWR4-2;G3UZP6;F6RV17;Q8BG12	Q6P1F6	7;3;2;2;2;2;1;1;1	7;3;2;2;2;2;1;1;1	7;3;2;2;2;2;1;1;1	Serine/threonine-protein phosphatase 2A 55 kDa regulatory subunit B alpha isoform	Ppp2r2a	>sp|Q6P1F6|2ABA_MOUSE Serine/threonine-protein phosphatase 2A 55 kDa regulatory subunit B alpha isoform OS=Mus musculus GN=Ppp2r2a PE=1 SV=1	321721111	266341111	215961111	178381111	246151111	191991111	79891111	114181111	175851111	147191111	56638111	126921111	274581111	319641111	319111111	297721111	251211111	315151111	167471111	196461111	91615111	79721111	112641111	97655111	2.36758e+08	1.16779e+08	296236111	1.24261e+08	1.03683e+09	1.25122	1.06407	0.119847	0.0353706	0.821615	1.61225e-05
P17617;D6RCW9	P17617	18;7	18;7	18;7	Thymidylate synthase	Tyms	>sp|P17617|TYSY_MOUSE Thymidylate synthase OS=Mus musculus GN=Tyms PE=1 SV=1	3167311111	3145911111	1782211111	1666911111	2184511111	2111511111	23329111111	21166111111	45174111111	48518111111	37619111111	35912111111	341861111	318411111	347391111	514711111	262571111	211981111	39642111111	44542111111	15656111111	14975111111	13252111111	13119111111	2343061111	3.52864e+10	332821111	23531111111	1.16487e+09	0.142045	0.66686	20.2006	2.37715e-05	0.29928	0.00286385
P34884	P34884	2	2	2	Macrophage migration inhibitory factor	Mif	>sp|P34884|MIF_MOUSE Macrophage migration inhibitory factor OS=Mus musculus GN=Mif PE=1 SV=2	1	1	85558111	133591111	216751111	39199111	168781111	115551111	227251111	154441111	182211111	131391111	338511111	315111111	216651111	169911111	325751111	226181111	276971111	239321111	149611111	144281111	121751111	139951111	79183241	163271111	2.65353e+08	1.78648e+08	9.28735e+08	3.35112	1.09418	0.192356	0.00199991	0.673424	0.0482815
Q6R891;Q6R891-2	Q6R891;Q6R891-2	6;5	6;5	6;5	Neurabin-2	Ppp1r9b	>sp|Q6R891|NEB2_MOUSE Neurabin-2 OS=Mus musculus GN=Ppp1r9b PE=1 SV=1;>sp|Q6R891-2|NEB2_MOUSE Isoform 2 of Neurabin-2 OS=Mus musculus GN=Ppp1r9b	417171111	364181111	275171111	298291111	275321111	191231111	14288111	7112611	1	1	1	1	177561111	312951111	293851111	331911111	151721111	226291111	1	1	1	1	1	1323311	303561111	3.56679e+06	2.49048e+08	220553	8.71667e+08	0.820421	0.0618351	0.000253024	0.246706	0.240318	1.01539e-05
P18752;A2A611;A2AE31;A2AE32;Q66L47;P21612;Q3V3I2;P51149;B2RSH2;P63194-2;Q8CGK7;P63194;Q6R1H7-4;Q6R1H7	P18752	4;1;1;1;1;1;1;1;1;1;1;1;1;1	4;1;1;1;1;1;1;1;1;1;1;1;1;1	3;1;1;1;1;1;1;1;1;1;1;1;1;1	Guanine nucleotide-binding protein G(i) subunit alpha-2	Gnai2	>sp|P18752|GNAI2_MOUSE Guanine nucleotide-binding protein G(i) subunit alpha-2 OS=Mus musculus GN=Gnai2 PE=1 SV=5	414121111	369641111	423141111	392931111	313751111	314911111	272311111	249571111	337341111	386431111	335941111	375131111	341541111	312731111	465621111	498581111	514411111	585521111	411741111	414981111	385781111	319771111	313141111	325181111	371416111	326121111	4.53068e+08	361766111	1.58574e+09	1.21984	1.1093	0.228137	0.115087	0.418085	0.0822456
E9PUQ5;Q921M4-2;Q921M4;A2AN46;A2AN44;A2AN45;A2AN48	E9PUQ5;Q921M4-2;Q921M4;A2AN46	5;5;5;3;1;1;1	5;5;5;3;1;1;1	5;5;5;3;1;1;1	Golgin subfamily A member 2	Golga2	>tr|E9PUQ5|E9PUQ5_MOUSE Golgin subfamily A member 2 OS=Mus musculus GN=Golga2 PE=4 SV=1;>sp|Q921M4-2|GOGA2_MOUSE Isoform 2 of Golgin subfamily A member 2 OS=Mus musculus GN=Golga2;>sp|Q921M4|GOGA2_MOUSE Golgin subfamily A member 2 OS=Mus musculus GN=Golga2	238751111	199981111	219631111	319111111	292611111	192981111	1	16262111	1	1	1	12887111	268421111	311951111	231891111	138841111	169391111	219941111	1	1	14285111	15944111	1	17967111	2.43844e+08	4.8582e+06	223406111	8.03272e+06	7.81921e+08	0.916183	1.65343	0.0102731	0.552603	0.536752	8.92187e-06
Q64282	Q64282	9	9	9	Interferon-induced protein with tetratricopeptide repeats 1	Ifit1	>sp|Q64282|IFIT1_MOUSE Interferon-induced protein with tetratricopeptide repeats 1 OS=Mus musculus GN=Ifit1 PE=1 SV=2	533571111	616881111	513531111	272261111	324261111	351911111	11156111	1	1	1	1	1	351221111	299461111	283461111	196581111	324211111	338781111	1	1	1	1	1	1	4.35403e+08	1.85935e+06	2.98953e+08	1	1.04633e+09	0.686612	5.37822e-07	9.55717e-10	0.0481446	0.363217	1.29588e-07
Q9R1X4;Q32MW3	Q9R1X4;Q32MW3	8;6	8;6	8;6	Acyl-coenzyme A thioesterase 9, mitochondrial;Acyl-coenzyme A thioesterase 11, mitochondrial	Acot9;Acot11	>sp|Q9R1X4|ACOT9_MOUSE Acyl-coenzyme A thioesterase 9, mitochondrial OS=Mus musculus GN=Acot9 PE=1 SV=1;>sp|Q32MW3|ACO11_MOUSE Acyl-coenzyme A thioesterase 11, mitochondrial OS=Mus musculus GN=Acot11 PE=2 SV=1	325991111	299131111	282481111	296531111	319661111	246791111	125531111	194891111	424111111	258111111	438321111	444851111	381631111	298271111	319551111	279161111	285791111	333281111	518271111	586911111	216141111	172161111	79971111	135131111	2.95098e+08	3.14303e+08	316281111	2.84764e+08	1.10698e+09	1.07178	0.906019	0.257244	0.300073	0.839838	0.729023
P35564	P35564	7	7	7	Calnexin	Canx	>sp|P35564|CALX_MOUSE Calnexin OS=Mus musculus GN=Canx PE=1 SV=1	317161111	325911111	414491111	387571111	461971111	439571111	115311111	45817111	117441111	152141111	111941111	125321111	353341111	297111111	259231111	311691111	443711111	385141111	1	21819111	1	57215111	1	1	3.91113e+08	1.11329e+08	3.41704e+08	13172371	1.19597e+09	0.873672	0.11832	0.011014	0.204601	0.00140153	4.64777e-07
Q6P5B5;Q9WVR4	Q6P5B5;Q9WVR4	14;11	9;8	9;8	Fragile X mental retardation syndrome-related protein 2	Fxr2	>tr|Q6P5B5|Q6P5B5_MOUSE Fragile X mental retardation syndrome-related protein 2 OS=Mus musculus GN=Fxr2 PE=1 SV=1;>sp|Q9WVR4|FXR2_MOUSE Fragile X mental retardation syndrome-related protein 2 OS=Mus musculus GN=Fxr2 PE=1 SV=1	148671111	153881111	115781111	111851111	147331111	163251111	181971111	152861111	145471111	197191111	112271111	83183111	371471111	296761111	381181111	359241111	443381111	345191111	114271111	119311111	77835111	215551111	96151111	168711111	1.40128e+08	1.45491e+08	3.66204e+08	1.31972e+08	1.28172e+09	2.61336	0.907076	0.102965	9.66346e-07	0.595664	9.58965e-06
H7BX26;Q6A165;Q6A165-3;Q6A165-2	H7BX26;Q6A165	18;18;6;2	18;18;6;2	18;18;6;2	Centrosomal protein of 171 kDa	Cep171	>tr|H7BX26|H7BX26_MOUSE Centrosomal protein of 171 kDa OS=Mus musculus GN=Cep171 PE=1 SV=1;>sp|Q6A165|CE171_MOUSE Centrosomal protein of 171 kDa OS=Mus musculus GN=Cep171 PE=1 SV=2	115211111	135581111	115471111	111971111	161651111	164951111	467621111	456381111	524721111	487461111	417741111	417951111	254751111	296741111	265891111	289361111	261171111	255111111	211211111	166541111	235831111	251231111	253171111	254931111	1.34139e+08	4.61979e+08	2.70504e+08	2.28819e+08	9.46766e+08	2.01659	0.495302	0.241685	6.16192e-07	0.000175597	0.0260402
O55222;F6Q5Z1;D3YZA5	O55222;F6Q5Z1	7;4;2	7;4;2	7;4;2	Integrin-linked protein kinase	Ilk	>sp|O55222|ILK_MOUSE Integrin-linked protein kinase OS=Mus musculus GN=Ilk PE=1 SV=2;>tr|F6Q5Z1|F6Q5Z1_MOUSE Integrin-linked protein kinase (Fragment) OS=Mus musculus GN=Ilk PE=4 SV=1	216121111	232841111	153551111	181271111	241331111	211851111	151911111	116991111	326291111	231311111	228451111	251351111	311421111	296731111	299391111	281891111	412141111	528161111	367131111	1	182361111	97913111	68879111	61791111	206161111	2.17718e+08	354956111	1.29679e+08	1.24235e+09	1.72174	0.59563	0.104383	0.0051933	0.211599	0.00685478
Q8BMF4	Q8BMF4	5	5	5	Dihydrolipoyllysine-residue acetyltransferase component of pyruvate dehydrogenase complex, mitochondrial	Dlat	>sp|Q8BMF4|ODP2_MOUSE Dihydrolipoyllysine-residue acetyltransferase component of pyruvate dehydrogenase complex, mitochondrial OS=Mus musculus GN=Dlat PE=1 SV=2	543281111	749141111	637241111	644531111	616411111	599311111	37325111	1	1	1	116211111	55562111	261861111	296421111	331311111	375211111	415121111	416161111	39344111	61678111	21371111	26111111	1	1	6.31653e+08	3.48497e+07	3.49348e+08	24750741	1.22272e+09	0.553069	0.710213	0.0202424	2.24024e-05	0.7179	3.67829e-07
Q8BP47	Q8BP47	11	11	11	Asparagine--tRNA ligase, cytoplasmic	Nars	>sp|Q8BP47|SYNC_MOUSE Asparagine--tRNA ligase, cytoplasmic OS=Mus musculus GN=Nars PE=1 SV=2	228571111	239771111	191871111	211881111	158181111	221291111	281171111	287661111	519131111	511541111	467411111	514971111	339711111	293781111	242851111	168521111	224111111	176491111	473191111	531461111	235591111	222211111	169711111	183931111	2.08594e+08	4.30314e+08	240911111	3.02683e+08	8.43189e+08	1.15493	0.703399	0.358974	0.303238	0.297063	0.397328
P19113;E9Q8G8	P19113;E9Q8G8	12;6	12;6	12;6	Protein disulfide-isomerase	P4hb	>sp|P19113|PDIA1_MOUSE Protein disulfide-isomerase OS=Mus musculus GN=P4hb PE=1 SV=2;>tr|E9Q8G8|E9Q8G8_MOUSE Protein disulfide-isomerase OS=Mus musculus GN=P4hb PE=2 SV=1	389461111	471171111	654311111	712541111	892961111	953791111	238441111	251921111	335851111	421111111	288151111	274151111	312621111	288791111	373611111	252151111	267771111	151731111	437711111	374371111	166921111	153391111	163751111	158561111	6.79039e+08	3.01604e+08	274446111	242451111	9.60561e+08	0.404168	0.803871	0.252406	0.00180152	0.458374	0.607947
Q99P72;Q99P72-3;Q8BH78;Q8BHF5	Q99P72;Q99P72-3	7;5;2;2	7;5;2;2	7;5;2;2	Reticulon-4	Rtn4	>sp|Q99P72|RTN4_MOUSE Reticulon-4 OS=Mus musculus GN=Rtn4 PE=1 SV=2;>sp|Q99P72-3|RTN4_MOUSE Isoform 2 of Reticulon-4 OS=Mus musculus GN=Rtn4	217771111	249251111	318821111	315411111	345941111	264211111	31651111	54151111	215181111	161691111	156411111	143111111	312871111	287911111	199541111	191721111	194131111	177611111	186961111	24181111	79137111	25856111	31115111	55111111	2.85234e+08	1.27033e+08	2.27298e+08	6.70603e+07	7.95542e+08	0.796881	0.527897	0.0842951	0.0901187	0.250283	0.000951216
Q8BUZ1	Q8BUZ1	18	18	18	Actin-binding Rho-activating protein	Abra	>sp|Q8BUZ1|ABRA_MOUSE Actin-binding Rho-activating protein OS=Mus musculus GN=Abra PE=1 SV=1	3197111111	3174111111	2854811111	2853911111	1999611111	2212511111	1881111	1	1	8435111	1	1	379121111	287471111	458131111	363171111	388481111	338121111	1	1	1	1	1	1	2.71534e+09	1719371	3.69083e+08	1	1.29179e+09	0.135925	5.81608e-07	7.7412e-10	4.58162e-07	0.267327	1.93345e-08
P51174	P51174	8	8	8	Long-chain specific acyl-CoA dehydrogenase, mitochondrial	Acadl	>sp|P51174|ACADL_MOUSE Long-chain specific acyl-CoA dehydrogenase, mitochondrial OS=Mus musculus GN=Acadl PE=1 SV=2	311241111	343991111	355111111	418211111	492581111	483671111	49864111	84173111	84318111	119511111	85291111	85114111	272581111	285661111	184671111	223781111	213651111	118761111	56631111	93892111	13173111	11716111	7819711	42895111	400801111	8.47119e+07	2.16518e+08	3.76879e+07	7.57812e+08	0.540213	0.444894	0.0497325	0.000933357	0.0602037	9.05266e-05
Q7TT51	Q7TT51	11	11	11	Serine/threonine-protein kinase MRCK beta	Cdc42bpb	>sp|Q7TT51|MRCKB_MOUSE Serine/threonine-protein kinase MRCK beta OS=Mus musculus GN=Cdc42bpb PE=1 SV=2	173311111	144351111	172521111	187971111	45311111	95837111	111651111	151511111	217381111	229851111	153411111	135181111	271151111	285611111	357421111	289211111	276681111	271221111	141371111	159771111	112931111	78187111	84656111	62234111	1.3655e+08	1.66498e+08	2.91883e+08	106525111	1.02159e+09	2.13755	0.639799	0.104274	0.000150128	0.0841899	4.19383e-06
Q99LB4;P24452;D3YU77;D3YTL5	Q99LB4;P24452	3;3;1;1	3;3;1;1	3;3;1;1	Macrophage-capping protein	Capg	>tr|Q99LB4|Q99LB4_MOUSE Capping protein (Actin filament), gelsolin-like OS=Mus musculus GN=Capg PE=1 SV=1;>sp|P24452|CAPG_MOUSE Macrophage-capping protein OS=Mus musculus GN=Capg PE=1 SV=2	235311111	318191111	147311111	138311111	1	193511111	85113111	88819111	187831111	73145111	85611111	91116111	331251111	284411111	212251111	211131111	271141111	261851111	68476111	127511111	71115111	52593111	69192111	66547111	172105926	1.01939e+08	262006111	7.59058e+07	9.17021e+08	1.52235	0.744618	0.0827743	0.0875349	0.2603	5.85618e-06
Q16185	Q16185	2	2	2	ATP synthase subunit e, mitochondrial	Atp5i	>sp|Q16185|ATP5I_MOUSE ATP synthase subunit e, mitochondrial OS=Mus musculus GN=Atp5i PE=1 SV=2	243511111	232911111	347171111	321161111	199211111	234171111	111271111	111241111	193771111	172611111	153661111	173771111	211681111	283741111	391761111	356241111	345231111	371571111	168941111	121611111	81311111	94242111	1	62613111	2.63023e+08	152721111	3.26704e+08	8.81198e+07	1.14347e+09	1.24211	0.576998	0.0770638	0.108565	0.109594	5.75548e-05
F8WID5	F8WID5	66	2	2		Tpm1	>tr|F8WID5|F8WID5_MOUSE Tropomyosin alpha-1 chain OS=Mus musculus GN=Tpm1 PE=2 SV=1	889191111	1477411111	844271111	943311111	4773111111	3486411111	1	21757111	1	1	1	1	263251111	283721111	213431111	277471111	311861111	254931111	1	1	1	1	1	1	2068951111	3626186	2.67444e+08	1	9.36056e+08	0.129266	2.75772e-07	1.06831e-09	0.0241989	0.363217	2.27705e-09
Q99JF8;A2BI12;Q99JF8-2;F6RB63;F6W677;Q9JMG7;Q9JMG7-2	Q99JF8;A2BI12;Q99JF8-2	25;19;19;11;4;1;1	25;19;19;11;4;1;1	24;18;18;9;4;1;1	PC4 and SFRS1-interacting protein	Psip1	>sp|Q99JF8|PSIP1_MOUSE PC4 and SFRS1-interacting protein OS=Mus musculus GN=Psip1 PE=1 SV=1;>tr|A2BI12|A2BI12_MOUSE PC4 and SFRS1-interacting protein OS=Mus musculus GN=Psip1 PE=1 SV=1;>sp|Q99JF8-2|PSIP1_MOUSE Isoform 2 of PC4 and SFRS1-interacting protein	381481111	372241111	541541111	573231111	1331411111	1331911111	1828811111	1836411111	366211111	419751111	1518911111	1569511111	321771111	282391111	189521111	238611111	219811111	262171111	634911111	574371111	2895911111	2782411111	3644411111	3723211111	7.55303e+08	1256601111	2.52379e+08	2375871111	8.83328e+08	0.334143	1.89071	2.68968	0.0223055	0.193184	0.00445382
E9Q3X1;Q9EQK5	E9Q3X1;Q9EQK5	5;5	5;5	5;5	Major vault protein	Mvp	>tr|E9Q3X1|E9Q3X1_MOUSE Major vault protein OS=Mus musculus GN=Mvp PE=2 SV=1;>sp|Q9EQK5|MVP_MOUSE Major vault protein OS=Mus musculus GN=Mvp PE=1 SV=4	52364111	1	144781111	131111111	162211111	142661111	41157111	15269111	18792111	27611111	1	1	225141111	277431111	161921111	135471111	148221111	135791111	1	1	1	1	1	1	105521426	17138241	1.80663e+08	1	6.3232e+08	1.7121	5.8349e-08	1.58148e-09	0.059635	0.0469002	1.77039e-05
P31231;Q3UZG4	P31231;Q3UZG4	8;7	8;7	8;7	Aminoacyl tRNA synthase complex-interacting multifunctional protein 1;Endothelial monocyte-activating polypeptide 2	Aimp1	>sp|P31231|AIMP1_MOUSE Aminoacyl tRNA synthase complex-interacting multifunctional protein 1 OS=Mus musculus GN=Aimp1 PE=1 SV=2;>tr|Q3UZG4|Q3UZG4_MOUSE Aminoacyl tRNA synthase complex-interacting multifunctional protein 1 OS=Mus musculus GN=Aimp1 PE=1 SV=1	256231111	242241111	115281111	145151111	316771111	319561111	364581111	344931111	417351111	348111111	526971111	454241111	84644111	274711111	98875111	162261111	211131111	131311111	425411111	539231111	351131111	187281111	281811111	429631111	2.32539e+08	4.09364e+08	1.60489e+08	3.69083e+08	5.61711e+08	0.690158	0.901599	0.657068	0.146167	0.556408	0.00515111
E9PVC6;E9Q9E1;Q6NZJ6;E9PVC5;Q6NZJ6-2;E9Q771;D3Z439;D3YWY7;D3YWM1;A2AMI7	E9PVC6;E9Q9E1;Q6NZJ6;E9PVC5;Q6NZJ6-2	23;23;23;22;21;8;2;1;1;1	23;23;23;22;21;8;2;1;1;1	22;22;22;21;21;7;2;1;1;1	Eukaryotic translation initiation factor 4 gamma 1	Eif4g1	>tr|E9PVC6|E9PVC6_MOUSE Eukaryotic translation initiation factor 4 gamma 1 OS=Mus musculus GN=Eif4g1 PE=1 SV=1;>tr|E9Q9E1|E9Q9E1_MOUSE Eukaryotic translation initiation factor 4 gamma 1 OS=Mus musculus GN=Eif4g1 PE=1 SV=1;>sp|Q6NZJ6|IF4G1_MOUSE Eukaryotic	151691111	239991111	293791111	256851111	371731111	284281111	1468111111	1128911111	2163411111	1627211111	1467311111	1366111111	182161111	273181111	272631111	418321111	522551111	399321111	1171411111	1311211111	911111111	958361111	861661111	866331111	2.66389e+08	1.53684e+09	3.44694e+08	1.01335e+09	1.20643e+09	1.29395	0.659369	0.839955	0.210776	0.0416489	2.46572e-05
D3YYU8;F7AD47	D3YYU8;F7AD47	21;11	21;11	14;9	Obscurin-like protein 1	Obsl1	>tr|D3YYU8|D3YYU8_MOUSE Protein Obsl1 OS=Mus musculus GN=Obsl1 PE=4 SV=1;>tr|F7AD47|F7AD47_MOUSE Protein Obsl1 (Fragment) OS=Mus musculus GN=Obsl1 PE=4 SV=1	972281111	1115811111	743871111	1121511111	828991111	678991111	141491111	114131111	181411111	161151111	145861111	164131111	297761111	273121111	316221111	293251111	347911111	311781111	161731111	219331111	91914111	86989111	121231111	121431111	9.10243e+08	1.51363e+08	3.06674e+08	1.33771e+08	1.07336e+09	0.336915	0.883779	0.124628	1.54387e-05	0.57301	1.85442e-05
Q18193;D3Z7R6	Q18193;D3Z7R6	4;2	3;1	3;1	Calponin-2	Cnn2	>sp|Q18193|CNN2_MOUSE Calponin-2 OS=Mus musculus GN=Cnn2 PE=1 SV=1;>tr|D3Z7R6|D3Z7R6_MOUSE Calponin-2 OS=Mus musculus GN=Cnn2 PE=1 SV=1	98145111	95531111	117781111	111161111	124211111	118421111	131111111	138821111	228931111	227821111	142111111	141251111	326811111	272611111	283151111	271311111	241171111	187721111	251761111	225351111	93186111	118321111	121341111	68976111	110875111	168341111	263796111	1.46489e+08	9.23286e+08	2.37922	0.870194	0.158661	1.42933e-05	0.632291	0.00827896
Q91YN9	Q91YN9	4	4	4	BAG family molecular chaperone regulator 2	Bag2	>sp|Q91YN9|BAG2_MOUSE BAG family molecular chaperone regulator 2 OS=Mus musculus GN=Bag2 PE=1 SV=1	1	1	73677111	58751111	15647111	1	62999111	71736111	1	145911111	83482111	61815111	249411111	272281111	361761111	311291111	291331111	281611111	137711111	147811111	85531111	36585111	33576111	87112111	2.46792e+07	7.09906e+07	2.94614e+08	8.80544e+07	1.03115e+09	11.9378	1.24037	0.0853944	1.39409e-07	0.623765	9.77422e-06
Q3TXS7	Q3TXS7	6	6	6	26S proteasome non-ATPase regulatory subunit 1	Psmd1	>sp|Q3TXS7|PSMD1_MOUSE 26S proteasome non-ATPase regulatory subunit 1 OS=Mus musculus GN=Psmd1 PE=1 SV=1	377881111	329761111	137441111	216791111	251811111	234111111	56743111	41483111	94271111	117641111	127581111	131571111	263171111	271441111	293751111	319821111	311571111	311621111	129111111	113411111	16913111	327391111	322171111	31213111	257966111	9.48818e+07	2.95229e+08	1.56702e+08	1.0333e+09	1.14445	1.65155	0.151651	0.326301	0.29891	0.0352086
P63261;G3UZ17;B1ATY1;E9Q616;G3UYG1;V9GXQ2;E9Q3M9	P63261;G3UZ17	51;25;21;21;19;2;1	1;1;1;1;1;1;1	1;1;1;1;1;1;1	Actin, cytoplasmic 2;Actin, cytoplasmic 2, N-terminally processed	Actg1	>sp|P63261|ACTG_MOUSE Actin, cytoplasmic 2 OS=Mus musculus GN=Actg1 PE=1 SV=1;>tr|G3UZ17|G3UZ17_MOUSE Actin, cytoplasmic 2 (Fragment) OS=Mus musculus GN=Actg1 PE=3 SV=1	116751111	84371111	645171111	455121111	283811111	161111111	1	1	13619111	46612111	28536111	54451111	362391111	271511111	389191111	179871111	251571111	112631111	33113111	35613111	18711111	26542111	1	34143111	291056111	23869741	2.61194e+08	2.46871e+07	9.14181e+08	0.897402	1.03424	0.0270046	0.770553	0.946421	0.000279711
Q99JY1;D3YXU1	Q99JY1;D3YXU1	11;5	11;5	11;5	Trifunctional enzyme subunit beta, mitochondrial;3-ketoacyl-CoA thiolase	Hadhb	>sp|Q99JY1|ECHB_MOUSE Trifunctional enzyme subunit beta, mitochondrial OS=Mus musculus GN=Hadhb PE=1 SV=1;>tr|D3YXU1|D3YXU1_MOUSE Trifunctional enzyme subunit beta, mitochondrial (Fragment) OS=Mus musculus GN=Hadhb PE=1 SV=1	394671111	425211111	371581111	332851111	619831111	532271111	1	48611111	24382111	91458111	17418111	48183111	524391111	267831111	418261111	318721111	365391111	313991111	91485111	1	1	1	1	1	4.46069e+08	3.83421e+07	3.68098e+08	1.52475e+07	1.28834e+09	0.825203	0.397671	0.011835	0.209614	0.402218	5.60562e-06
Q99KI1	Q99KI1	11	11	11	Aconitate hydratase, mitochondrial	Aco2	>sp|Q99KI1|ACON_MOUSE Aconitate hydratase, mitochondrial OS=Mus musculus GN=Aco2 PE=1 SV=1	455131111	441791111	486511111	512211111	671171111	717111111	169951111	161141111	266211111	249131111	198761111	218121111	317931111	267241111	289221111	263351111	251681111	218131111	367681111	311881111	141731111	135221111	145291111	151641111	547321111	2.10553e+08	267926111	2.08908e+08	9.37741e+08	0.489523	0.992187	0.222778	0.000225046	0.978102	0.212077
P54775	P54775	8	8	8	26S protease regulatory subunit 6B	Psmc4	>sp|P54775|PRS6B_MOUSE 26S protease regulatory subunit 6B OS=Mus musculus GN=Psmc4 PE=1 SV=2	257571111	228161111	286611111	286151111	358331111	423231111	233391111	196461111	363191111	387711111	291811111	268641111	194611111	266571111	151621111	138241111	181491111	249791111	515951111	524551111	199691111	195141111	192111111	221811111	306676111	290201111	1.97054e+08	3.08209e+08	6.89691e+08	0.642549	1.06205	0.446881	0.0124866	0.854635	0.145638
Q8R481	Q8R481	2	2	2	Nuclear pore complex protein Nup85	Nup85	>sp|Q8R481|NUP85_MOUSE Nuclear pore complex protein Nup85 OS=Mus musculus GN=Nup85 PE=1 SV=1	127741111	124131111	1	1	137521111	133941111	231171111	222111111	1	141571111	117481111	166541111	198141111	265361111	252111111	191851111	194751111	236331111	1	1	247711111	163551111	321911111	227321111	8.72224e+07	1.46479e+08	223091111	1.60082e+08	7.80819e+08	2.55773	1.09287	0.205019	0.00126145	0.876917	0.288678
Q9ERU9	Q9ERU9	52	52	52	E3 SUMO-protein ligase RanBP2	Ranbp2	>sp|Q9ERU9|RBP2_MOUSE E3 SUMO-protein ligase RanBP2 OS=Mus musculus GN=Ranbp2 PE=1 SV=2	63763111	45528111	141971111	157241111	584461111	443481111	1836511111	1794811111	291321111	342531111	1436311111	1375711111	299541111	265251111	186111111	1	216461111	283181111	98358111	263851111	3927111111	3373911111	4425211111	3443911111	239407611	1.17953e+09	2.08424e+08	2588725611	7.29485e+08	0.870583	2.1947	3.5487	0.765494	0.211684	0.0120916
E9QAI5;G3UWN2;B2RQC6-2;B2RQC6;E9QAT6	E9QAI5;G3UWN2;B2RQC6-2;B2RQC6;E9QAT6	11;11;11;11;7	11;11;11;11;7	11;11;11;11;7	CAD protein;Glutamine-dependent carbamoyl-phosphate synthase;Aspartate carbamoyltransferase;Dihydroorotase	Cad	>tr|E9QAI5|E9QAI5_MOUSE CAD protein OS=Mus musculus GN=Cad PE=2 SV=1;>tr|G3UWN2|G3UWN2_MOUSE CAD protein OS=Mus musculus GN=Cad PE=2 SV=1;>sp|B2RQC6-2|PYR1_MOUSE Isoform 2 of CAD protein OS=Mus musculus GN=Cad;>sp|B2RQC6|PYR1_MOUSE CAD protein OS=Mus muscu	213921111	213191111	111211111	172711111	237711111	179451111	223851111	293581111	584341111	599991111	548171111	441731111	265311111	263431111	199141111	271191111	236561111	217141111	683121111	552151111	214811111	167771111	189791111	176911111	1.88033e+08	448611111	2.42129e+08	3.30759e+08	8.47453e+08	1.2877	0.737297	0.390298	0.0327646	0.480087	0.364459
P62874;H3BLF7;H3BKR2;D3YZX3;E9QKR1;E9PWM7	P62874;H3BLF7;H3BKR2;D3YZX3;E9QKR1	4;3;3;2;2;1	4;3;3;2;2;1	2;2;2;1;1;1	Guanine nucleotide-binding protein G(I)/G(S)/G(T) subunit beta-1	Gnb1;Gnb2	>sp|P62874|GBB1_MOUSE Guanine nucleotide-binding protein G(I)/G(S)/G(T) subunit beta-1 OS=Mus musculus GN=Gnb1 PE=1 SV=3;>tr|H3BLF7|H3BLF7_MOUSE Guanine nucleotide-binding protein G(I)/G(S)/G(T) subunit beta-1 (Fragment) OS=Mus musculus GN=Gnb1 PE=2 SV=1;>	256691111	212751111	169881111	134141111	193181111	161361111	71288111	111151111	119851111	178191111	114191111	171291111	115211111	261591111	148911111	135751111	158811111	175521111	119771111	116181111	28317111	91642111	84986111	85171111	188001111	127660611	165966111	87678111	5.80881e+08	0.882793	0.686806	0.15094	0.438405	0.153116	0.0102305
Q8VCQ8;S4R1T7;D3Z6I7;F6ZAW1;F6RGN9	Q8VCQ8;S4R1T7;D3Z6I7	55;51;51;23;13	2;2;2;1;1	2;2;2;1;1		Cald1	>tr|Q8VCQ8|Q8VCQ8_MOUSE Caldesmon 1 OS=Mus musculus GN=Cald1 PE=1 SV=1;>tr|S4R1T7|S4R1T7_MOUSE Protein Cald1 OS=Mus musculus GN=Cald1 PE=1 SV=1;>tr|D3Z6I7|D3Z6I7_MOUSE Protein Cald1 OS=Mus musculus GN=Cald1 PE=1 SV=1	63768111	27163111	173471111	174541111	263691111	326491111	62274111	27927111	1	29919111	1	27114111	555981111	261331111	171121111	151511111	358281111	152811111	56561111	33113111	31176111	37711111	39336111	1	1.71521e+08	2.45391e+07	2.75173e+08	32982926	9.63105e+08	1.60431	1.3441	0.0342465	0.224224	0.433138	0.00412955
Q8BHC4;B1QZX9	Q8BHC4;B1QZX9	4;2	4;2	4;2	Dephospho-CoA kinase domain-containing protein	Dcakd	>sp|Q8BHC4|DCAKD_MOUSE Dephospho-CoA kinase domain-containing protein OS=Mus musculus GN=Dcakd PE=2 SV=1;>tr|B1QZX9|B1QZX9_MOUSE Dephospho-CoA kinase domain-containing protein (Fragment) OS=Mus musculus GN=Dcakd PE=2 SV=1	185181111	248631111	273731111	319421111	394191111	369811111	94413111	96258111	151991111	139211111	97118111	98483111	249391111	261171111	186841111	196191111	218241111	191381111	66927111	174631111	85712111	25148111	99164111	21318111	2.98494e+08	1.12912e+08	2.17203e+08	7.88168e+07	7.6021e+08	0.727661	0.698034	0.103678	0.0400137	0.275532	0.000381967
Q9CQ69;I7HPX6	Q9CQ69	8;3	8;3	8;3	Cytochrome b-c1 complex subunit 8	Uqcrq	>sp|Q9CQ69|QCR8_MOUSE Cytochrome b-c1 complex subunit 8 OS=Mus musculus GN=Uqcrq PE=1 SV=3	739841111	812981111	624141111	669441111	634141111	664691111	142691111	172221111	279491111	281151111	163361111	138551111	219891111	261571111	245751111	291151111	334151111	262711111	231511111	223531111	121491111	128241111	171411111	155711111	6.90873e+08	1.96244e+08	2.69204e+08	1.71983e+08	9.42216e+08	0.389658	0.87637	0.18253	1.92531e-07	0.597689	0.00299516
Q62465	Q62465	5	5	5	Synaptic vesicle membrane protein VAT-1 homolog	Vat1	>sp|Q62465|VAT1_MOUSE Synaptic vesicle membrane protein VAT-1 homolog OS=Mus musculus GN=Vat1 PE=1 SV=3	119741111	138141111	212381111	217461111	162311111	145291111	98947111	81686111	211311111	218351111	123741111	99172111	251391111	259951111	214111111	216471111	215261111	215641111	258681111	242491111	91782111	91241111	52128111	59176111	1.65888e+08	138868111	2.28804e+08	1.32583e+08	8.00816e+08	1.37927	0.954742	0.16556	0.00694136	0.912289	0.0329419
A2AEX8;A2AEX7;A2AEX6;P97447;A2AEY1;A2AEY2;P97447-2;A2AEX9;A2AEY1	A2AEX8;A2AEX7;A2AEX6;P97447;A2AEY1;A2AEY2;P97447-2	7;6;6;6;5;5;5;3;3	7;6;6;6;5;5;5;3;3	7;6;6;6;5;5;5;3;3	Four and a half LIM domains protein 1	Fhl1	>tr|A2AEX8|A2AEX8_MOUSE Four and a half LIM domains 1, isoform CRA_b OS=Mus musculus GN=Fhl1 PE=1 SV=1;>tr|A2AEX7|A2AEX7_MOUSE Four and a half LIM domains protein 1 OS=Mus musculus GN=Fhl1 PE=1 SV=1;>tr|A2AEX6|A2AEX6_MOUSE Four and a half LIM domains prote	77475111	74626111	39271111	51797111	98571111	121971111	118911111	71163111	127111111	68481111	95586111	72554111	255831111	259931111	321551111	258181111	426311111	458841111	56958111	1	1	1	1	49576111	7.72853e+07	92301111	3.30108e+08	1.77557e+07	1.15538e+09	4.27129	0.192367	0.0153679	7.33131e-05	0.00335418	1.13228e-05
Q61715-2;Q61715;E9Q7B1	Q61715-2;Q61715;E9Q7B1	7;7;6	7;7;6	7;7;6	Prolyl 4-hydroxylase subunit alpha-1	P4ha1	>sp|Q61715-2|P4HA1_MOUSE Isoform 2 of Prolyl 4-hydroxylase subunit alpha-1 OS=Mus musculus GN=P4ha1;>sp|Q61715|P4HA1_MOUSE Prolyl 4-hydroxylase subunit alpha-1 OS=Mus musculus GN=P4ha1 PE=2 SV=2;>tr|E9Q7B1|E9Q7B1_MOUSE Prolyl 4-hydroxylase subunit alpha-1	341281111	341521111	245881111	234381111	488681111	495231111	19824111	54911111	64798111	73197111	21896111	51476111	348421111	258141111	253851111	323121111	297941111	274431111	1	1	1	1	1	1	3.57829e+08	4.76838e+07	292651111	1	1.02428e+09	0.817851	2.09715e-08	9.76297e-10	0.211172	0.00325889	3.4877e-09
Q9D1I9	Q9D1I9	13	13	13	Arginine--tRNA ligase, cytoplasmic	Rars	>sp|Q9D1I9|SYRC_MOUSE Arginine--tRNA ligase, cytoplasmic OS=Mus musculus GN=Rars PE=2 SV=2	323641111	129491111	352691111	317471111	458871111	491321111	462111111	411181111	661291111	482671111	516291111	759291111	363721111	256511111	315931111	285281111	461311111	492161111	556751111	513251111	487561111	449291111	484641111	498711111	345581111	548806111	362486111	4.98368e+08	1.2687e+09	1.04892	0.908094	0.392817	0.801061	0.431413	0.00864951
H3BJQ9;P53564;H3BLS1;H3BKF6;P53564-2;P53564-4	H3BJQ9;P53564;H3BLS1;H3BKF6;P53564-2;P53564-4	26;25;24;23;23;19	26;25;24;23;23;19	1;1;1;1;1;1	Homeobox protein cut-like;Homeobox protein cut-like 1;One cut domain family member	Cux1	>tr|H3BJQ9|H3BJQ9_MOUSE Homeobox protein cut-like 1 OS=Mus musculus GN=Cux1 PE=2 SV=1;>sp|P53564|CUX1_MOUSE Homeobox protein cut-like 1 OS=Mus musculus GN=Cux1 PE=1 SV=3;>tr|H3BLS1|H3BLS1_MOUSE Homeobox protein cut-like 1 OS=Mus musculus GN=Cux1 PE=2 SV=1;	446541111	457291111	315771111	319171111	232371111	238881111	1137211111	762881111	411591111	322511111	692621111	811411111	217671111	255421111	234611111	234111111	43464111	54713111	86461111	127761111	841691111	918991111	1347611111	1144811111	3.35004e+08	6.89704e+08	1.73332e+08	7.44554e+08	6.06662e+08	0.517402	1.07953	1.2273	0.0165311	0.858723	0.0255302
P63158;D3YVC6;D3YZ18;A2AP78;G5E921;O54879	P63158	8;2;2;1;1;1	8;2;2;1;1;1	6;2;2;1;1;1	High mobility group protein B1	Hmgb1	>sp|P63158|HMGB1_MOUSE High mobility group protein B1 OS=Mus musculus GN=Hmgb1 PE=1 SV=2	37843111	71281111	181111111	178651111	536461111	471221111	321271111	413131111	497671111	519341111	521421111	489381111	211811111	255411111	122761111	114881111	58729111	121191111	555361111	447471111	254581111	241471111	215821111	277591111	2.46095e+08	4.60369e+08	147464111	3.32049e+08	5.16124e+08	0.599217	0.721267	0.643352	0.299494	0.204108	0.0153065
Q9R1E1;F6W3Q8	Q9R1E1	11;3	11;3	9;3	Procollagen-lysine,2-oxoglutarate 5-dioxygenase 3	Plod3	>sp|Q9R1E1|PLOD3_MOUSE Procollagen-lysine,2-oxoglutarate 5-dioxygenase 3 OS=Mus musculus GN=Plod3 PE=1 SV=1	214271111	253211111	453971111	312211111	274131111	254181111	281291111	243611111	333311111	288461111	179581111	187291111	191811111	253491111	315221111	219471111	237111111	171921111	312111111	363461111	179681111	163261111	173941111	161781111	2.93663e+08	2.52258e+08	2.31504e+08	225706111	8.10266e+08	0.788334	0.894744	0.278558	0.153983	0.54813	0.892021
P12382	P12382	7	6	6	ATP-dependent 6-phosphofructokinase, liver type	Pfkl	>sp|P12382|K6PL_MOUSE 6-phosphofructokinase, liver type OS=Mus musculus GN=Pfkl PE=1 SV=4	327131111	281311111	196271111	211741111	231141111	214941111	65131111	75216111	154471111	157141111	24426111	118211111	255541111	252751111	371551111	391711111	452581111	446951111	211591111	197911111	132381111	65449111	11913111	16617111	243756111	9.90994e+07	3.61848e+08	105977111	1.26647e+09	1.48447	1.0694	0.0836793	0.0178994	0.879318	0.000534306
Q61932-2;Q61932;F2Z471	Q61932-2;Q61932;F2Z471	7;7;5	7;7;5	7;7;5	Voltage-dependent anion-selective channel protein 1	Vdac1	>sp|Q61932-2|VDAC1_MOUSE Isoform Mt-VDAC1 of Voltage-dependent anion-selective channel protein 1 OS=Mus musculus GN=Vdac1;>sp|Q61932|VDAC1_MOUSE Voltage-dependent anion-selective channel protein 1 OS=Mus musculus GN=Vdac1 PE=1 SV=3;>tr|F2Z471|F2Z471_MOUSE	462431111	536461111	446191111	419191111	325321111	395371111	1	1	1	1	1	1	344181111	252471111	222221111	223281111	99561111	171211111	1	61321111	35792111	1	29411111	36816111	4.30828e+08	1	218821111	2.72234e+07	7.65874e+08	0.507909	2.72234e+07	0.0355455	0.000713047	0.0375342	0.000255663
Q7TSC1;G3UX48	Q7TSC1;G3UX48	27;23	25;22	25;22	Protein PRRC2A	Prrc2a	>sp|Q7TSC1|PRC2A_MOUSE Protein PRRC2A OS=Mus musculus GN=Prrc2a PE=1 SV=1;>tr|G3UX48|G3UX48_MOUSE Protein PRRC2A OS=Mus musculus GN=Prrc2a PE=1 SV=1	92885111	49841111	59242111	112381111	222241111	285771111	1787111111	1693711111	2392211111	2542211111	1813911111	1588411111	145311111	252471111	91811111	116881111	144661111	119271111	1423511111	1415911111	868261111	932721111	972931111	814891111	1.3706e+08	1.96959e+09	1.45068e+08	1071371111	5.07737e+08	1.05842	0.543955	2.11009	0.863071	0.0113485	1.08165e-05
A2ANY6;J3QMC5	A2ANY6;J3QMC5	12;11	12;11	12;11	Midasin	Mdn1	>tr|A2ANY6|A2ANY6_MOUSE Midasin OS=Mus musculus GN=Mdn1 PE=1 SV=1;>tr|J3QMC5|J3QMC5_MOUSE Midasin OS=Mus musculus GN=Mdn1 PE=1 SV=1	389971111	382141111	469421111	342451111	239641111	466111111	262451111	236291111	247471111	39884111	116281111	132171111	312791111	246941111	599241111	415841111	617441111	314461111	17938111	58711111	312581111	561771111	523111111	435821111	3.81623e+08	1.72425e+08	417786111	3.18322e+08	1.46225e+09	1.09476	1.84615	0.217693	0.631473	0.308805	0.407135
Q3V3R1	Q3V3R1	11	11	11	Monofunctional C1-tetrahydrofolate synthase, mitochondrial	Mthfd1l	>sp|Q3V3R1|C1TM_MOUSE Monofunctional C1-tetrahydrofolate synthase, mitochondrial OS=Mus musculus GN=Mthfd1l PE=1 SV=2	347331111	376331111	371361111	344661111	327191111	323751111	176141111	219911111	358341111	351231111	237611111	218551111	223421111	241491111	259711111	232171111	278111111	256431111	467131111	411491111	135331111	116281111	118881111	113681111	3.48438e+08	2.60298e+08	248556111	2.27133e+08	8.69946e+08	0.713344	0.872588	0.261088	8.91804e-06	0.728544	0.759353
Q9CYT6;D3YTR7	Q9CYT6;D3YTR7	31;23	31;23	29;22	Adenylyl cyclase-associated protein 2;Adenylyl cyclase-associated protein	Cap2	>sp|Q9CYT6|CAP2_MOUSE Adenylyl cyclase-associated protein 2 OS=Mus musculus GN=Cap2 PE=1 SV=1;>tr|D3YTR7|D3YTR7_MOUSE Adenylyl cyclase-associated protein OS=Mus musculus GN=Cap2 PE=1 SV=1	8519411111	9114511111	5865111111	6134511111	7355411111	5124811111	1	6488411	1	23454111	21839111	13394111	526551111	239231111	337911111	188281111	384911111	291911111	1	85715111	1	1	1	1	7018961111	1.08626e+07	3.28133e+08	1.42859e+07	1.14846e+09	0.0467495	1.31514	0.0124391	1.15507e-06	0.836216	0.000105316
Q8BH59;Q9QXX4	Q8BH59	5;1	5;1	5;1	Calcium-binding mitochondrial carrier protein Aralar1	Slc25a12	>sp|Q8BH59|CMC1_MOUSE Calcium-binding mitochondrial carrier protein Aralar1 OS=Mus musculus GN=Slc25a12 PE=1 SV=1	291161111	311191111	249511111	251411111	189981111	186141111	51116111	75571111	116391111	125131111	81518111	92948111	221811111	235751111	161181111	31776111	188151111	187111111	114591111	81973111	13183111	1	5384711	1	246566111	9.04459e+07	170963611	35855341	5.98373e+08	0.693378	0.396428	0.0599214	0.0648321	0.128096	0.00384559
Q1XH17	Q1XH17	8	8	8	Tripartite motif-containing protein 72	Trim72	>sp|Q1XH17|TRI72_MOUSE Tripartite motif-containing protein 72 OS=Mus musculus GN=Trim72 PE=1 SV=1	178131111	219651111	286311111	191381111	242761111	229191111	1	1	1	1	1	1	248681111	235111111	286331111	155651111	241431111	235981111	1	1	1	1	1	1	224571111	1	2.33864e+08	1	8.18526e+08	1.04138	1	1.22171e-09	0.701079	#DIV/0!	1.03647e-07
P41631-2;P41631;D3Z1F3	P41631-2;P41631	19;19;9	19;19;9	19;19;9	Transcription factor A, mitochondrial	Tfam	>sp|P41631-2|TFAM_MOUSE Isoform Nuclear of Transcription factor A, mitochondrial OS=Mus musculus GN=Tfam;>sp|P41631|TFAM_MOUSE Transcription factor A, mitochondrial OS=Mus musculus GN=Tfam PE=1 SV=2	112361111	211211111	269341111	317661111	647821111	618651111	1741811111	1721811111	473211111	472331111	1376711111	1335911111	253141111	233991111	11776111	72322111	87213111	115751111	612821111	571791111	2283911111	1957211111	2365311111	2265311111	362841111	1.18696e+09	1.29032e+08	1.67606e+09	4.51614e+08	0.355617	1.41206	3.71127	0.0383283	0.399983	0.0012831
Q8C854-3;Q8C854;G8JL68;A2ATP5;A2ATP6;Q8C854-1;Q8C854-2;F6XJA1	Q8C854-3;Q8C854;G8JL68;A2ATP5;A2ATP6;Q8C854-1;Q8C854-2;F6XJA1	8;8;7;7;7;6;6;5	8;8;7;7;7;6;6;5	8;8;7;7;7;6;6;5	Myelin expression factor 2	Myef2	>sp|Q8C854-3|MYEF2_MOUSE Isoform 2 of Myelin expression factor 2 OS=Mus musculus GN=Myef2;>sp|Q8C854|MYEF2_MOUSE Myelin expression factor 2 OS=Mus musculus GN=Myef2 PE=1 SV=1;>tr|G8JL68|G8JL68_MOUSE Myelin expression factor 2 (Fragment) OS=Mus musculus GN=	231671111	171911111	181311111	174261111	356521111	294921111	224251111	197641111	111461111	132151111	231211111	183361111	345181111	232921111	299831111	237911111	232171111	242871111	64784111	23173111	194361111	135511111	195141111	222171111	2.35099e+08	1.80013e+08	2.65148e+08	1.3919e+08	9.28017e+08	1.12781	0.773224	0.149987	0.42915	0.386392	0.00767789
Q62195	Q62195	26	1	1	ATP-dependent RNA helicase DDX3Y	Ddx3y	>sp|Q62195|DDX3Y_MOUSE ATP-dependent RNA helicase DDX3Y OS=Mus musculus GN=Ddx3y PE=1 SV=2	163471111	271911111	284311111	265671111	248621111	347261111	213771111	217511111	284711111	321751111	211511111	212421111	215811111	231341111	136911111	161511111	167181111	172311111	241451111	232671111	197871111	169111111	261881111	225241111	263541111	2.43613e+08	1.80844e+08	221371111	6.32956e+08	0.68621	0.908701	0.349742	0.0153413	0.523432	0.0683164
Q6P542	Q6P542	14	14	13	ATP-binding cassette sub-family F member 1	Abcf1	>sp|Q6P542|ABCF1_MOUSE ATP-binding cassette sub-family F member 1 OS=Mus musculus GN=Abcf1 PE=1 SV=1	48587111	27637111	247281111	248111111	241671111	441611111	623591111	541941111	611331111	574511111	635441111	634571111	246861111	229191111	146381111	259441111	81415111	178391111	624381111	648521111	447561111	487911111	451811111	475791111	2.0915e+08	6.03564e+08	190280111	5.22663e+08	6.6598e+08	0.909779	0.86596	0.784802	0.788158	0.143541	2.8751e-05
O71251	O71251	6	6	6	Elongation factor 1-beta	Eef1b	>sp|O71251|EF1B_MOUSE Elongation factor 1-beta OS=Mus musculus GN=Eef1b PE=1 SV=5	118151111	111961111	213611111	244751111	179631111	177941111	415471111	592111111	677651111	732891111	615231111	631451111	222221111	228311111	187431111	218651111	177321111	198991111	818341111	847411111	444851111	434561111	368111111	389771111	174341111	610801111	2.05488e+08	5.50508e+08	7.19207e+08	1.17865	0.901288	0.765437	0.203568	0.649796	0.00341704
Q8C2Q7;O35737;P71333;J3QPH6	Q8C2Q7;O35737;P71333	11;11;5;2	8;8;4;2	8;8;4;2	Heterogeneous nuclear ribonucleoprotein H;Heterogeneous nuclear ribonucleoprotein H, N-terminally processed;Heterogeneous nuclear ribonucleoprotein H2;Heterogeneous nuclear ribonucleoprotein H2, N-terminally processed	Hnrnph1;Hnrnph2	>tr|Q8C2Q7|Q8C2Q7_MOUSE Heterogeneous nuclear ribonucleoprotein H OS=Mus musculus GN=Hnrnph1 PE=2 SV=1;>sp|O35737|HNRH1_MOUSE Heterogeneous nuclear ribonucleoprotein H OS=Mus musculus GN=Hnrnph1 PE=1 SV=3;>sp|P71333|HNRH2_MOUSE Heterogeneous nuclear ribonu	468741111	433921111	272121111	322531111	876151111	935981111	816411111	838571111	552111111	674771111	743811111	773541111	269741111	227691111	279441111	276331111	216111111	194111111	651431111	717781111	652441111	511181111	979441111	955161111	5.51574e+08	7.33203e+08	2.43904e+08	7.44573e+08	8.53666e+08	0.442197	1.01551	0.872207	0.0252051	0.88462	6.95475e-05
P32167;F6SXM5;A2AR17;D6RI87	P32167;F6SXM5	12;9;3;2	12;9;3;2	12;9;3;2	Lupus La protein homolog	Ssb	>sp|P32167|LA_MOUSE Lupus La protein homolog OS=Mus musculus GN=Ssb PE=1 SV=1;>tr|F6SXM5|F6SXM5_MOUSE Lupus La protein homolog (Fragment) OS=Mus musculus GN=Ssb PE=1 SV=1	324611111	351461111	359761111	242111111	566941111	583781111	857911111	792751111	817861111	838281111	816791111	795371111	282671111	227441111	289421111	293881111	264611111	247111111	726921111	651621111	621431111	641121111	739691111	659661111	4.04778e+08	8.19828e+08	2.67523e+08	6.73408e+08	9.3633e+08	0.660913	0.821402	0.719199	0.0384202	0.00051763	5.70773e-09
Q99LE6	Q99LE6	11	11	11	ATP-binding cassette sub-family F member 2	Abcf2	>sp|Q99LE6|ABCF2_MOUSE ATP-binding cassette sub-family F member 2 OS=Mus musculus GN=Abcf2 PE=2 SV=1	268941111	241391111	176231111	214411111	277861111	691351111	669921111	637291111	781321111	867261111	919351111	635371111	216151111	227111111	267191111	121171111	235551111	261991111	553591111	632591111	487571111	468681111	492181111	525111111	3.11698e+08	7.51753e+08	2.21528e+08	526621111	7.75347e+08	0.710713	0.700524	0.679207	0.28827	0.0242112	2.98957e-06
Q8BG95;A6H644;F6UIT9;Q8BG95-2	Q8BG95;A6H644;F6UIT9	17;15;11;1	14;13;9;1	14;13;9;1	Protein phosphatase 1 regulatory subunit 12B;Protein phosphatase 1 regulatory subunit 12	Ppp1r12b	>sp|Q8BG95|MYPT2_MOUSE Protein phosphatase 1 regulatory subunit 12B OS=Mus musculus GN=Ppp1r12b PE=1 SV=2;>tr|A6H644|A6H644_MOUSE Protein phosphatase 1 regulatory subunit 12 OS=Mus musculus GN=Ppp1r12b PE=1 SV=1;>tr|F6UIT9|F6UIT9_MOUSE Protein phosphatase	973411111	868411111	479681111	416731111	779351111	765731111	8231711	1	1	1	8494511	14418111	185631111	226711111	58274111	131721111	219171111	338441111	1	19625111	1	1	11338111	1	713886111	5.19072e+06	1.93325e+08	5.16054e+06	6.76637e+08	0.270806	0.994185	0.00762674	0.000333542	0.995147	0.000678545
Q3UZ39;Q3UZ39-3	Q3UZ39	19;5	7;5	7;5	Leucine-rich repeat flightless-interacting protein 1	Lrrfip1	>sp|Q3UZ39|LRRF1_MOUSE Leucine-rich repeat flightless-interacting protein 1 OS=Mus musculus GN=Lrrfip1 PE=1 SV=2	318351111	299361111	219761111	215721111	217681111	215371111	854821111	771971111	814171111	937651111	636131111	592411111	251111111	225231111	455691111	327231111	218191111	231411111	832131111	722891111	278571111	314221111	175911111	258781111	2.47708e+08	7.67859e+08	284811111	4.30418e+08	9.96839e+08	1.14979	0.560542	0.431783	0.403952	0.0220606	0.24699
F8VPL5;E9PVG7;P97821;E1CZF8;E1CZD7;E1CXD6;E1CY98;E9PUL9;B9EKN8;B2RQ81;P83511-2;P83511;Q5SXG1;Q5SXG3;G3X9G2;Q9JM52-2;Q9JM52;Q9JM52-3;F7AMS7;E1CYV5	F8VPL5;E9PVG7;P97821	13;13;12;4;4;4;4;4;4;4;4;4;3;3;3;3;3;3;2;1	13;13;12;4;4;4;4;4;4;4;4;4;3;3;3;3;3;3;2;1	12;12;11;3;3;3;3;3;3;3;3;3;3;3;3;3;3;3;2;1	Mitogen-activated protein kinase kinase kinase kinase 4	Map4k4	>tr|F8VPL5|F8VPL5_MOUSE Mitogen-activated protein kinase kinase kinase kinase 4 OS=Mus musculus GN=Map4k4 PE=1 SV=1;>tr|E9PVG7|E9PVG7_MOUSE Mitogen-activated protein kinase kinase kinase kinase 4 OS=Mus musculus GN=Map4k4 PE=1 SV=2;>sp|P97821|M4K4_MOUSE Mi	131541111	118741111	122981111	167611111	227131111	214741111	369841111	416911111	611121111	529961111	433131111	555321111	286171111	223441111	233821111	171171111	193191111	178111111	311371111	241941111	231961111	368191111	148811111	189591111	163791111	4.86048e+08	2.14318e+08	2.48644e+08	7.50112e+08	1.30848	0.511564	0.331476	0.0827014	0.00591582	0.376383
Q925I1-2;Q925I1;H3BKI6;H3BK91;V9GWS5;V9GWS6	Q925I1-2;Q925I1;H3BKI6	11;11;6;4;3;1	11;11;6;4;3;1	11;11;6;4;3;1	ATPase family AAA domain-containing protein 3	Atad3;Atad3a	>sp|Q925I1-2|ATAD3_MOUSE Isoform 2 of ATPase family AAA domain-containing protein 3 OS=Mus musculus GN=Atad3;>sp|Q925I1|ATAD3_MOUSE ATPase family AAA domain-containing protein 3 OS=Mus musculus GN=Atad3 PE=1 SV=1;>tr|H3BKI6|H3BKI6_MOUSE ATPase family AAA d	247111111	261851111	317411111	333911111	313761111	318771111	266111111	291861111	248221111	239521111	256791111	228251111	181991111	223341111	195141111	193661111	173521111	181911111	291311111	259121111	243791111	255391111	261661111	316931111	2.98803e+08	255126111	1.91594e+08	2.71368e+08	6.70581e+08	0.641207	1.06366	0.404676	5.64578e-05	0.373248	0.000128933
Q921E5	Q921E5	6	6	6	Farnesyl pyrophosphate synthase	Fdps	>sp|Q921E5|FPPS_MOUSE Farnesyl pyrophosphate synthase OS=Mus musculus GN=Fdps PE=1 SV=1	231351111	321811111	141931111	231651111	362591111	365711111	82788111	48711111	144931111	117711111	1	64531111	269411111	222921111	285851111	249751111	292321111	243911111	85914111	87731111	14866111	17488111	21455111	21681111	275841111	76445426	2.60694e+08	41522611	9.12431e+08	0.945089	0.543167	0.0455077	0.697899	0.267121	2.55648e-07
P71412	P71412	5	5	5	Myosin-binding protein H	Mybph	>sp|P71412|MYBPH_MOUSE Myosin-binding protein H OS=Mus musculus GN=Mybph PE=1 SV=2	236761111	178371111	246431111	127541111	237311111	271121111	1	1	1	1	1	1	261761111	222561111	178931111	163771111	235141111	212181111	1	1	1	1	1	5126311	216256111	1	212391111	854386	7.43369e+08	0.982128	854386	0.00114934	0.885761	0.363217	5.52544e-08
Q61864	Q61864	11	11	11	Stress-induced-phosphoprotein 1	Stip1	>sp|Q61864|STIP1_MOUSE Stress-induced-phosphoprotein 1 OS=Mus musculus GN=Stip1 PE=1 SV=1	223911111	214251111	291691111	245561111	354951111	369371111	378211111	329941111	536961111	481421111	361381111	386651111	271311111	222411111	281111111	272461111	196921111	173921111	521611111	486411111	233821111	232911111	182851111	146811111	2.83289e+08	4.12428e+08	236356111	300736111	8.27246e+08	0.834327	0.729185	0.363539	0.184396	0.24256	0.368356
A2AGN7;B7ZCF1;O88685	A2AGN7;B7ZCF1;O88685	6;6;6	6;6;6	6;6;6	26S protease regulatory subunit 6A	Psmc3	>tr|A2AGN7|A2AGN7_MOUSE 26S protease regulatory subunit 6A OS=Mus musculus GN=Psmc3 PE=2 SV=1;>tr|B7ZCF1|B7ZCF1_MOUSE 26S protease regulatory subunit 6A OS=Mus musculus GN=Psmc3 PE=2 SV=1;>sp|O88685|PRS6A_MOUSE 26S protease regulatory subunit 6A OS=Mus mus	261581111	311611111	231581111	212891111	166511111	183951111	184541111	177781111	86133111	252611111	193611111	191431111	168741111	221371111	276171111	292221111	263111111	291291111	267181111	228771111	77679111	65679111	111261111	84416111	228021111	181018111	252151111	139164611	8.82529e+08	1.10582	0.768788	0.157688	0.429965	0.361608	0.0190392
P51516;P51516-2;D3Z1B9;D3YWH3	P51516;P51516-2;D3Z1B9	6;5;3;2	6;5;3;2	6;5;3;2	V-type proton ATPase catalytic subunit A	Atp6v1a	>sp|P51516|VATA_MOUSE V-type proton ATPase catalytic subunit A OS=Mus musculus GN=Atp6v1a PE=1 SV=2;>sp|P51516-2|VATA_MOUSE Isoform 2 of V-type proton ATPase catalytic subunit A OS=Mus musculus GN=Atp6v1a;>tr|D3Z1B9|D3Z1B9_MOUSE V-type proton ATPase cataly	143751111	121341111	179411111	167831111	217191111	268841111	22415111	62511111	73487111	77131111	1	56815111	225131111	219891111	186121111	63441111	125821111	196541111	15274111	134111111	1	8854911	11888111	1176711	183061111	4.87266e+07	169491111	28550826	5.93219e+08	0.925872	0.585939	0.0481287	0.695031	0.422746	0.00175118
Q8CG13	Q8CG13	1	1	1	cGMP-specific 3,5-cyclic phosphodiesterase	Pde5a	>sp|Q8CG13|PDE5A_MOUSE cGMP-specific 3,5-cyclic phosphodiesterase OS=Mus musculus GN=Pde5a PE=1 SV=2	1717711111	1315411111	1251411111	1379411111	2615411111	2492911111	1	1	1	1	1	1	182331111	217851111	271551111	218711111	215891111	194881111	1	1	1	1	1	1	1.79538e+09	1	2.16869e+08	1	7.59043e+08	0.120793	1	1.31745e-09	8.63476e-05	#DIV/0!	8.43473e-09
H7BX95;Q6PDM2;Q6PDM2-3;Q6PDM2-2;F7AI47;F6QXN3	H7BX95;Q6PDM2;Q6PDM2-3;Q6PDM2-2	15;15;14;14;5;1	15;15;14;14;5;1	15;15;14;14;5;1	Serine/arginine-rich splicing factor 1	Srsf1	>tr|H7BX95|H7BX95_MOUSE Serine/arginine-rich-splicing factor 1 OS=Mus musculus GN=Srsf1 PE=1 SV=1;>sp|Q6PDM2|SRSF1_MOUSE Serine/arginine-rich splicing factor 1 OS=Mus musculus GN=Srsf1 PE=1 SV=3;>sp|Q6PDM2-3|SRSF1_MOUSE Isoform 3 of Serine/arginine-rich sp	24827111	116621111	114791111	19284111	427421111	365191111	1541211111	1426111111	1334111111	1161411111	1941211111	1715111111	148421111	217431111	47162111	112211111	31364111	71786111	1141311111	927931111	1499811111	1361311111	1231411111	1351111111	178022611	1519861111	1.04729e+08	1.25215e+09	3.66552e+08	0.588292	0.823857	3.41601	0.363923	0.135925	1.15311e-07
Q8BSH3	Q8BSH3	68	1	1		Tpm1	>tr|Q8BSH3|Q8BSH3_MOUSE Tropomyosin alpha-1 chain OS=Mus musculus GN=Tpm1 PE=2 SV=1	74668111	81377111	159171111	99123111	1	1	1	1	1	1	1	1	192551111	215221111	242391111	216611111	181181111	227381111	1	1	1	1	1	1	6.90566e+07	1	212556111	1	7.43946e+08	3.078	1	1.34418e-09	0.0003057	#DIV/0!	5.00531e-10
O54784	O54784	4	4	4	Death-associated protein kinase 3	Dapk3	>sp|O54784|DAPK3_MOUSE Death-associated protein kinase 3 OS=Mus musculus GN=Dapk3 PE=1 SV=1	195171111	217931111	152511111	161781111	117541111	148481111	212311111	158331111	159671111	179571111	148721111	151721111	142921111	214791111	317111111	288621111	261851111	319451111	134851111	123481111	116941111	114731111	94274111	71257111	1.65569e+08	1.68388e+08	2.57458e+08	1.09256e+08	9.01102e+08	1.55498	0.648835	0.121247	0.0153322	0.000539991	0.000507081
Q9CQS8;E9PW43	Q9CQS8;E9PW43	2;1	2;1	2;1	Protein transport protein Sec61 subunit beta	Sec61b;Gm11321	>sp|Q9CQS8|SC61B_MOUSE Protein transport protein Sec61 subunit beta OS=Mus musculus GN=Sec61b PE=1 SV=3;>tr|E9PW43|E9PW43_MOUSE Protein Gm11321 OS=Mus musculus GN=Gm11321 PE=4 SV=1	89518111	92416111	84915111	96291111	76771111	85514111	111111111	119891111	135711111	146491111	128681111	122321111	231381111	214771111	199411111	195871111	186861111	172851111	199441111	184431111	113691111	116681111	94615111	86976111	8.75709e+07	1.27368e+08	200191111	1.32639e+08	7.00669e+08	2.28604	1.04139	0.189304	1.71786e-07	0.826258	0.0095892
P17819	P17819	2	2	2	Solute carrier family 2, facilitated glucose transporter member 1	Slc2a1	>sp|P17819|GTR1_MOUSE Solute carrier family 2, facilitated glucose transporter member 1 OS=Mus musculus GN=Slc2a1 PE=1 SV=4	1	41766111	39917111	49226111	69136111	41696111	22614111	44212111	61748111	84535111	81589111	75713111	291841111	212191111	211711111	184921111	212611111	231471111	71891111	1	1	1	1	1	4.02903e+07	6.17353e+07	2.24124e+08	1.19819e+07	7.84436e+08	5.56275	0.194084	0.0152745	9.88911e-07	0.061522	5.94342e-07
P46935;Q3V335;V9GXK3;V9GWV8	P46935;Q3V335	11;6;4;3	11;6;4;3	11;6;4;3	E3 ubiquitin-protein ligase NEDD4	Nedd4	>sp|P46935|NEDD4_MOUSE E3 ubiquitin-protein ligase NEDD4 OS=Mus musculus GN=Nedd4 PE=1 SV=3;>tr|Q3V335|Q3V335_MOUSE E3 ubiquitin-protein ligase NEDD4 OS=Mus musculus GN=Nedd4 PE=2 SV=1	231621111	184211111	243111111	219731111	191141111	277411111	344961111	342921111	486411111	499281111	445291111	322581111	241361111	211771111	233531111	211111111	224971111	262111111	546561111	468291111	247131111	269431111	169121111	175921111	2.24538e+08	4.06908e+08	2.30809e+08	3.12743e+08	8.07833e+08	1.02793	0.768584	0.387138	0.706151	0.312542	0.235288
Q3U1V1	Q3U1V1	12	12	11	Far upstream element-binding protein 2	Khsrp	>sp|Q3U1V1|FUBP2_MOUSE Far upstream element-binding protein 2 OS=Mus musculus GN=Khsrp PE=1 SV=2	67391111	73162111	275611111	247131111	192131111	137141111	497771111	542481111	592111111	637511111	517541111	459651111	321111111	211161111	97811111	11112111	52721111	1	736151111	572281111	527411111	544261111	451411111	471481111	1.65428e+08	5.41178e+08	1.15653e+08	5.50499e+08	4.04785e+08	0.699113	1.01722	1.35998	0.446512	0.859049	6.32629e-05
P17918	P17918	7	7	7	Proliferating cell nuclear antigen	Pcna	>sp|P17918|PCNA_MOUSE Proliferating cell nuclear antigen OS=Mus musculus GN=Pcna PE=1 SV=2	31437111	286721111	287231111	313481111	361481111	396291111	693581111	885991111	1411111111	1421311111	962621111	993481111	265531111	211171111	211991111	212931111	134171111	125631111	1673111111	1252511111	656461111	546551111	477361111	555731111	2.7944e+08	1.06135e+09	193571111	8.60288e+08	6.77499e+08	0.69271	0.81056	1.2698	0.162939	0.525972	0.00771863
Q921F2;Q8R1B4;Q8BLD4;Q6VYI5;Q6VYI4	Q921F2;Q8R1B4;Q8BLD4;Q6VYI5;Q6VYI4	7;6;6;6;6	7;6;6;6;6	7;6;6;6;6	TAR DNA-binding protein 43	Tardbp	>sp|Q921F2|TADBP_MOUSE TAR DNA-binding protein 43 OS=Mus musculus GN=Tardbp PE=1 SV=1;>tr|Q8R1B4|Q8R1B4_MOUSE MCG16669, isoform CRA_a OS=Mus musculus GN=Tardbp PE=2 SV=1;>tr|Q8BLD4|Q8BLD4_MOUSE MCG16669, isoform CRA_f OS=Mus musculus GN=Tardbp PE=2 SV=1;>t	176211111	213791111	243171111	294881111	289611111	357731111	591191111	579171111	766291111	731111111	665161111	685821111	287861111	218891111	221131111	188361111	183421111	215911111	845661111	483411111	483181111	462821111	396831111	454131111	262566111	669791111	2.19263e+08	521006111	7.6742e+08	0.835076	0.777864	0.678906	0.186785	0.142027	0.00125213
O18583;O18583-2;Q9JJW6-2;G3X9I4;Q9JJW6	O18583;O18583-2	11;8;5;4;4	11;8;5;4;4	11;8;5;4;4	THO complex subunit 4	Alyref	>sp|O18583|THOC4_MOUSE THO complex subunit 4 OS=Mus musculus GN=Alyref PE=1 SV=3;>sp|O18583-2|THOC4_MOUSE Isoform 2 of THO complex subunit 4 OS=Mus musculus GN=Alyref	354111111	369291111	276961111	291131111	1183811111	1125511111	1783211111	1852611111	1324711111	1497411111	1466211111	1171111111	251441111	218761111	328371111	152451111	139871111	173181111	741611111	899961111	2119511111	2161611111	2276111111	2264511111	600136111	1.51588e+09	2.10679e+08	1743886111	7.37378e+08	0.351053	1.15041	2.36498	0.0540738	0.585837	0.000403617
P62334	P62334	8	8	8	26S protease regulatory subunit 11B	Psmc6	>sp|P62334|PRS11_MOUSE 26S protease regulatory subunit 11B OS=Mus musculus GN=Psmc6 PE=1 SV=1	314851111	311421111	319781111	297671111	237691111	266931111	111271111	132581111	241531111	232311111	191731111	199651111	166811111	218611111	314891111	284131111	393111111	365521111	312971111	261861111	113541111	144661111	119111111	113591111	291391111	184846111	2.90513e+08	1.77623e+08	1.01679e+09	0.996986	0.960922	0.174689	0.98185	0.902265	0.0480221
A7TU71;A2ALU4-2;A2ALU4	A7TU71;A2ALU4-2;A2ALU4	1;1;1	1;1;1	1;1;1	Protein Shroom2	Shroom2	>tr|A7TU71|A7TU71_MOUSE Protein Shroom2 OS=Mus musculus GN=Shroom2 PE=1 SV=1;>sp|A2ALU4-2|SHRM2_MOUSE Isoform 2 of Protein Shroom2 OS=Mus musculus GN=Shroom2;>sp|A2ALU4|SHRM2_MOUSE Protein Shroom2 OS=Mus musculus GN=Shroom2 PE=1 SV=1	79325111	168151111	424451111	481741111	376251111	278681111	11141111	17333111	1	16612111	1	1	248421111	218421111	234751111	218591111	211111111	191851111	1	1	1	1	1	17459111	3.01433e+08	7.51439e+06	2.20524e+08	2.90985e+06	7.71836e+08	0.731586	0.387237	0.00377004	0.234608	0.433586	1.83849e-10
B1AWE1;Q6PFA2;B1AWE1;B1AWD8;B1AWD9;O18585	B1AWE1;Q6PFA2;B1AWE1;B1AWD8;B1AWD9;O18585	7;7;6;6;6;6	7;7;6;6;6;6	7;7;6;6;6;6	Clathrin light chain A	Clta	>tr|B1AWE1|B1AWE1_MOUSE Clathrin light chain A OS=Mus musculus GN=Clta PE=1 SV=1;>tr|Q6PFA2|Q6PFA2_MOUSE Clathrin light chain A OS=Mus musculus GN=Clta PE=1 SV=1;>tr|B1AWE1|B1AWE1_MOUSE Clathrin light chain A OS=Mus musculus GN=Clta PE=1 SV=1;>tr|B1AWD8|B1	159161111	175711111	236481111	319911111	198881111	223271111	411811111	357221111	619261111	632691111	422881111	329191111	256161111	217231111	211371111	191121111	216121111	185881111	417771111	411111111	226241111	257851111	195261111	139481111	2.18903e+08	462176111	212981111	2.74619e+08	7.45434e+08	0.972948	0.594188	0.368402	0.820896	0.0573562	0.228957
Q6ZQ58	Q6ZQ58	8	8	8	La-related protein 1	Larp1	>sp|Q6ZQ58|LARP1_MOUSE La-related protein 1 OS=Mus musculus GN=Larp1 PE=1 SV=3	151381111	155351111	184891111	165821111	172191111	222981111	318191111	252351111	328611111	322841111	331181111	345121111	187111111	217141111	215131111	196191111	181321111	148891111	337831111	285211111	318751111	286131111	289191111	297531111	175436111	3.16383e+08	1.90964e+08	302441111	6.68376e+08	1.08851	0.955934	0.452502	0.320113	0.360983	8.82661e-06
G3UXT7;Q8CFQ9;P56959	G3UXT7;Q8CFQ9;P56959	2;2;2	2;2;2	2;2;2	RNA-binding protein FUS	Fus	>tr|G3UXT7|G3UXT7_MOUSE RNA-binding protein FUS (Fragment) OS=Mus musculus GN=Fus PE=4 SV=1;>tr|Q8CFQ9|Q8CFQ9_MOUSE Fusion, derived from t(1216) malignant liposarcoma (Human) OS=Mus musculus GN=Fus PE=2 SV=1;>sp|P56959|FUS_MOUSE RNA-binding protein FUS OS=	171941111	174771111	197881111	188491111	313721111	263931111	177821111	129411111	178861111	321171111	1	1	195451111	214781111	191611111	178711111	291961111	248711111	133551111	1	186921111	176531111	217811111	217141111	218456111	1.34544e+08	2.20204e+08	155325926	7.70716e+08	1.008	1.15446	0.201535	0.953526	0.766441	0.117049
Q8BGQ7	Q8BGQ7	8	8	8	Alanine--tRNA ligase, cytoplasmic	Aars	>sp|Q8BGQ7|SYAC_MOUSE Alanine--tRNA ligase, cytoplasmic OS=Mus musculus GN=Aars PE=1 SV=1	64136111	51742111	116181111	111381111	89565111	131541111	149831111	154791111	251131111	222611111	133991111	158221111	147171111	211951111	92211111	111611111	114161111	125611111	391381111	334821111	118481111	132251111	121871111	111531111	94091111	1.78429e+08	133786111	2.01723e+08	4.68251e+08	1.42188	1.13055	0.4308	0.094561	0.722859	0.240494
Q11149	Q11149	5	5	5	Collagen alpha-2(I) chain	Col1a2	>sp|Q11149|CO1A2_MOUSE Collagen alpha-2(I) chain OS=Mus musculus GN=Col1a2 PE=2 SV=2	41643111	63811111	69425111	74581111	162891111	135861111	151161111	133791111	112391111	79261111	116541111	111181111	58114111	211271111	111111111	72561111	127641111	123351111	277671111	181341111	232941111	272861111	237741111	77525111	9.13688e+07	1.17388e+08	117341611	2.13347e+08	4.10696e+08	1.28426	1.81745	0.519477	0.39489	0.0303677	0.0290479
Q61597-2;Q61597;Q61597-4;Q61597-3;Q5SVY1;Q5SVY1	Q61597-2;Q61597;Q61597-4;Q61597-3	4;4;4;4;1;1	4;4;4;4;1;1	4;4;4;4;1;1	2-oxoglutarate dehydrogenase, mitochondrial	Ogdh	>sp|Q61597-2|ODO1_MOUSE Isoform 2 of 2-oxoglutarate dehydrogenase, mitochondrial OS=Mus musculus GN=Ogdh;>sp|Q61597|ODO1_MOUSE 2-oxoglutarate dehydrogenase, mitochondrial OS=Mus musculus GN=Ogdh PE=1 SV=3;>sp|Q61597-4|ODO1_MOUSE Isoform 4 of 2-oxoglutarate	148271111	187211111	195721111	168171111	227131111	244761111	21531111	11891111	18946111	15977111	1	21237111	213231111	199751111	215361111	168611111	258951111	194931111	27916111	1	18488111	17136111	19586111	41365111	195211111	14930426	2.08473e+08	2.07486e+07	7.29655e+08	1.06793	1.38969	0.0284362	0.503195	0.302574	6.76663e-08
P16461;J3QNG1	P16461;J3QNG1	14;11	14;11	14;11	Argininosuccinate synthase	Ass1;Gm5424	>sp|P16461|ASSY_MOUSE Argininosuccinate synthase OS=Mus musculus GN=Ass1 PE=1 SV=1;>tr|J3QNG1|J3QNG1_MOUSE MCG15755 OS=Mus musculus GN=Gm5424 PE=3 SV=1	351971111	343111111	336871111	377711111	424611111	321531111	818551111	953511111	1329211111	1224111111	918531111	823911111	277371111	199311111	125481111	181631111	164751111	148861111	2192911111	1826111111	919481111	877391111	884311111	818731111	359301111	1.0113e+09	182901111	1253156111	6.40154e+08	0.509047	1.23915	1.95759	5.40231e-05	0.447795	0.00140784
Q9CQV8-2	Q9CQV8-2	26	1	1	14-3-3 protein beta/alpha;14-3-3 protein beta/alpha, N-terminally processed	Ywhab	>sp|Q9CQV8-2|1433B_MOUSE Isoform Short of 14-3-3 protein beta/alpha OS=Mus musculus GN=Ywhab	1	1	1	1	1	1	1	1	1	1	1	1	171411111	199221111	148621111	178611111	94512111	112411111	1721111111	1848111111	645711111	491821111	452321111	439751111	1	1	1.50798e+08	9.33138e+08	5.27793e+08	1.50798e+08	9.33138e+08	1.768	3.64794e-06	0.0184756	0.0164681
Q9R1L6;Q9R1L6-2	Q9R1L6;Q9R1L6-2	15;15	15;15	15;15	Pericentriolar material 1 protein	Pcm1	>sp|Q9R1L6|PCM1_MOUSE Pericentriolar material 1 protein OS=Mus musculus GN=Pcm1 PE=1 SV=2;>sp|Q9R1L6-2|PCM1_MOUSE Isoform 2 of Pericentriolar material 1 protein OS=Mus musculus GN=Pcm1	221831111	158591111	136351111	89811111	216331111	212591111	326341111	362761111	184971111	147121111	323561111	271551111	196981111	196971111	275221111	243811111	231681111	214711111	31464111	112381111	564121111	613121111	611891111	564131111	1.72584e+08	2.69384e+08	2.26563e+08	4.16185e+08	7.9297e+08	1.31276	1.54495	0.524843	0.0569142	0.327763	0.116669
P35585;Q9WVP1;Q9WVP1-2	P35585	5;2;2	5;2;2	5;2;2	AP-1 complex subunit mu-1	Ap1m1	>sp|P35585|AP1M1_MOUSE AP-1 complex subunit mu-1 OS=Mus musculus GN=Ap1m1 PE=1 SV=3	236191111	246861111	283851111	181311111	161711111	158161111	63715111	91523111	139991111	124561111	189211111	161131111	189221111	196781111	175981111	143811111	131991111	156311111	324611111	247121111	72756111	71742111	65862111	86937111	2.11348e+08	1.28355e+08	1.65683e+08	1.44838e+08	5.7989e+08	0.783934	1.12842	0.249769	0.0813665	0.803726	0.666769
E9Q166;G3X9Q6;Q8BWW4	E9Q166;G3X9Q6;Q8BWW4	11;11;11	11;11;11	11;11;11	La-related protein 4	Larp4	>tr|E9Q166|E9Q166_MOUSE La-related protein 4 OS=Mus musculus GN=Larp4 PE=2 SV=1;>tr|G3X9Q6|G3X9Q6_MOUSE La-related protein 4 OS=Mus musculus GN=Larp4 PE=4 SV=1;>sp|Q8BWW4|LARP4_MOUSE La-related protein 4 OS=Mus musculus GN=Larp4 PE=2 SV=2	54213111	95163111	75379111	74778111	82192111	62718111	592231111	658111111	879911111	792921111	727311111	693381111	168811111	195641111	41851111	139691111	182111111	195811111	617621111	566271111	615451111	574861111	539561111	521111111	7.40739e+07	7.23978e+08	153986111	5.72479e+08	5.38951e+08	2.07882	0.790742	1.06221	0.00895011	0.0159088	4.78058e-08
P17195-1	P17195-1	11	1	1	High mobility group protein HMG-I/HMG-Y	Hmga1	>sp|P17195-1|HMGA1_MOUSE Isoform HMG-Y of High mobility group protein HMG-I/HMG-Y OS=Mus musculus GN=Hmga1	492371111	468711111	314561111	311831111	628181111	528271111	2596211111	2645411111	578231111	643851111	2661811111	2761411111	118911111	195511111	215611111	211441111	166511111	1	1114111111	1126911111	5825311111	6991611111	7182411111	7671611111	457321111	1.98115e+09	151330926	4.98533e+09	529658241	0.330907	2.51638	9.41235	0.000514002	0.0923391	0.00308294
Q9D1R2	Q9D1R2	9	9	9	Threonine--tRNA ligase, cytoplasmic	Tars	>sp|Q9D1R2|SYTC_MOUSE Threonine--tRNA ligase, cytoplasmic OS=Mus musculus GN=Tars PE=1 SV=2	147691111	113411111	199981111	217481111	141981111	127131111	312471111	281961111	771211111	599711111	629941111	591791111	178621111	195211111	161511111	147411111	163861111	214951111	783261111	691111111	258621111	253311111	233571111	229311111	157946111	531181111	1.76928e+08	4.08198e+08	6.19247e+08	1.12018	0.768472	0.659184	0.358477	0.524319	0.0527679
B1ASP2;P52332;E9QJS1;Q9R117;G5E852;Q62121	B1ASP2;P52332	37;35;2;2;1;1	37;35;2;2;1;1	37;35;2;2;1;1	Tyrosine-protein kinase;Tyrosine-protein kinase JAK1	Jak1	>tr|B1ASP2|B1ASP2_MOUSE Tyrosine-protein kinase OS=Mus musculus GN=Jak1 PE=3 SV=1;>sp|P52332|JAK1_MOUSE Tyrosine-protein kinase JAK1 OS=Mus musculus GN=Jak1 PE=1 SV=1	1516311111	1631211111	636371111	817521111	1186411111	1147811111	4532511111	4243111111	9926211111	9846911111	3982811111	4451111111	229591111	194581111	425211111	287781111	159161111	171611111	12211111111	11211111111	3512611111	3471511111	3117411111	2841711111	1.15594e+09	6.16378e+09	244656111	6060911111	8.56296e+08	0.211651	0.983311	7.07805	0.000223965	0.969185	0.00885677
Q8R151-2;Q8R151;Q149F3	Q8R151-2;Q8R151	6;6;2	6;6;2	6;6;2	Eukaryotic peptide chain release factor GTP-binding subunit ERF3A	Gspt1	>sp|Q8R151-2|ERF3A_MOUSE Isoform 2 of Eukaryotic peptide chain release factor GTP-binding subunit ERF3A OS=Mus musculus GN=Gspt1;>sp|Q8R151|ERF3A_MOUSE Eukaryotic peptide chain release factor GTP-binding subunit ERF3A OS=Mus musculus GN=Gspt1 PE=1 SV=2	64118111	41115111	116881111	138551111	132871111	92773111	114611111	194561111	316971111	273781111	155591111	125221111	182851111	194141111	111211111	97847111	196751111	182121111	296641111	226381111	218681111	191741111	98544111	137451111	9.77183e+07	1.96789e+08	1.6082e+08	194906611	5.62872e+08	1.64576	0.990432	0.346272	0.0255724	0.966296	0.336986
E9QNT5;Q8VE65	E9QNT5;Q8VE65	2;2	2;2	2;2	Transcription initiation factor TFIID subunit 12	Taf12	>tr|E9QNT5|E9QNT5_MOUSE Transcription initiation factor TFIID subunit 12 OS=Mus musculus GN=Taf12 PE=1 SV=1;>sp|Q8VE65|TAF12_MOUSE Transcription initiation factor TFIID subunit 12 OS=Mus musculus GN=Taf12 PE=1 SV=1	1	1	252171111	229141111	155121111	146331111	54138111	75354111	74748111	75487111	38954111	41387111	111931111	193371111	126171111	159341111	138431111	127711111	65126111	1	73634111	89417111	53499111	57491111	130460741	6.00114e+07	142826111	56527926	4.99891e+08	1.09478	0.941952	0.11308	0.793978	0.820855	0.000542694
Q81XR6;Q21BD1;Q99121	Q81XR6;Q21BD1;Q99121	6;6;6	6;6;6	6;6;6	Heterogeneous nuclear ribonucleoprotein A/B	Hnrnpab	>tr|Q81XR6|Q81XR6_MOUSE Heterogeneous nuclear ribonucleoprotein A/B OS=Mus musculus GN=Hnrnpab PE=1 SV=1;>tr|Q21BD1|Q21BD1_MOUSE Heterogeneous nuclear ribonucleoprotein A/B OS=Mus musculus GN=Hnrnpab PE=1 SV=1;>sp|Q99121|ROAA_MOUSE Heterogeneous nuclear ri	113811111	88781111	81128111	73226111	254511111	216331111	125111111	142171111	149561111	178171111	147491111	181571111	262991111	192391111	154121111	161421111	151971111	167181111	212981111	98139111	116581111	116881111	151871111	124731111	1.37965e+08	1.54013e+08	1.81679e+08	136864111	6.35878e+08	1.31685	0.888654	0.215236	0.253995	0.491006	0.0929166
Q9CPW4;Q3UA72;E9Q2K4	Q9CPW4;Q3UA72	4;3;1	4;3;1	4;3;1	Actin-related protein 2/3 complex subunit 5	Arpc5	>sp|Q9CPW4|ARPC5_MOUSE Actin-related protein 2/3 complex subunit 5 OS=Mus musculus GN=Arpc5 PE=2 SV=3;>tr|Q3UA72|Q3UA72_MOUSE Actin-related protein 2/3 complex subunit 5 OS=Mus musculus GN=Arpc5 PE=3 SV=1	341241111	342741111	114731111	98292111	111541111	96219111	45395111	39364111	1	1	1	1	176211111	191961111	321681111	319841111	364561111	311171111	1184111111	1319711111	277391111	313251111	279511111	334831111	184127611	1.41265e+07	2.80904e+08	6.18134e+08	9.83166e+08	1.5256	43.757	0.628719	0.1329	0.0257588	0.129047
Q61615	Q61615	21	2	2	Myosin light polypeptide 6	Myl6	>sp|Q61615|MYL6_MOUSE Myosin light polypeptide 6 OS=Mus musculus GN=Myl6 PE=1 SV=3	118221111	141161111	181381111	175561111	131251111	121111111	28671111	71593111	1	85722111	82589111	79179111	189711111	191951111	234231111	188331111	192111111	235251111	1	1	1	1	1	1	144781111	5.79591e+07	2.05264e+08	1	7.18426e+08	1.41776	1.72535e-08	1.39193e-09	0.00197355	0.0101032	8.52542e-10
E9Q634	E9Q634	6	6	6	Unconventional myosin-Ie	Myo1e	>sp|E9Q634|MYO1E_MOUSE Unconventional myosin-Ie OS=Mus musculus GN=Myo1e PE=1 SV=1	127161111	146381111	76137111	83157111	123851111	121651111	159961111	111481111	152281111	128511111	114971111	118511111	153341111	191161111	162171111	211861111	154471111	251711111	95425111	85184111	67527111	89221111	76953111	79923111	1.13056e+08	1.30953e+08	1.87453e+08	8.23723e+07	6.56085e+08	1.65805	0.629023	0.125551	0.00338028	0.00275808	7.92339e-05
O89179;D3Z315;F6XIG5;F6YFR7	O89179;D3Z315	5;3;2;2	5;3;2;2	5;3;2;2	Coatomer subunit epsilon	Cope	>sp|O89179|COPE_MOUSE Coatomer subunit epsilon OS=Mus musculus GN=Cope PE=2 SV=3;>tr|D3Z315|D3Z315_MOUSE Coatomer subunit epsilon (Fragment) OS=Mus musculus GN=Cope PE=2 SV=1	171951111	211131111	163491111	175421111	164711111	155991111	143381111	117181111	147131111	186241111	178151111	171661111	248931111	191891111	188141111	176881111	151641111	151571111	111181111	51699111	24368111	1	1	1	1.73783e+08	157291111	1.84843e+08	31208056	6.4695e+08	1.06364	0.19841	0.0482388	0.522267	0.00498688	6.0301e-05
P71227	P71227	6	6	5	Inositol 1,4,5-trisphosphate receptor type 3	Itpr3	>sp|P71227|ITPR3_MOUSE Inositol 1,4,5-trisphosphate receptor type 3 OS=Mus musculus GN=Itpr3 PE=1 SV=3	195661111	169911111	122411111	189621111	114511111	131511111	151311111	143391111	241391111	311161111	188571111	164251111	181611111	191541111	156111111	136611111	246481111	131111111	185171111	259611111	128611111	75347111	98955111	111311111	1.53938e+08	2.00013e+08	173911111	1.43168e+08	6.08689e+08	1.12975	0.715793	0.235207	0.400138	0.305452	0.370732
Q64152-2;Q64152	Q64152-2;Q64152	2;1	2;1	2;1	Transcription factor BTF3	Btf3	>sp|Q64152-2|BTF3_MOUSE Isoform 2 of Transcription factor BTF3 OS=Mus musculus GN=Btf3;>sp|Q64152|BTF3_MOUSE Transcription factor BTF3 OS=Mus musculus GN=Btf3 PE=1 SV=3	36132111	59173111	44317111	61358111	99811111	138871111	52613111	44513111	54258111	35341111	64117111	76736111	184121111	189941111	132521111	136351111	213131111	136581111	59223111	53246111	28139111	35791111	23618111	22631111	73277111	5.45964e+07	165441111	37108111	5.79044e+08	2.25775	0.67968	0.0640851	0.00147504	0.168073	8.71622e-06
Q9WV55	Q9WV55	5	5	5	Vesicle-associated membrane protein-associated protein A	Vapa	>sp|Q9WV55|VAPA_MOUSE Vesicle-associated membrane protein-associated protein A OS=Mus musculus GN=Vapa PE=1 SV=2	171851111	141391111	177241111	162131111	138341111	119331111	115441111	71411111	131151111	94131111	75795111	93737111	257791111	189271111	221741111	191611111	259471111	327781111	118971111	98612111	91671111	96161111	81824111	82429111	1.51714e+08	9.69444e+07	2.41278e+08	9.49448e+07	8.44472e+08	1.59034	0.979373	0.112431	0.00315292	0.833809	5.78284e-05
F8WIT2;P14824	F8WIT2;P14824	8;8	8;8	8;8	Annexin;Annexin A6	Anxa6	>tr|F8WIT2|F8WIT2_MOUSE Annexin OS=Mus musculus GN=Anxa6 PE=1 SV=1;>sp|P14824|ANXA6_MOUSE Annexin A6 OS=Mus musculus GN=Anxa6 PE=1 SV=3	225821111	214771111	239991111	183361111	235771111	287411111	131341111	154171111	374981111	411981111	296931111	296991111	264811111	189171111	221231111	239471111	233141111	227651111	376181111	376841111	119891111	134351111	148571111	184471111	2.31188e+08	2.77733e+08	229246111	2.23384e+08	8.02361e+08	0.991601	0.804314	0.278409	0.912488	0.590607	0.909417
D6REF7;Q8R1X7;D3YZT4;D3YY13;D3Z1Z3	D6REF7;Q8R1X7;D3YZT4	5;5;3;1;1	5;5;3;1;1	5;5;3;1;1	Sphingosine-1-phosphate lyase 1	Sgpl1	>tr|D6REF7|D6REF7_MOUSE Sphingosine-1-phosphate lyase 1 OS=Mus musculus GN=Sgpl1 PE=2 SV=1;>sp|Q8R1X7|SGPL1_MOUSE Sphingosine-1-phosphate lyase 1 OS=Mus musculus GN=Sgpl1 PE=2 SV=1;>tr|D3YZT4|D3YZT4_MOUSE Sphingosine-1-phosphate lyase 1 (Fragment) OS=Mus m	166161111	175211111	211581111	196581111	246461111	251691111	58715111	61137111	96489111	79162111	78161111	75694111	181651111	188941111	127991111	216671111	214171111	118851111	127311111	127311111	113251111	111931111	63115111	38465111	2.07948e+08	74893111	1.74713e+08	9.68974e+07	6.11495e+08	0.840176	1.29381	0.15846	0.170955	0.263207	0.00684049
Q9D1D4;Q9D1D4-2	Q9D1D4;Q9D1D4-2	5;3	5;3	5;3	Transmembrane emp24 domain-containing protein 11	Tmed11	>sp|Q9D1D4|TMEDA_MOUSE Transmembrane emp24 domain-containing protein 11 OS=Mus musculus GN=Tmed11 PE=2 SV=1;>sp|Q9D1D4-2|TMEDA_MOUSE Isoform 2 of Transmembrane emp24 domain-containing protein 11 OS=Mus musculus GN=Tmed11	176741111	171551111	229331111	254431111	176231111	218221111	93256111	63916111	134821111	114991111	71387111	85971111	194121111	188441111	217361111	176211111	254111111	261831111	257261111	148451111	49773111	49653111	55545111	51895111	2.04418e+08	94057111	215346111	1.02096e+08	7.53711e+08	1.05346	1.08547	0.135458	0.601597	0.846364	0.0133613
Q8BJH1;Q8BJH1-2	Q8BJH1	5;2	5;2	5;2	Zinc finger C2HC domain-containing protein 1A	Zc2hc1a	>sp|Q8BJH1|ZC21A_MOUSE Zinc finger C2HC domain-containing protein 1A OS=Mus musculus GN=Zc2hc1a PE=2 SV=1	88812111	81184111	67948111	77272111	174131111	131581111	147111111	132451111	171131111	239911111	187911111	125311111	172711111	187961111	81764111	139631111	81514111	113791111	137781111	188611111	134111111	122181111	125111111	94594111	103488111	1.67304e+08	129562111	133731611	4.53467e+08	1.25195	0.799331	0.294909	0.3204	0.212821	0.855729
Q8BMD8	Q8BMD8	6	6	6	Calcium-binding mitochondrial carrier protein SCaMC-1	Slc25a24	>sp|Q8BMD8|SCMC1_MOUSE Calcium-binding mitochondrial carrier protein SCaMC-1 OS=Mus musculus GN=Slc25a24 PE=1 SV=1	215351111	171951111	156611111	175141111	174411111	72241111	111171111	138151111	279941111	266691111	111821111	197121111	118611111	186651111	143611111	86369111	229111111	197991111	323891111	281311111	144311111	167251111	197161111	189751111	160951111	1.84149e+08	1.60391e+08	2.17279e+08	5.61368e+08	0.996519	1.17991	0.387054	0.985098	0.581205	0.144706
A3KGQ6;Q9D898	A3KGQ6;Q9D898	2;2	2;2	2;2	Actin-related protein 2/3 complex subunit 5;Actin-related protein 2/3 complex subunit 5-like protein	Arpc5l	>tr|A3KGQ6|A3KGQ6_MOUSE Actin-related protein 2/3 complex subunit 5 OS=Mus musculus GN=Arpc5l PE=2 SV=1;>sp|Q9D898|ARP5L_MOUSE Actin-related protein 2/3 complex subunit 5-like protein OS=Mus musculus GN=Arpc5l PE=1 SV=1	162111111	194851111	193811111	214341111	64221111	64316111	1	1	1	1	1	1	214261111	186621111	443191111	346481111	642151111	444431111	1	1	1	1	1	1	1.48942e+08	1	3.79523e+08	1	1.32833e+09	2.54813	1	7.52825e-10	0.011213	#DIV/0!	0.000261841
Q921Q8;Q921Q8-4;Q921Q8-3;Q921Q8-2	Q921Q8;Q921Q8-4;Q921Q8-3	7;6;6;1	7;6;6;1	7;6;6;1	Influenza virus NS1A-binding protein homolog	Ivns1abp	>sp|Q921Q8|NS1BP_MOUSE Influenza virus NS1A-binding protein homolog OS=Mus musculus GN=Ivns1abp PE=1 SV=2;>sp|Q921Q8-4|NS1BP_MOUSE Isoform 4 of Influenza virus NS1A-binding protein homolog OS=Mus musculus GN=Ivns1abp;>sp|Q921Q8-3|NS1BP_MOUSE Isoform 3 of I	265511111	199931111	217581111	174511111	229751111	242411111	387231111	413661111	865141111	558181111	362161111	366111111	149881111	185991111	239151111	218511111	212521111	215191111	351261111	486181111	148121111	118531111	159111111	63961111	221616111	492081111	203541111	2.21194e+08	7.12394e+08	0.91844	0.449508	0.310495	0.346134	0.0673831	0.798847
Q9Z2I9	Q9Z2I9	6	6	6	Succinyl-CoA ligase [ADP-forming] subunit beta, mitochondrial	Sucla2	>sp|Q9Z2I9|SUCB1_MOUSE Succinyl-CoA ligase [ADP-forming] subunit beta, mitochondrial OS=Mus musculus GN=Sucla2 PE=1 SV=2	236811111	214741111	128221111	131441111	188961111	163711111	43864111	39812111	38882111	75911111	1	54728111	79387111	184211111	131991111	112211111	158441111	132541111	87432111	88261111	1	141581111	13141111	13133111	1.77314e+08	4.21996e+07	1.3313e+08	5.72581e+07	4.65957e+08	0.750816	1.35684	0.122883	0.0877081	0.459672	0.0202568
Q8K311	Q8K311	27	27	27	Matrin-3	Matr3	>sp|Q8K311|MATR3_MOUSE Matrin-3 OS=Mus musculus GN=Matr3 PE=1 SV=1	941141111	764381111	281341111	414511111	2622811111	2983911111	3726211111	3556211111	766471111	949511111	2916211111	2739611111	114941111	183911111	158741111	188161111	111141111	27516111	1155711111	837211111	4914911111	4811111111	6822611111	6645111111	1.33468e+09	2442371111	1.30735e+08	4.19778e+09	4.57573e+08	0.0979523	1.71873	9.174	0.0302555	0.262981	0.0034766
E9Q175;E9Q3L1;E9PVU1;E9Q174;V9GXM4;V9GX76;Q64331	E9Q175;E9Q3L1;E9PVU1;E9Q174;V9GXM4;V9GX76	7;6;6;5;5;5;3	7;6;6;5;5;5;3	7;6;6;5;5;5;3		Myo6	>tr|E9Q175|E9Q175_MOUSE Unconventional myosin-VI OS=Mus musculus GN=Myo6 PE=2 SV=1;>tr|E9Q3L1|E9Q3L1_MOUSE Unconventional myosin-VI OS=Mus musculus GN=Myo6 PE=2 SV=1;>tr|E9PVU1|E9PVU1_MOUSE Unconventional myosin-VI OS=Mus musculus GN=Myo6 PE=2 SV=1;>tr|E9Q	151991111	164321111	71927111	75613111	132861111	1	1	1	2675511	1	1	1	227881111	183791111	366111111	348341111	371511111	397111111	1	1	319561111	1	1	358811111	9.94523e+07	445919	315791111	1.13062e+08	1.10527e+09	3.1753	253.548	0.102294	0.000595694	0.175713	0.029872
Q9CZD3	Q9CZD3	6	6	6	Glycine--tRNA ligase	Gars	>sp|Q9CZD3|SYG_MOUSE Glycine--tRNA ligase OS=Mus musculus GN=Gars PE=1 SV=1	89273111	139871111	1	113111111	41156111	66489111	138611111	196571111	221961111	277581111	186171111	158591111	151571111	183111111	132291111	95481111	139191111	154411111	319711111	213681111	57533111	73913111	16988111	74129111	74983426	196581111	142676111	125992611	4.99366e+08	1.90277	0.640919	0.252305	0.0172053	0.2913	0.739421
Q9CQA3	Q9CQA3	6	6	6	Succinate dehydrogenase [ubiquinone] iron-sulfur subunit, mitochondrial	Sdhb	>sp|Q9CQA3|SDHB_MOUSE Succinate dehydrogenase [ubiquinone] iron-sulfur subunit, mitochondrial OS=Mus musculus GN=Sdhb PE=1 SV=1	334781111	351861111	219161111	352441111	318881111	296971111	47641111	56291111	96891111	116991111	67234111	59314111	151221111	182361111	327681111	272951111	353111111	265231111	1	1	1	1	41118111	1	3.12349e+08	7.40604e+07	2.58759e+08	6.85302e+06	9.05658e+08	0.828429	0.0925328	0.00756689	0.191647	0.00442172	1.77969e-05
Q91VA7;V9GXV1	Q91VA7	8;3	8;3	8;3		Idh3b	>tr|Q91VA7|Q91VA7_MOUSE Isocitrate dehydrogenase 3 (NAD+) beta OS=Mus musculus GN=Idh3b PE=2 SV=1	189211111	171711111	91966111	131381111	199981111	194311111	128411111	111341111	182871111	179561111	137211111	159561111	131781111	181751111	99664111	131741111	159911111	131531111	243511111	191521111	112581111	99915111	116931111	112611111	163093611	149826111	139396611	1.46178e+08	4.87888e+08	0.854703	0.975654	0.299615	0.283732	0.917319	0.80175
P56379	P56379	4	4	4	6.8 kDa mitochondrial proteolipid	Mp68	>sp|P56379|68MP_MOUSE 6.8 kDa mitochondrial proteolipid OS=Mus musculus GN=Mp68 PE=2 SV=1	194831111	217671111	321771111	365151111	247381111	237561111	53321111	64231111	91462111	112271111	91631111	71558111	144141111	181461111	196761111	111761111	115661111	176261111	116991111	118441111	31283111	24316111	51813111	47928111	264061111	8.07458e+07	154341111	6.51288e+07	5.40194e+08	0.58449	0.806591	0.120566	0.00486704	0.562384	0.00269728
E9Q5B6;F6ZV59;G5E8G1;G3X9W1;Q61668-4;Q61668-3;Q61668-2;Q61668;F6SHF3;F6VQH5;D3YTQ3;Q9D3U4;Q9Z131	E9Q5B6;F6ZV59;G5E8G1;G3X9W1;Q61668-4;Q61668-3;Q61668-2;Q61668	3;3;3;3;3;3;3;3;1;1;1;1;1	3;3;3;3;3;3;3;3;1;1;1;1;1	3;3;3;3;3;3;3;3;1;1;1;1;1	Heterogeneous nuclear ribonucleoprotein D1	Hnrnpd	>tr|E9Q5B6|E9Q5B6_MOUSE Heterogeneous nuclear ribonucleoprotein D1 (Fragment) OS=Mus musculus GN=Hnrnpd PE=1 SV=1;>tr|F6ZV59|F6ZV59_MOUSE Heterogeneous nuclear ribonucleoprotein D1 (Fragment) OS=Mus musculus GN=Hnrnpd PE=1 SV=1;>tr|G5E8G1|G5E8G1_MOUSE Hete	114361111	73177111	119351111	99628111	163331111	166141111	78913111	69978111	89536111	95359111	132371111	114151111	177461111	181241111	161111111	163111111	134151111	158611111	58162111	93223111	67198111	71216111	73497111	116161111	1.22665e+08	96718111	1.62614e+08	79909611	5.69151e+08	1.32568	0.826211	0.140402	0.0344666	0.196906	2.04018e-05
P21918	P21918	4	4	4	Plasminogen;Plasmin heavy chain A;Activation peptide;Angiostatin;Plasmin heavy chain A, short form;Plasmin light chain B	Plg	>sp|P21918|PLMN_MOUSE Plasminogen OS=Mus musculus GN=Plg PE=1 SV=3	147181111	179661111	258891111	287331111	213991111	225311111	1	1	1	1	1	1	215131111	181331111	164881111	171821111	131341111	127431111	1	1	1	1	1	1	2.18728e+08	1	1.65323e+08	1	5.7863e+08	0.755838	1	1.72822e-09	0.0564523	#DIV/0!	2.21694e-07
B1B1C7;E9PZ16;Q15793	B1B1C7;E9PZ16;Q15793	28;28;25	28;28;25	28;28;25	Basement membrane-specific heparan sulfate proteoglycan core protein;Endorepellin;LG3 peptide	Hspg2	>tr|B1B1C7|B1B1C7_MOUSE Basement membrane-specific heparan sulfate proteoglycan core protein OS=Mus musculus GN=Hspg2 PE=2 SV=1;>tr|E9PZ16|E9PZ16_MOUSE Basement membrane-specific heparan sulfate proteoglycan core protein OS=Mus musculus GN=Hspg2 PE=2 SV=1;	567381111	641151111	472621111	618971111	1915511111	1998811111	1262611111	1468511111	411671111	444111111	882681111	871131111	275311111	179641111	348171111	327591111	152771111	161211111	196161111	221781111	599411111	631111111	1214111111	1116811111	1035741111	8.90119e+08	2.40783e+08	663231111	8.4274e+08	0.232474	0.745103	0.786994	0.0224086	0.47756	0.0403008
B1ARU1	B1ARU1	134	5	1		Macf1	>tr|B1ARU1|B1ARU1_MOUSE Microtubule-actin cross-linking factor 1 OS=Mus musculus GN=Macf1 PE=1 SV=1	131111111	148191111	245131111	228211111	111271111	111911111	31795111	33433111	32171111	22152111	38784111	41681111	144331111	178511111	198111111	216151111	194741111	236751111	29854111	1	33877111	1	44581111	48834111	1.62638e+08	33336111	194766111	2.61911e+07	6.81681e+08	1.19755	0.785667	0.0384213	0.268501	0.3425	7.94425e-07
Q569Z5;F8WHR6;Q569Z5-2	Q569Z5;F8WHR6;Q569Z5-2	27;26;26	27;26;26	27;26;26	Probable ATP-dependent RNA helicase DDX46	Ddx46	>sp|Q569Z5|DDX46_MOUSE Probable ATP-dependent RNA helicase DDX46 OS=Mus musculus GN=Ddx46 PE=1 SV=2;>tr|F8WHR6|F8WHR6_MOUSE Probable ATP-dependent RNA helicase DDX46 OS=Mus musculus GN=Ddx46 PE=1 SV=1;>sp|Q569Z5-2|DDX46_MOUSE Isoform 2 of Probable ATP-depe	137651111	212261111	114441111	92641111	217481111	276151111	2118111111	2196211111	2899611111	3156811111	2937211111	2766611111	81181111	176521111	77757111	115831111	36668111	53625111	3151411111	3121311111	1338711111	1111111111	1131211111	955281111	1.75104e+08	2.67909e+09	9.02639e+07	1801506111	3.15924e+08	0.515486	0.672431	5.70234	0.0379876	0.197478	0.00243371
A2AMY5;Q91VX2;A2AMY7;F6PYV5	A2AMY5;Q91VX2	13;13;2;2	13;13;2;2	13;13;2;2	Ubiquitin-associated protein 2	Ubap2	>tr|A2AMY5|A2AMY5_MOUSE Ubiquitin-associated protein 2 OS=Mus musculus GN=Ubap2 PE=1 SV=1;>sp|Q91VX2|UBAP2_MOUSE Ubiquitin-associated protein 2 OS=Mus musculus GN=Ubap2 PE=1 SV=1	118211111	111341111	142761111	91912111	168761111	123781111	419831111	512331111	441211111	413561111	611941111	554261111	144911111	175511111	83361111	223711111	253231111	1	212311111	239831111	288281111	181831111	219921111	234981111	1.26128e+08	4.92189e+08	1.46788e+08	229526111	5.13757e+08	1.1638	0.466337	0.44676	0.613799	0.000636265	0.0699492
Q9CQ62	Q9CQ62	4	4	4	2,4-dienoyl-CoA reductase, mitochondrial	Decr1	>sp|Q9CQ62|DECR_MOUSE 2,4-dienoyl-CoA reductase, mitochondrial OS=Mus musculus GN=Decr1 PE=1 SV=1	51179111	47492111	35751111	41538111	37312111	61954111	1	1	1	1	1	1	119121111	174961111	122141111	157881111	173131111	156211111	1	6212911	1	1	1	52392111	45871111	1	1.50574e+08	9.7675e+06	5.27011e+08	3.28255	9.7675e+06	0.0185338	2.03215e-06	0.306797	8.53902e-07
Q61991-2;Q61991-3;Q61991;P57722-2;P57722;E9Q7D8;G3UYM5	Q61991-2;Q61991-3;Q61991;P57722-2;P57722;E9Q7D8	7;7;7;5;5;4;1	2;2;2;1;1;1;1	2;2;2;1;1;1;1	Poly(rC)-binding protein 2;Poly(rC)-binding protein 3	Pcbp2;Pcbp3	>sp|Q61991-2|PCBP2_MOUSE Isoform 2 of Poly(rC)-binding protein 2 OS=Mus musculus GN=Pcbp2;>sp|Q61991-3|PCBP2_MOUSE Isoform 3 of Poly(rC)-binding protein 2 OS=Mus musculus GN=Pcbp2;>sp|Q61991|PCBP2_MOUSE Poly(rC)-binding protein 2 OS=Mus musculus GN=Pcbp2 P	254141111	232811111	118471111	128111111	252291111	216261111	75695111	82424111	159131111	216561111	117551111	111811111	142581111	173461111	153861111	118161111	171911111	167951111	142251111	183281111	93914111	69171111	87543111	78194111	2.00348e+08	127195611	1.54654e+08	109059111	5.41291e+08	0.77193	0.857413	0.20148	0.11583	0.643039	0.0469388
Q8CGY6-2;Q8CGY6	Q8CGY6-2;Q8CGY6	11;11	11;11	11;11	Protein unc-45 homolog B	Unc45b	>sp|Q8CGY6-2|UN45B_MOUSE Isoform 2 of Protein unc-45 homolog B OS=Mus musculus GN=Unc45b;>sp|Q8CGY6|UN45B_MOUSE Protein unc-45 homolog B OS=Mus musculus GN=Unc45b PE=1 SV=1	361921111	551671111	413611111	472181111	465711111	446191111	1	1	1	1	1	1	192481111	173391111	148861111	153131111	171921111	177681111	1	1	1	1	1	1	451881111	1	1.69578e+08	1	5.93522e+08	0.375271	1	1.68486e-09	9.66942e-07	#DIV/0!	1.85374e-10
Q3TWV4;P84191	Q3TWV4;P84191	11;11	11;11	11;11	AP-2 complex subunit mu	Ap2m1	>tr|Q3TWV4|Q3TWV4_MOUSE AP-2 complex subunit mu OS=Mus musculus GN=Ap2m1 PE=2 SV=1;>sp|P84191|AP2M1_MOUSE AP-2 complex subunit mu OS=Mus musculus GN=Ap2m1 PE=1 SV=1	382381111	372871111	274471111	254671111	252341111	228511111	312451111	219531111	461111111	335941111	416851111	327161111	187631111	173111111	339661111	338411111	311151111	313431111	372721111	251141111	163771111	219811111	231281111	233161111	2.94208e+08	3.45508e+08	2.77233e+08	2.45314e+08	9.70315e+08	0.942303	0.710011	0.252819	0.689112	0.126171	0.464659
A2BEF2;Q52KF7;A2BEE9;P71175	A2BEF2;Q52KF7;A2BEE9;P71175	1;1;1;1	1;1;1;1	1;1;1;1	Disks large homolog 3	Dlg3	>tr|A2BEF2|A2BEF2_MOUSE Disks large homolog 3 OS=Mus musculus GN=Dlg3 PE=1 SV=1;>tr|Q52KF7|Q52KF7_MOUSE Disks large homolog 3 OS=Mus musculus GN=Dlg3 PE=1 SV=1;>tr|A2BEE9|A2BEE9_MOUSE Disks large homolog 3 OS=Mus musculus GN=Dlg3 PE=1 SV=1;>sp|P71175|DLG3_	1	1	1	43124111	1	38673111	1	1	1	1	1	1	1	172811111	145661111	135341111	1	1	1	1	14381111	1	1	1	13632871	1	75635556	2.39685e+06	264724446	5.54803	2.39685e+06	0.00905414	0.109244	0.363217	0.0583573
P15132;P15132-2	P15132;P15132-2	4;3	4;3	2;1	cAMP-dependent protein kinase catalytic subunit alpha	Prkaca	>sp|P15132|KAPCA_MOUSE cAMP-dependent protein kinase catalytic subunit alpha OS=Mus musculus GN=Prkaca PE=1 SV=3;>sp|P15132-2|KAPCA_MOUSE Isoform 2 of cAMP-dependent protein kinase catalytic subunit alpha OS=Mus musculus GN=Prkaca	146691111	156931111	146591111	189121111	147151111	151761111	121961111	151891111	172371111	199591111	211581111	174911111	191961111	171951111	113741111	127621111	191811111	181861111	1	398741111	211651111	221351111	414351111	239111111	1.56374e+08	172051111	1.63158e+08	2.47534e+08	5.71052e+08	1.04338	1.43873	0.43347	0.669746	0.224147	0.211386
Q8VDF2;Q8VDF2-2;E9Q5Y5	Q8VDF2;Q8VDF2-2	21;19;8	21;19;8	21;19;8	E3 ubiquitin-protein ligase UHRF1	Uhrf1	>sp|Q8VDF2|UHRF1_MOUSE E3 ubiquitin-protein ligase UHRF1 OS=Mus musculus GN=Uhrf1 PE=1 SV=2;>sp|Q8VDF2-2|UHRF1_MOUSE Isoform 2 of E3 ubiquitin-protein ligase UHRF1 OS=Mus musculus GN=Uhrf1	61131111	45152111	151621111	115921111	311841111	293851111	1928111111	1552911111	614321111	556181111	1312311111	1421511111	143261111	171311111	134981111	124221111	118311111	111441111	614151111	547991111	1912311111	1949411111	2379411111	2526211111	1.63253e+08	1230891111	133921111	1.65491e+09	4.68724e+08	0.820329	1.34448	3.53068	0.552218	0.439163	0.00155345
Q9CQN1	Q9CQN1	11	11	11	Heat shock protein 75 kDa, mitochondrial	Trap1	>sp|Q9CQN1|TRAP1_MOUSE Heat shock protein 75 kDa, mitochondrial OS=Mus musculus GN=Trap1 PE=1 SV=1	344611111	346651111	314541111	384111111	358831111	411411111	185541111	163351111	393171111	317841111	221291111	211381111	171791111	169941111	175471111	211981111	176711111	158591111	256351111	241871111	11376111	32691111	88221111	1	360026111	2.48763e+08	1.77414e+08	1.05085e+08	6.20951e+08	0.492782	0.422431	0.169233	3.80172e-07	0.120159	0.161283
E9QA74	E9QA74	142	3	1		Myo18a	>tr|E9QA74|E9QA74_MOUSE Unconventional myosin-XVIIIa OS=Mus musculus GN=Myo18a PE=1 SV=1	421561111	428441111	512811111	481691111	319121111	327511111	1	1	1	1	1	1	197911111	166191111	211161111	193811111	145851111	165551111	1	1	1	1	1	1	4.15189e+08	1	1.80079e+08	1	6.30278e+08	0.433728	1	1.5866e-09	3.85202e-05	#DIV/0!	6.45064e-09
Q91WN1	Q91WN1	8	8	8	DnaJ homolog subfamily C member 9	Dnajc9	>sp|Q91WN1|DNJC9_MOUSE DnaJ homolog subfamily C member 9 OS=Mus musculus GN=Dnajc9 PE=2 SV=2	154641111	163661111	219871111	99814111	281511111	273121111	394931111	371971111	128811111	135661111	311911111	227261111	167121111	165461111	87873111	115431111	117621111	133211111	88113111	157951111	426381111	492461111	535661111	566181111	1.9877e+08	2.61758e+08	1.3112e+08	3.77791e+08	4.58919e+08	0.659656	1.44329	0.82322	0.0601	0.381979	0.0150967
Q61181	Q61181	5	5	5	Hsp91 co-chaperone Cdc37;Hsp91 co-chaperone Cdc37, N-terminally processed	Cdc37	>sp|Q61181|CDC37_MOUSE Hsp91 co-chaperone Cdc37 OS=Mus musculus GN=Cdc37 PE=2 SV=1	81115111	87654111	81486111	118381111	145981111	167161111	298831111	244531111	411441111	384211111	298241111	272511111	181851111	164761111	124621111	195171111	132811111	159661111	334121111	359491111	182571111	141511111	172781111	141721111	1.1363e+08	3.18294e+08	1.59813e+08	2.22033e+08	5.59345e+08	1.40643	0.69757	0.396952	0.0327045	0.161328	0.166301
G3XA17;F7CBP1;Q62448;Q62448-2;F7DAB1;F6TW21;F7CHS2	G3XA17;F7CBP1;Q62448;Q62448-2	8;7;7;6;2;2;1	8;7;7;6;2;2;1	8;7;7;6;2;2;1	Eukaryotic translation initiation factor 4 gamma 2	Eif4g2	>tr|G3XA17|G3XA17_MOUSE Eukaryotic translation initiation factor 4 gamma 2 OS=Mus musculus GN=Eif4g2 PE=1 SV=1;>tr|F7CBP1|F7CBP1_MOUSE Eukaryotic translation initiation factor 4 gamma 2 OS=Mus musculus GN=Eif4g2 PE=1 SV=1;>sp|Q62448|IF4G2_MOUSE Eukaryotic	66722111	83912111	6911811	1	121381111	81391111	286581111	288951111	484111111	516661111	272781111	314121111	152941111	162881111	66944111	91412111	119911111	78142111	317721111	369631111	152181111	124461111	88633111	111761111	6.0053e+07	3.60534e+08	112038611	1.94065e+08	3.92135e+08	1.86566	0.53827	0.494893	0.0668862	0.0843805	0.139968
Q91YR1	Q91YR1	7	7	7	Twinfilin-1	Twf1	>sp|Q91YR1|TWF1_MOUSE Twinfilin-1 OS=Mus musculus GN=Twf1 PE=1 SV=2	321261111	359151111	481361111	384981111	261661111	282861111	86385111	53927111	142291111	98145111	86522111	111251111	169391111	162761111	286851111	313321111	213731111	183211111	1	24127111	1	21648111	7881711	21914111	348546111	9.64203e+07	2.21544e+08	1.25952e+07	7.75406e+08	0.635624	0.130628	0.0162433	0.0122917	0.00229306	1.32765e-05
Q8CCF1-3;Q8CCF1;Q8CCF1-2;Q8CCF1-4;Q8CCF1-5	Q8CCF1-3;Q8CCF1;Q8CCF1-2	15;15;14;2;1	15;15;14;2;1	15;15;14;2;1	U4/U6 small nuclear ribonucleoprotein Prp31	Prpf31	>sp|Q8CCF1-3|PRP31_MOUSE Isoform 3 of U4/U6 small nuclear ribonucleoprotein Prp31 OS=Mus musculus GN=Prpf31;>sp|Q8CCF1|PRP31_MOUSE U4/U6 small nuclear ribonucleoprotein Prp31 OS=Mus musculus GN=Prpf31 PE=1 SV=3;>sp|Q8CCF1-2|PRP31_MOUSE Isoform 2 of U4/U6 s	561311111	544381111	576761111	623291111	543451111	642741111	1343311111	1171111111	2386611111	2414111111	1518511111	1542611111	226531111	162661111	254511111	319361111	63767111	119141111	2619611111	2161111111	763111111	671341111	677111111	634381111	5.81989e+08	1.72938e+09	1.90995e+08	1.25444e+09	6.68484e+08	0.328177	0.725373	1.87655	2.98815e-06	0.412151	0.0157815
Q91VR7	Q91VR7	1	1	1	Microtubule-associated proteins 1A/1B light chain 3A	Map1lc3a	>sp|Q91VR7|MLP3A_MOUSE Microtubule-associated proteins 1A/1B light chain 3A OS=Mus musculus GN=Map1lc3a PE=1 SV=1	35947111	38984111	142671111	124321111	139881111	118421111	1	1	1	1	1	1	129461111	162341111	71173111	61392111	63654111	116411111	1	1	1	1	21248111	1	100037611	1	1.00739e+08	3.54135e+06	3.52586e+08	1.00701	3.54135e+06	0.0100439	0.979295	0.363217	0.000227846
Q5SW86;Q5SW87;Q5SW88;P62821;Q9D1G1;Q3TYH2;Q9DD13;P61128;P55258;Q8K386	Q5SW86;Q5SW87;Q5SW88;P62821;Q9D1G1	4;4;4;3;2;1;1;1;1;1	4;4;4;3;2;1;1;1;1;1	3;3;3;2;1;1;1;1;1;1	Ras-related protein Rab-1A;Ras-related protein Rab-1B	Rab1;Rab1A;Rab1b	>tr|Q5SW86|Q5SW86_MOUSE Ras-related protein Rab-1A OS=Mus musculus GN=Rab1 PE=2 SV=1;>tr|Q5SW87|Q5SW87_MOUSE Ras-related protein Rab-1A OS=Mus musculus GN=Rab1 PE=2 SV=1;>tr|Q5SW88|Q5SW88_MOUSE Ras-related protein Rab-1A OS=Mus musculus GN=Rab1 PE=2 SV=1;>	96114111	122951111	142811111	131441111	45775111	125211111	31883111	43772111	1	29662111	1	1	151921111	162311111	129161111	127991111	113481111	117691111	45431111	1	19357111	1	31122111	16818111	1.10717e+08	1.75529e+07	1.33759e+08	1.87881e+07	4.68158e+08	1.20812	1.07037	0.0401319	0.191569	0.924389	8.26647e-07
Q9WTM5;D3YXQ8	Q9WTM5;D3YXQ8	9;5	9;5	9;5	RuvB-like 2	Ruvbl2	>sp|Q9WTM5|RUVB2_MOUSE RuvB-like 2 OS=Mus musculus GN=Ruvbl2 PE=2 SV=3;>tr|D3YXQ8|D3YXQ8_MOUSE RuvB-like 2 (Fragment) OS=Mus musculus GN=Ruvbl2 PE=2 SV=1	78392111	58528111	158811111	88577111	181181111	152621111	239851111	245781111	172211111	187351111	167151111	178881111	188881111	162181111	134911111	129131111	117171111	125891111	151861111	136381111	158211111	163791111	97632111	67471111	119685111	1.98538e+08	1.43028e+08	129224611	5.00597e+08	1.19503	0.650882	0.258141	0.343061	0.0100356	0.489449
Q8BQ46;F6QCI1	Q8BQ46;F6QCI1	3;2	3;2	3;2		Taf15	>tr|Q8BQ46|Q8BQ46_MOUSE Protein Taf15 OS=Mus musculus GN=Taf15 PE=2 SV=1;>tr|F6QCI1|F6QCI1_MOUSE Protein Taf15 (Fragment) OS=Mus musculus GN=Taf15 PE=4 SV=1	318291111	279611111	124811111	89642111	269391111	277821111	15751111	1	1	1	1	1	237531111	161151111	261131111	274331111	249971111	383781111	1	1	1	1	165511111	173971111	226594611	2625186	261316111	56580371	9.14606e+08	1.15323	21.5529	0.0618631	0.49078	0.201633	0.00129268
Q8BVY1	Q8BVY1	25	25	25		Rsl1d1	>tr|Q8BVY1|Q8BVY1_MOUSE Protein Rsl1d1 OS=Mus musculus GN=Rsl1d1 PE=2 SV=1	155911111	181231111	175591111	118111111	489791111	515511111	1896811111	2138111111	321881111	343531111	1133211111	1211411111	143181111	161151111	61113111	151581111	116831111	197241111	275111111	327611111	3714311111	3215111111	4219111111	4815511111	272691111	1.17416e+09	1.38516e+08	2.76113e+09	4.84808e+08	0.507961	2.35158	5.69531	0.106834	0.191023	0.00876766
Q8R1Q8	Q8R1Q8	4	4	4	Cytoplasmic dynein 1 light intermediate chain 1	Dync1li1	>sp|Q8R1Q8|DC1L1_MOUSE Cytoplasmic dynein 1 light intermediate chain 1 OS=Mus musculus GN=Dync1li1 PE=1 SV=1	77785111	175211111	88351111	163171111	117711111	121221111	84114111	93141111	146551111	142321111	25988111	86349111	199381111	159571111	113811111	158211111	111631111	157711111	117221111	1	38665111	1	41252111	31914111	1.23908e+08	9.64108e+07	1.50053e+08	3.81754e+07	5.25185e+08	1.211	0.395966	0.0726895	0.238522	0.0972113	0.000490102
P48124	P48124	1	1	1	Eukaryotic translation initiation factor 1	Eif1	>sp|P48124|EIF1_MOUSE Eukaryotic translation initiation factor 1 OS=Mus musculus GN=Eif1 PE=2 SV=2	1	1	1	36875111	59782111	1	1	1	1	1	1	15233111	1	159391111	1	1	1	61841111	1	28351111	1	11215111	1	1	1.61095e+07	2.53885e+06	3.6872e+07	6594371	1.29052e+08	2.28883	2.59738	0.0510985	0.483727	0.525935	0.286983
[truncated: 1,367 more rows]

## Sheet: Yap1 Myoblast ratio 2,0.05
Protein IDs	Majority protein IDs	Peptide counts (all)	Peptide counts (razor+unique)	Peptide counts (unique)	Protein names	Gene names	Fasta headers	LFQ intensity differ_ev_1	LFQ intensity differ_ev_1_copy	LFQ intensity differ_ev_2	LFQ intensity differ_ev_2_copy	LFQ intensity differ_ev_3	LFQ intensity differ_ev_3_copy	LFQ intensity prolif_ev_1	LFQ intensity prolif_ev_1_copy	LFQ intensity prolif_ev_2	LFQ intensity prolif_ev_2_copy	LFQ intensity prolif_ev_3	LFQ intensity prolif_ev_3_copy	LFQ intensity differ_YAP_1	LFQ intensity differ_YAP_1_copy	LFQ intensity differ_YAP_2	LFQ intensity differ_YAP_2_copy	LFQ intensity differ_YAP_3	LFQ intensity differ_YAP_3_copy	LFQ intensity prolif_YAP_1	LFQ intensity prolif_YAP_1_copy	LFQ intensity prolif_YAP_2	LFQ intensity prolif_YAP_2_copy	LFQ intensity prolif_YAP_3	LFQ intensity prolif_YAP_3_copy	AVE C dif	AVE C Pro	AVE YAP dif	ave YAP pro	YAP DIF corrected	YAP dif/c dif	yap pro/c pro	yap pro/yapdif	TTES YAP DIF/c	test YAP PRO	tetest yap pro/yapdif
[truncated: 43 more rows]

[truncated: 7 more sheets: Yap1 Myotube ratio2,0.05, Taz Proteins combined, Taz Myoblast ratio 2, 0.05,  Taz Myotube ratio 2, 0.05, Overlap , Yap wang, Taz Wang]
